# Supplementary material for: Retention Database for Prediction, Simulation, and Optimization of GC Separations
Source: ACS Omega. 2023 May 23;8(22):19708–18. doi: 10.1021/acsomega.3c01348 (PMC10249385; doi:10.1021/acsomega.3c01348)
Supplement: Supplementary file 2 — ao3c01348_si_002.xls [file ao3c01348_si_002.xls]

## Sheet: Cover Sheet
Supplemental Material to
Retention Database for Prediction, Simulation
and Optimization of GC Separations
Tillman Brehmer1,*, Benny Duong1, Manuela Marquart1, Luise Friedemann1,2, Peter J. Faust1,3, Peter Boeker1,3, Matthias Wüst1, Jan Leppert1
1 University of Bonn, Institute of Nutritional and Food Sciences, Food Chemistry, Endenicher Allee 11 - 13, 53115 Bonn, Germany
2 Hochschule Bonn-Rhein-Sieg, Department for Applied Sciences, Von-Liebig-Straße 20, 53359, Rheinbach, Germany
3 HyperChrom GmbH Germany, Endenicher Allee 11 -13, 53115, Bonn, Germany
*Corresponding author: Tillman Brehmer, brehmer@uni-bonn.de

## Sheet: All Data
This table includes all data, that were collected in the database. Including the flagged data.
Name	CAS	Phase	A	err_A	B	err_B	C	err_C	Tchar	err_Tchar	thetachar	err_thetachar	DeltaCp	err_DeltaCp	DeltaHchar	err_DeltaHchar	DeltaSchar	err_DeltaSchar	DeltaHref	err_DeltaHref	DeltaSref	err_DeltaSref	Tref	phi0	N	R²	χ²	χ̄²	Source	flag	Cat_1	Cat_2	Cat_3
C7	142-82-5	DB5ms	-7.0955	Inf	3843.9	Inf	0.08624	Inf	43.997	Inf	26.354	Inf	0.71704	Inf	-31733	Inf	-54.148	Inf	-31700	Inf	-54.051	Inf	90	0.001	3	1	2.4408e-21	Inf	Boswell2012	String[]	alkanes	alkane
Propyl acetate	109-60-4	DB5ms	-42.291	Inf	5763.8	Inf	5.1709	Inf	47.513	Inf	25.045	Inf	42.993	Inf	-34137	Inf	-60.548	Inf	-32310	Inf	-55.199	Inf	90	0.001	3	1	5.4465e-23	Inf	Boswell2012	String[]	carboxylate esters
Toluene	108-88-3	DB5ms	-38.39	5.078	5512.4	250.48	4.7175	0.7454	61.023	0.10382	28.373	0.1883	39.223	6.1976	-32725	218.13	-52.02	0.65062	-31588	282.87	-48.758	0.83055	90	0.001	5	0.99999	3.2529e-05	1.6265e-05	Boswell2012	String[]	BTEX
Pyridine	110-86-1	DB5ms	-52.142	3.0306	6137.6	147.17	6.7269	0.446	55.332	0.049135	27.47	0.097276	55.93	3.7082	-32658	116.06	-53.515	0.35238	-30719	173.37	-47.903	0.51276	90	0.001	4	1	1.8413e-06	1.8413e-06	Boswell2012	String[]
Butyl acetate	123-86-4	DB5ms	-49.995	4.3973	6575.7	221.21	6.2243	0.64312	69.587	0.060622	26.442	0.11043	51.751	5.3472	-36937	154.81	-61.862	0.45047	-35880	189.66	-58.868	0.54686	90	0.001	5	0.99999	2.4214e-05	1.2107e-05	Boswell2012	String[]	carboxylate esters
C8	111-65-9	DB5ms	-41.857	4.8572	6016.3	242.91	5.0936	0.71116	67.026	0.073504	27.015	0.13788	42.351	5.9129	-35615	182.42	-58.789	0.53483	-34642	227.68	-56.021	0.66019	90	0.001	5	0.99999	2.9609e-05	1.4805e-05	Boswell2012	String[]	alkanes	alkane
Pentyl acetate	628-63-7	DB5ms	-59.64	2.2717	7531.4	119.86	7.5351	0.32949	89.881	0.04522	27.48	0.04281	62.651	2.7395	-39876	62.91	-63.933	0.17166	-39868	63.42	-63.912	0.17246	90	0.001	6	1	2.3057e-05	7.6857e-06	Boswell2012	String[]	carboxylate esters
2-Hexanone	591-78-6	DB5ms	-52.602	1.8607	6510.3	92.349	6.6723	0.27272	64.593	0.017201	26.797	0.04174	55.477	2.2675	-35393	55.246	-58.884	0.16331	-33983	79.869	-54.86	0.23186	90	0.001	4	1	6.8848e-07	6.8848e-07	Boswell2012	String[]	alkanones	ketone
Ethylbenzene	100-41-4	DB5ms	-36.364	3.5758	5804.7	185.7	4.3487	0.52026	81.927	0.098407	29.592	0.12985	36.157	4.3257	-35425	156.68	-53.858	0.43866	-35133	161	-53.045	0.45004	90	0.001	7	0.99998	0.00015695	3.9239e-05	Boswell2012	String[]	BTEX	aromatic
2-Heptanone	110-43-0	DB5ms	-55.872	3.2427	7138.3	169.32	7.0555	0.47109	85.857	0.047464	27.986	0.049224	58.663	3.9168	-38291	68.107	-60.751	0.18813	-38048	70.47	-60.078	0.19414	90	0.001	5	1	1.2993e-05	6.4963e-06	Boswell2012	String[]	alkanones	ketone
C9	111-84-2	DB5ms	-49.906	1.9381	6886.2	101.82	6.1738	0.28131	87.97	0.038832	28.004	0.040419	51.332	2.339	-38718	56.499	-61.308	0.15517	-38614	57.025	-61.021	0.15623	90	0.001	6	1	1.6808e-05	5.6026e-06	Boswell2012	String[]	alkanes	alkane
Hexyl acetate	142-92-7	DB5ms	-63.508	1.2688	8189.1	69.931	8.0034	0.18269	108.61	0.04462	28.388	0.027041	66.544	1.5189	-42685	41.865	-65.903	0.1073	-43923	51.182	-69.228	0.13243	90	0.001	8	1	4.4173e-05	8.8347e-06	Boswell2012	String[]	carboxylate esters
2-Octanone	111-13-7	DB5ms	-60.5	1.3289	7839.3	72.752	7.6332	0.19158	105.43	0.047146	28.957	0.032022	63.466	1.5929	-41153	46.648	-62.794	0.12097	-42132	53.391	-65.435	0.13894	90	0.001	8	1	4.8578e-05	9.7155e-06	Boswell2012	String[]	alkanones	ketone
C10	124-18-5	DB5ms	-56.289	1.3122	7681.1	72.102	7.0046	0.18903	107.2	0.046655	28.836	0.029834	58.24	1.5717	-41713	44.353	-63.761	0.11426	-42714	52.546	-66.456	0.13634	90	0.001	8	1	4.7295e-05	9.4589e-06	Boswell2012	String[]	Grob	alkane	alkanes
N,N-dimethylisobutyramide	21678-37-5	DB5ms	-60.993	0.85775	7746.2	46.633	7.7392	0.1238	102.19	0.030183	29.099	0.022736	64.347	1.0294	-40254	32.111	-61.338	0.084239	-41038	34.892	-63.463	0.091471	90	0.001	8	1	2.0287e-05	4.0574e-06	Boswell2012	String[]
Phenol	108-95-2	DB5ms	-76.795	2.0684	8667.5	112.46	9.991	0.29853	102.21	0.071676	28.654	0.053527	83.07	2.4821	-40884	77.954	-63.011	0.20453	-41899	84.953	-65.759	0.22245	90	0.001	8	0.99999	0.00011796	2.3592e-05	Boswell2012	String[]	aromatic
Linalool	78-70-6	DB5ms	-68.383	0.9051	8731.3	51.766	8.6845	0.12951	125.54	0.041838	30.17	0.019201	72.207	1.0768	-43807	29.358	-63.969	0.070875	-46374	48.904	-70.711	0.12396	90	0.001	9	1	4.4727e-05	7.4544e-06	Boswell2012	String[]	allergenic fragrances	terpene
n-Butylbenzene	104-51-8	DB5ms	-56.972	0.97733	7765.7	55.227	7.1531	0.14014	119.8	0.046423	31.162	0.02474	59.474	1.1652	-41198	34.125	-58.936	0.084152	-42970	49.306	-63.625	0.12549	90	0.001	9	1	5.2366e-05	8.7277e-06	Boswell2012	String[]	aromatic
Aniline	62-53-3	DB5ms	-53.266	2.8971	7189.8	158.72	6.7012	0.41769	104.98	0.12995	30.71	0.10015	55.717	3.4729	-38711	129.02	-56.467	0.33571	-39546	140.67	-58.719	0.36622	90	0.001	9	0.99997	0.00046522	7.7536e-05	Boswell2012	String[]	anilines	aromatic
N,N-diethylacetamide	685-91-6	DB5ms	-66.274	0.84754	8098.5	46.564	8.5	0.1221	107.09	0.031037	29.71	0.020671	70.673	1.0152	-40462	28.917	-60.503	0.074545	-41670	34.22	-63.753	0.088714	90	0.001	8	1	1.9733e-05	3.9466e-06	Boswell2012	String[]
2-Nonanone	821-55-6	DB5ms	-70.005	0.9094	8814.5	51.743	8.9092	0.13022	123.51	0.034031	29.795	0.01563	74.075	1.0827	-43905	24.233	-64.78	0.058837	-46387	44.135	-71.318	0.11294	90	0.001	8	1	2.2446e-05	4.4891e-06	Boswell2012	String[]	alkanones	ketone
C11	1120-21-4	DB5ms	-63.85	1.5414	8547	88.034	8.0012	0.22061	124.9	0.069773	29.549	0.031595	66.526	1.8342	-44583	50.167	-66.094	0.12136	-46905	82.351	-72.199	0.20893	90	0.001	9	0.99999	0.00012977	2.1629e-05	Boswell2012	String[]	Grob	alkane	alkanes
Acetophenone	98-86-2	DB5ms	-61.613	0.6503	8016.9	36.887	7.8351	0.093171	122.06	0.025975	31.745	0.012888	65.145	0.77467	-40910	17.458	-57.605	0.042573	-42999	30.705	-63.117	0.078646	90	0.001	8	1	1.149e-05	2.2979e-06	Boswell2012	String[]	phenones	aromatic
2-Decanone	693-54-9	DB5ms	-72.244	1.6537	9388.8	97.632	9.1397	0.2354	140.45	0.091125	30.5	0.035244	75.991	1.9572	-46633	57.671	-66.841	0.13263	-50466	115.79	-76.726	0.28899	90	0.001	10	0.99999	0.00027137	3.8766e-05	Boswell2012	String[]	alkanones	ketone
Octyl acetate	112-14-1	DB5ms	-75.483	1.5095	9726.4	89.451	9.5527	0.21472	142.41	0.062342	29.998	0.03037	79.426	1.7853	-47864	50.54	-69.27	0.11788	-52026	107.13	-79.978	0.26903	90	0.001	9	1	0.0001013	1.6883e-05	Boswell2012	String[]	carboxylate esters
C12	112-40-3	DB5ms	-68.393	1.6982	9233.6	100.44	8.5683	0.24164	141.47	0.07066	30.259	0.035305	71.241	2.0091	-47235	57.414	-68.017	0.13433	-50902	119.06	-77.459	0.29928	90	0.001	9	0.99999	0.00012828	2.138e-05	Boswell2012	String[]	alkanes	alkane
Propiophenone	93-55-0	DB5ms	-65.159	1.0007	8655.9	58.898	8.2501	0.14252	138.96	0.05854	32.312	0.024265	68.595	1.185	-43701	35.087	-60.134	0.081046	-47059	68.645	-68.809	0.1715	90	0.001	10	1	9.9469e-05	1.421e-05	Boswell2012	String[]	phenones	phenone
Naphthalene	91-20-3	DB5ms	-57.57	0.67574	8101.6	40.308	7.2454	0.096021	145.52	0.041782	34.586	0.017844	60.241	0.79836	-42139	23.311	-54.741	0.052891	-45484	50.568	-63.312	0.12592	90	0.001	10	1	4.5152e-05	6.4503e-06	Boswell2012	String[]	PAH
Butyrophenone	495-40-9	DB5ms	-69.052	0.90807	9241.9	55.017	8.7346	0.12871	152.98	0.050967	32.896	0.023501	72.623	1.0702	-45895	34.577	-61.794	0.078014	-50469	76.372	-73.409	0.18888	90	0.001	9	1	5.5129e-05	9.1882e-06	Boswell2012	String[]	phenones	phenone
2-Undecanone	112-12-9	DB5ms	-77.177	1.5369	10096	93.684	9.7634	0.21761	156.29	0.083305	31.244	0.030947	81.177	1.8093	-49078	52.207	-68.374	0.11535	-54460	131.97	-81.986	0.32602	90	0.001	9	1	0.000145	2.4167e-05	Boswell2012	String[]	alkanones	ketone
C13	629-50-5	DB5ms	-76.247	1.3388	10117	81.707	9.6049	0.18952	156.93	0.07171	30.897	0.026052	79.86	1.5757	-49775	45.134	-69.828	0.099479	-55120	115.68	-83.336	0.28571	90	0.001	9	1	0.00010998	1.833e-05	Boswell2012	String[]	alkanes	alkane
Decyl acetate	112-17-4	DB5ms	-85.226	2.1127	11137	132.88	10.779	0.2976	172.16	0.098243	31.294	0.043691	89.621	2.4744	-52686	77.145	-72.406	0.16724	-60049	218.55	-90.685	0.53298	90	0.001	10	0.99999	0.00029918	4.274e-05	Boswell2012	String[]	carboxylate esters
Valerophenone	1009-14-9	DB5ms	-69.4	2.2118	9674.6	138.4	8.7058	0.31189	168.74	0.12683	33.507	0.068029	72.384	2.5932	-48454	102.23	-63.742	0.22483	-54153	229.66	-77.948	0.55793	90	0.001	11	0.99998	0.00056543	7.0679e-05	Boswell2012	String[]	phenones	phenone
2-Dodecanone	6175-49-1	DB5ms	-79.039	2.407	10616	151.08	9.9512	0.33917	171.18	0.12093	31.87	0.0501	82.739	2.82	-51506	85.685	-70.011	0.18494	-58223	245.78	-86.704	0.59983	90	0.001	9	0.99999	0.0002944	4.9067e-05	Boswell2012	String[]	alkanones	ketone
C14	629-59-4	DB5ms	-73.738	3.425	10365	215.45	9.1767	0.48252	171.64	0.1855	31.484	0.088022	76.299	4.0119	-52246	152.43	-71.554	0.33203	-58475	363.25	-87.026	0.88106	90	0.001	11	0.99996	0.0013533	0.00016917	Boswell2012	String[]	alkanes	alkane
Indole	120-72-9	DB5ms	-70.493	1.5303	9384.2	94.259	8.9537	0.21638	160.32	0.11396	34.144	0.052805	74.445	1.799	-45755	74.741	-59.648	0.16559	-50990	148.56	-72.825	0.36096	90	0.001	12	0.99999	0.00052691	5.8546e-05	Boswell2012	String[]
2-Tridecanone	593-08-8	DB5ms	-84.631	2.1773	11373	140.37	10.662	0.30547	185.04	0.12208	32.362	0.047839	88.653	2.5398	-53939	84.757	-71.812	0.17682	-62365	257.28	-92.422	0.618	90	0.001	11	0.99999	0.00054237	6.7796e-05	Boswell2012	String[]	alkanones	ketone
C15	629-62-9	DB5ms	-76.901	3.1061	10921	200.4	9.5624	0.43575	185.19	0.097861	32.129	0.07916	79.506	3.623	-54363	135.94	-72.702	0.29333	-61931	371.26	-91.21	0.8936	90	0.001	9	0.99999	0.00024571	4.0951e-05	Boswell2012	String[]	alkanes	alkane
C16	544-76-3	DB5ms	-82.664	3.9292	11708	259.55	10.29	0.54909	198.13	0.201	32.383	0.087017	85.559	4.5654	-57027	160.77	-75.095	0.32922	-66279	521.09	-97.395	1.2367	90	0.001	11	0.99996	0.0014779	0.00018474	Boswell2012	String[]	alkanes	alkane
2-Pentadecanone	2345-28-0	DB5ms	-89.503	5.2383	12465	353.59	11.203	0.7294	210.52	0.21478	33.201	0.10436	93.15	6.0646	-58586	191.37	-75.219	0.38453	-69812	757.19	-101.91	1.7818	90	0.001	10	0.99995	0.0012803	0.0001829	Boswell2012	String[]	alkanones	ketone
Coumarin	91-64-5	DB5ms	-64.143	1.9271	9406	124.11	8.0136	0.27046	183.79	0.13918	36.348	0.066163	66.629	2.2488	-47760	91.675	-58.615	0.1929	-54009	231.33	-73.921	0.553	90	0.001	11	0.99998	0.00060865	7.6081e-05	Boswell2012	String[]	allergenic fragrances
C17	629-78-7	DB5ms	-89.484	5.5076	12538	371.51	11.174	0.76698	210.13	0.22248	32.723	0.1073	92.907	6.377	-59343	202.11	-76.885	0.40659	-70504	793.96	-103.44	1.869	90	0.001	10	0.99995	0.0014156	0.00020223	Boswell2012	String[]	alkanes	alkane
C18	593-45-3	DB5ms	-97.183	4.5454	13427	312.72	12.18	0.63093	221.6	0.18557	33.074	0.076588	101.27	5.2459	-61535	149.78	-78.467	0.29176	-74863	707.92	-109.78	1.6498	90	0.001	10	0.99997	0.00095796	0.00013685	Boswell2012	String[]	alkanes	alkane
C19	629-92-5	DB5ms	-101.43	4.6979	14067	329.24	12.711	0.65011	232.62	0.14942	33.488	0.0687	105.68	5.4054	-63510	135.59	-79.664	0.26027	-78582	783.64	-114.67	1.8103	90	0.001	9	0.99998	0.00046526	7.7543e-05	Boswell2012	String[]	alkanes	alkane
Indole-3-acetic acid ethyl ester	778-82-5	DB5ms	-94.944	1.7649	13125	124.27	11.98	0.24405	235.3	0.064111	36.753	0.032628	99.607	2.0292	-58483	53.974	-69.116	0.10314	-72956	300.11	-102.64	0.69102	90	0.001	8	1	5.4167e-05	1.0833e-05	Boswell2012	String[]
C20	112-95-8	DB5ms	-108.03	3.4411	14883	245.46	13.564	0.47486	243.08	0.1079	33.815	0.050607	112.77	3.9482	-65524	101.82	-81.021	0.1918	-82787	613.55	-120.69	1.4025	90	0.001	9	0.99999	0.00024822	4.137e-05	Boswell2012	String[]	alkanes	alkane
C21	629-94-7	DB5ms	-113.84	4.1762	15640	302.74	14.306	0.57477	253.07	0.09947	34.136	0.052363	118.95	4.7789	-67446	106.55	-82.262	0.19809	-86843	787.02	-126.38	1.784	90	0.001	8	0.99999	0.00015172	3.0343e-05	Boswell2012	String[]	alkanes	alkane
Triphenylmethane	519-73-3	DB5ms	-90.391	2.6696	13083	192.68	11.327	0.3677	250.04	0.091929	38.249	0.054673	94.178	3.0572	-59503	87.587	-67.823	0.16379	-74575	497.5	-102.21	1.1287	90	0.001	9	0.99999	0.00014884	2.4806e-05	Boswell2012	String[]
C22	629-97-0	DB5ms	-119.74	3.3194	16408	244.49	15.061	0.45572	262.63	0.076075	34.426	0.049519	125.23	3.7891	-69331	101.65	-83.493	0.18704	-90949	662.32	-132.2	1.4858	90	0.001	8	0.99999	9.5377e-05	1.9075e-05	Boswell2012	String[]	alkanes	alkane
C23	638-67-5	DB5ms	-125.77	4.1618	17184	310.94	15.833	0.57004	271.8	0.069925	34.71	0.052905	131.64	4.7396	-71137	109.95	-84.631	0.19967	-95070	868.89	-138.06	1.9343	90	0.001	7	1	5.4948e-05	1.3737e-05	Boswell2012	String[]	alkanes	alkane
C24	646-31-1	DB5ms	-131.34	3.1005	17927	235	16.542	0.42374	280.59	0.049402	34.975	0.050597	137.54	3.5232	-72895	106.25	-85.733	0.1908	-99109	680.02	-143.76	1.4987	90	0.001	7	1	3.0362e-05	7.5906e-06	Boswell2012	String[]	alkanes	alkane
C25	629-99-2	DB5ms	-136.13	2.3407	18613	179.9	17.143	0.31924	289.05	0.036312	35.214	0.047871	142.53	2.6543	-74627	101.91	-86.834	0.18066	-103000	538.18	-149.13	1.1741	90	0.001	7	1	1.7233e-05	4.3082e-06	Boswell2012	String[]	alkanes	alkane
C26	630-01-3	DB5ms	-140.68	3.2873	19278	255.67	17.711	0.44747	297.19	0.035718	35.446	0.059167	147.26	3.7204	-76302	127.72	-87.875	0.22347	-106810	781.43	-154.35	1.6943	90	0.001	6	1	1.0417e-05	3.4724e-06	Boswell2012	String[]	alkanes	alkane
C28	630-02-4	DB5ms	-148.11	3.9432	20483	313.93	18.62	0.53481	312.58	0.033278	35.826	0.07686	154.82	4.4467	-79624	171.06	-90.03	0.29174	-114080	1004.5	-164.04	2.1457	90	0.001	5	1	3.4426e-06	1.7213e-06	Boswell2012	String[]	alkanes	alkane
C30	638-68-6	DB5ms	-155.02	2.0102	21640	163.76	19.458	0.27173	326.91	0.02965	36.139	0.054623	161.78	2.2593	-82841	125.48	-92.147	0.20878	-121170	549.86	-173.4	1.1538	90	0.001	5	1	8.8874e-07	4.4437e-07	Boswell2012	String[]	alkanes	alkane
C32	544-85-4	DB5ms	-164.19	3.7184	22964	308.86	20.607	0.50114	340.33	0.060316	36.462	0.10373	171.34	4.1667	-85821	244.73	-93.984	0.39822	-128710	1071.6	-183.82	2.2209	90	0.001	4	1	4.0055e-07	4.0055e-07	Boswell2012	String[]	alkanes
Benzamide	55-21-0	DB5ms	-80.438	1.3844	10152	85.829	10.32	0.19549	164.43	0.069213	33.976	0.039308	85.808	1.6254	-46857	56.2	-61.174	0.12504	-53244	134.19	-77.173	0.32882	90	0.001	10	0.99999	0.0001291	1.8442e-05	Boswell2012	String[]
4-Nitroaniline	100-01-6	DB5ms	-78.712	2.7679	10931	184.78	9.9431	0.38612	204.12	0.16121	36.824	0.072604	82.672	3.2104	-51431	107.19	-61.854	0.21556	-60866	383.17	-84.445	0.90493	90	0.001	11	0.99998	0.00073081	9.1352e-05	Boswell2012	String[]
1-Naphthol	90-15-3	DB5ms	-85.904	1.4494	11106	94.666	10.995	0.20295	191.6	0.081822	36.024	0.045128	91.421	1.6874	-49852	64.87	-61.358	0.13569	-59140	184.17	-83.91	0.4388	90	0.001	11	0.99999	0.0002019	2.5237e-05	Boswell2012	String[]
Resorcinol	108-46-3	DB5ms	-101.85	3.9229	11503	237.87	13.274	0.55607	152.7	0.23097	30.999	0.10862	110.36	4.6234	-48641	178.42	-68.313	0.405	-55561	345.26	-85.891	0.84692	90	0.001	11	0.99994	0.002148	0.00026849	Boswell2012	String[]
Hexanophenone	942-92-7	DB5ms	-78.324	1.5704	10632	100.92	9.8885	0.22045	183.27	0.092716	34.048	0.039071	82.218	1.8329	-50872	61.927	-65.55	0.12989	-58540	182.85	-84.345	0.43985	90	0.001	11	0.99999	0.00028247	3.5309e-05	Boswell2012	String[]	phenone
Heptanophenone	1671-75-6	DB5ms	-83.838	1.8226	11377	120.05	10.59	0.25479	197.01	0.085248	34.547	0.038677	88.049	2.1184	-53200	62.607	-67.246	0.12833	-62621	235.9	-89.984	0.56273	90	0.001	10	0.99999	0.0001844	2.6343e-05	Boswell2012	String[]	phenones	phenone
Octanophenone	1674-37-9	DB5ms	-86.602	1.7521	11959	118.22	10.902	0.24399	210.21	0.10662	34.924	0.036617	90.642	2.0287	-55622	63.271	-69.167	0.1233	-66518	253.06	-95.085	0.59423	90	0.001	9	0.99999	0.00019305	3.2175e-05	Boswell2012	String[]	phenones	phenone
Tert-butylpyridine	585-48-8	DB5ms	-61.022	1.5243	8078.2	87.538	7.7361	0.218	126.93	0.088618	32.122	0.044489	64.322	1.8125	-41432	60.247	-57.651	0.14525	-43807	91.392	-63.88	0.22972	90	0.001	10	0.99999	0.00023273	3.3247e-05	Boswell2012	String[]
4-Methylpyridine	108-89-4	DB5ms	-48.641	12.754	6435.6	660.74	6.1357	1.8559	81.727	0.26217	29.575	0.36397	51.015	15.431	-35405	438.84	-53.858	1.23	-34983	458.76	-52.683	1.2831	90	0.001	6	0.99987	0.00073153	0.00024384	Boswell2012	String[]
4-Ethylaniline	589-16-2	DB5ms	-65.571	1.078	8673	63.575	8.3138	0.1535	139.39	0.073921	32.458	0.031421	69.125	1.2762	-43594	45	-59.766	0.10403	-47008	78.634	-68.58	0.19475	90	0.001	11	0.99999	0.00019728	2.466e-05	Boswell2012	String[]	anilines
4-Butylaniline	104-13-2	DB5ms	-70.911	2.3897	9769.6	150	8.9269	0.33679	170.45	0.13896	33.871	0.072856	74.222	2.8002	-48304	108.22	-62.984	0.2367	-54275	251.37	-77.836	0.61002	90	0.001	11	0.99998	0.0006593	8.2413e-05	Boswell2012	String[]	anilines
4-Hexylaniline	33228-45-4	DB5ms	-80.831	2.0464	11184	135.32	10.175	0.28593	198.57	0.11371	34.859	0.054685	84.604	2.3774	-53076	87.106	-66.606	0.17858	-62261	273.49	-88.737	0.64817	90	0.001	10	0.99999	0.00034993	4.999e-05	Boswell2012	String[]	anilines
4-Octylaniline	16245-79-7	DB5ms	-93.04	2.305	12751	159.23	11.743	0.31974	223.94	0.10135	35.74	0.044627	97.637	2.6585	-57484	75.507	-69.733	0.14631	-70561	364.76	-100.39	0.84815	90	0.001	10	0.99999	0.00024603	3.5147e-05	Boswell2012	String[]	anilines
4-Decylaniline	37529-30-9	DB5ms	-101.85	1.727	14089	123.97	12.836	0.23807	246.83	0.057539	36.465	0.030702	106.73	1.9794	-61650	53.67	-72.654	0.10068	-78388	315.37	-110.97	0.71798	90	0.001	9	1	6.2393e-05	1.0399e-05	Boswell2012	String[]	anilines
4-Dodecylaniline	104-42-7	DB5ms	-111.28	1.653	15476	122.76	14.013	0.22665	267.6	0.039526	37.02	0.031862	116.51	1.8844	-65672	57.331	-75.539	0.1049	-86364	339.71	-121.93	0.75771	90	0.001	8	1	2.3591e-05	4.7181e-06	Boswell2012	String[]	anilines
1-Octanol	111-87-5	DB5ms	-72.147	2.7893	8868.5	157.38	9.2224	0.39999	119.59	0.10334	29.399	0.049547	76.679	3.3257	-43622	77.017	-65.163	0.18946	-45891	126.65	-71.169	0.32455	90	0.001	8	0.99999	0.00021176	4.2352e-05	Boswell2012	String[]	Grob	alcohol	alcohols
Octanoic acid	124-07-2	DB5ms	-94.066	4.2967	10730	250.44	12.187	0.61297	134.05	0.27266	28.749	0.085801	101.33	5.0965	-47954	156.86	-71.857	0.3602	-52418	281.65	-83.458	0.69681	90	0.001	7	0.99997	0.00085578	0.00021395	Boswell2012	String[]
Decanoic acid	334-48-5	DB5ms	-90.183	5.4345	11241	337.06	11.513	0.76741	164.35	0.1799	30.853	0.14331	95.724	6.3806	-51583	243.33	-71.995	0.54981	-58701	534.84	-89.826	1.3116	90	0.001	9	0.99995	0.00090206	0.00015034	Boswell2012	String[]
Dextromethorphan	125-71-3	DB5ms	-95.683	1.2986	13831	96.542	12.02	0.17803	268.23	0.033436	40.017	0.029678	99.94	1.4802	-60895	45.784	-66.575	0.083708	-78707	267.87	-106.48	0.59705	90	0.001	8	1	1.4555e-05	2.9111e-06	Boswell2012	String[]
Lidocaine	137-58-6	DB5ms	-89.128	1.8116	12720	127.72	11.178	0.25046	236.13	0.063192	36.909	0.031291	92.941	2.0825	-58426	51.611	-68.815	0.098297	-72008	308.99	-100.25	0.7114	90	0.001	9	1	6.9057e-05	1.1509e-05	Boswell2012	String[]
Caffeine	58-08-2	DB5ms	-90.358	1.7968	12546	125.98	11.415	0.24864	232.6	0.081658	37.765	0.038848	94.912	2.0673	-56314	60.716	-65.44	0.11594	-69848	301.55	-96.876	0.69505	90	0.001	10	0.99999	0.00014878	2.1254e-05	Boswell2012	String[]
Anthracene	120-12-7	DB5ms	-73.065	1.1124	10983	77.913	9.1317	0.15396	231.99	0.056983	40.053	0.026717	75.925	1.2801	-52969	37.298	-58.951	0.070938	-63749	185.88	-84.008	0.4287	90	0.001	8	1	3.598e-05	7.1961e-06	Boswell2012	String[]	PAH
(1S,2R)-1-Phenyl-2-pyrrolidin-1-yl-propan-1-ol	123620-80-4	DB5ms	-79.537	2.4622	11353	167.36	9.9811	0.34245	214.54	0.13556	36.675	0.05428	82.988	2.8473	-53920	85.247	-64.654	0.1665	-64256	365.8	-89.125	0.85705	90	0.001	7	0.99999	0.00013384	3.3461e-05	Boswell2012	String[]
Diphenylamine	122-39-4	DB5ms	-82.105	2.0711	11309	138.78	10.374	0.28874	206.26	0.1187	36.275	0.051356	86.257	2.4007	-52679	79.012	-63.976	0.15793	-62707	291.16	-87.932	0.68638	90	0.001	11	0.99999	0.00040867	5.1084e-05	Boswell2012	String[]
Benzocaine	94-09-7	DB5ms	-82.394	2.1502	11266	142.23	10.403	0.3004	198.98	0.13296	35.075	0.052575	86.493	2.4977	-52839	84.61	-66.01	0.17069	-62265	286.47	-88.708	0.6789	90	0.001	9	0.99999	0.00027916	4.6527e-05	Boswell2012	String[]
Nikethamide	59-26-7	DB5ms	-79.225	2.6894	10883	176.47	9.9989	0.37625	194.37	0.15648	35.205	0.073549	83.135	3.1283	-51621	113.24	-64.506	0.23361	-60297	347.12	-85.508	0.8258	90	0.001	10	0.99998	0.00053009	7.5727e-05	Boswell2012	String[]
Nicotine	22083-74-5	DB5ms	-71.475	0.82972	9615.9	51.852	9.0691	0.117	168.9	0.048864	34.852	0.020572	75.404	0.97278	-46618	29.383	-59.55	0.063329	-52568	82.729	-74.375	0.20213	90	0.001	9	1	4.5553e-05	7.5921e-06	Boswell2012	String[]
Tri-n-hexylamine	102-86-3	DB5ms	-93.157	2.5248	12821	171.45	11.692	0.35122	213.87	0.077791	33.28	0.052244	97.211	2.9202	-59259	94.935	-75.768	0.192	-71301	374.44	-104.3	0.87878	90	0.001	9	0.99999	0.00013579	2.2632e-05	Boswell2012	String[]
Tri-n-octylamine	1116-76-3	DB5ms	-123.75	0.97035	16977	72.412	15.57	0.13293	271.08	0.01644	34.833	0.012198	129.45	1.1053	-70698	25.123	-83.998	0.045659	-94140	201.77	-136.37	0.44952	90	0.001	7	1	2.9882e-06	7.4704e-07	Boswell2012	String[]
Tri-n-decylamine	1070-01-5	DB5ms	-145.13	0.97658	20451	78.267	18.18	0.13232	316.75	0.0095247	35.777	0.021007	151.16	1.1002	-80871	47.557	-91.184	0.080528	-115150	253.98	-164.52	0.5398	90	0.001	5	1	2.1074e-07	1.0537e-07	Boswell2012	String[]
C34	14167-59-0	DB5ms	-165.31	2.1848	23687	185.02	20.652	0.29367	352.42	0.054144	36.343	0.073578	171.71	2.4417	-89527	181.91	-97.206	0.29	-134590	666.35	-190.59	1.3594	90	0.001	4	1	1.3755e-07	1.3755e-07	Boswell2012	String[]	alkanes
C36	630-06-8	DB5ms	-175	Inf	25045	Inf	21.871	Inf	364.2	Inf	36.576	Inf	181.85	Inf	-92340	Inf	-98.975	Inf	-142200	Inf	-201.26	Inf	90	0.001	3	1	1.1482e-22	Inf	Boswell2012	String[]	alkanes
Ethyl butyrate	105-54-4	Rxi5ms	-68.817	NaN	7420.2	NaN	9.0267	NaN	69.573	NaN	27.149	NaN	75.052	NaN	-35973	NaN	-59.054	NaN	-34440	NaN	-54.709	NaN	90	0.001	NaN	NaN	NaN	NaN	Gaida2021	String[]	ester
D-Limonene	138-86-3	Rxi5ms	-60.48	NaN	7796.4	NaN	7.7145	NaN	117.34	NaN	31.875	NaN	64.142	NaN	-39776	NaN	-55.952	NaN	-41530	NaN	-60.609	NaN	90	0.001	NaN	NaN	NaN	NaN	Gaida2021	String[]	terpene	allergenic fragrances
Eucalyptol	470-82-6	Rxi5ms	-68.213	NaN	8165.7	NaN	8.8576	NaN	118.44	NaN	32.647	NaN	73.646	NaN	-39054	NaN	-53.823	NaN	-41149	NaN	-59.377	NaN	90	0.001	NaN	NaN	NaN	NaN	Gaida2021	String[]	terpene
Benzoic acid	65-85-0	Rxi5ms	-105.15	NaN	11092	NaN	13.896	NaN	136.17	NaN	31.003	NaN	115.54	NaN	-44932	NaN	-63.866	NaN	-50267	NaN	-77.693	NaN	90	0.001	NaN	NaN	NaN	NaN	Gaida2021	String[]	carboxylic acid
Geraniol	106-24-1	Rxi5ms	-86.538	NaN	10383	NaN	11.178	NaN	152.57	NaN	32.225	NaN	92.94	NaN	-46762	NaN	-63.934	NaN	-52578	NaN	-78.709	NaN	90	0.001	NaN	NaN	NaN	NaN	Gaida2021	String[]	terpene	allergenic fragrances
Cinnamic aldehyde	104-55-2	Rxi5ms	-74.964	NaN	9544	NaN	9.621	NaN	158.56	NaN	34.575	NaN	79.993	NaN	-44819	NaN	-57.908	NaN	-50304	NaN	-71.743	NaN	90	0.001	NaN	NaN	NaN	NaN	Gaida2021	String[]	aldehyde	allergenic fragrances
Hydroxycitronellal	107-75-5	Rxi5ms	-86.045	NaN	10470	NaN	11.09	NaN	157.77	NaN	32.627	NaN	92.205	NaN	-47320	NaN	-63.903	NaN	-53568	NaN	-79.68	NaN	90	0.001	NaN	NaN	NaN	NaN	Gaida2021	String[]	aldehyde	allergenic fragrances
Thymol	89-83-8	Rxi5ms	-104.45	NaN	11567	NaN	13.707	NaN	158.33	NaN	32.935	NaN	113.97	NaN	-47000	NaN	-63.019	NaN	-54787	NaN	-82.667	NaN	90	0.001	NaN	NaN	NaN	NaN	Gaida2021	String[]	terpene
Cinnamyl alcohol	104-54-1	Rxi5ms	-80.809	NaN	10096	NaN	10.394	NaN	162.71	NaN	34.134	NaN	86.42	NaN	-46276	NaN	-60.262	NaN	-52560	NaN	-76.035	NaN	90	0.001	NaN	NaN	NaN	NaN	Gaida2021	String[]	alcohol	allergenic fragrances
Vanillin	121-33-5	Rxi5ms	-85.196	NaN	10665	NaN	10.972	NaN	177.23	NaN	35.439	NaN	91.222	NaN	-47589	NaN	-59.758	NaN	-55546	NaN	-79.395	NaN	90	0.001	NaN	NaN	NaN	NaN	Gaida2021	String[]	aldehyde
Cinnamyl acetate	103-54-8	Rxi5ms	-87.058	NaN	11113	NaN	11.135	NaN	181.62	NaN	34.189	NaN	92.581	NaN	-50296	NaN	-64.687	NaN	-58778	NaN	-85.516	NaN	90	0.001	NaN	NaN	NaN	NaN	Gaida2021	String[]	ester
Benzyl salicylate	118-58-1	Rxi5ms	-91.907	NaN	12735	NaN	11.626	NaN	237.87	NaN	38.439	NaN	96.668	NaN	-56485	NaN	-64.627	NaN	-70780	NaN	-97.648	NaN	90	0.001	NaN	NaN	NaN	NaN	Gaida2021	String[]	ester	allergenic fragrances
2,3-Butanediol	513-85-9	Rxi5ms	-151.63	NaN	11425	NaN	21.184	NaN	64.89	NaN	26.798	NaN	176.13	NaN	-35454	NaN	-58.973	NaN	-31031	NaN	-46.353	NaN	90	0.001	NaN	NaN	NaN	NaN	Gaida2021	String[]	alcohol
C10	124-18-5	Rxi5ms	-68.238	NaN	8284.1	NaN	8.7613	NaN	109.32	NaN	29.653	NaN	72.846	NaN	-41017	NaN	-61.333	NaN	-42424	NaN	-65.109	NaN	90	0.001	NaN	NaN	NaN	NaN	Gaida2021	String[]	Grob	alkane	alkanes
1-Octanol	111-87-5	Rxi5ms	-95.371	NaN	10075	NaN	12.608	NaN	121.67	NaN	30.582	NaN	104.83	NaN	-42381	NaN	-61.435	NaN	-45701	NaN	-70.199	NaN	90	0.001	NaN	NaN	NaN	NaN	Gaida2021	String[]	Grob	alcohol	alcohols
C11	1120-21-4	Rxi5ms	-73.764	NaN	9040.1	NaN	9.4613	NaN	126.89	NaN	30.452	NaN	78.666	NaN	-43694	NaN	-63.316	NaN	-46596	NaN	-70.927	NaN	90	0.001	NaN	NaN	NaN	NaN	Gaida2021	String[]	Grob	alkane	alkanes
Nonanal	124-19-6	Rxi5ms	-81.084	NaN	9404.2	NaN	10.538	NaN	128.24	NaN	31.139	NaN	87.62	NaN	-43021	NaN	-61.27	NaN	-46372	NaN	-70.043	NaN	90	0.001	NaN	NaN	NaN	NaN	Gaida2021	String[]	aldehyde	Grob
2,6-Dimethylphenol	576-26-1	Rxi5ms	-84.354	NaN	9445.9	NaN	11.077	NaN	130.35	NaN	32.719	NaN	92.101	NaN	-41375	NaN	-56.63	NaN	-45091	NaN	-66.335	NaN	90	0.001	NaN	NaN	NaN	NaN	Gaida2021	String[]	aromatic	Grob
2-Ethylhexanoic acid	149-57-5	Rxi5ms	-130.85	NaN	12421	NaN	17.58	NaN	127.12	NaN	29.758	NaN	146.17	NaN	-44765	NaN	-65.928	NaN	-50191	NaN	-80.155	NaN	90	0.001	NaN	NaN	NaN	NaN	Gaida2021	String[]	carboxylic acid	Grob
2,6-Xylidine	87-62-7	Rxi5ms	-75.562	NaN	9128.7	NaN	9.8029	NaN	142.13	NaN	34.097	NaN	81.506	NaN	-42053	NaN	-55.357	NaN	-46301	NaN	-66.289	NaN	90	0.001	NaN	NaN	NaN	NaN	Gaida2021	String[]	amine	aromatic	Grob
C10 FAME	110-42-9	Rxi5ms	-90.294	NaN	10984	NaN	11.615	NaN	161.92	NaN	31.918	NaN	96.575	NaN	-49309	NaN	-67.427	NaN	-56255	NaN	-84.878	NaN	90	0.001	NaN	NaN	NaN	NaN	Gaida2021	String[]	FAME	Grob	FAMEs
Dicyclohexylamine	101-83-7	Rxi5ms	-86.326	NaN	10716	NaN	11.156	NaN	181.14	NaN	36.539	NaN	92.754	NaN	-46961	NaN	-57.465	NaN	-55414	NaN	-78.233	NaN	90	0.001	NaN	NaN	NaN	NaN	Gaida2021	String[]	amine	Grob
C11 FAME	1731-86-8	Rxi5ms	-94.077	NaN	11639	NaN	12.065	NaN	176.06	NaN	32.446	NaN	100.32	NaN	-51709	NaN	-69.203	NaN	-60342	NaN	-90.538	NaN	90	0.001	NaN	NaN	NaN	NaN	Gaida2021	String[]	FAME	Grob	FAMEs
C12 FAME	111-82-0	Rxi5ms	-98.831	NaN	12348	NaN	12.654	NaN	189.36	NaN	32.934	NaN	105.21	NaN	-54005	NaN	-70.856	NaN	-64459	NaN	-96.302	NaN	90	0.001	NaN	NaN	NaN	NaN	Gaida2021	String[]	FAME	Grob	FAMEs
C8	111-65-9	Rxi5ms	-78.355	NaN	7885.5	NaN	10.427	NaN	69.344	NaN	27.188	NaN	86.692	NaN	-35872	NaN	-58.831	NaN	-34082	NaN	-53.754	NaN	90	0.001	NaN	NaN	NaN	NaN	Gaida2021	String[]	alkanes	alkane
C9	111-84-2	Rxi5ms	-40.75	NaN	6439.8	NaN	4.8422	NaN	90.152	NaN	28.199	NaN	40.26	NaN	-38917	NaN	-61.212	NaN	-38923	NaN	-61.229	NaN	90	0.001	NaN	NaN	NaN	NaN	Gaida2021	String[]	alkanes	alkane
C10	124-18-5	Rxi5ms	-46.887	NaN	7200.1	NaN	5.6461	NaN	109.1	NaN	28.981	NaN	46.944	NaN	-41920	NaN	-63.759	NaN	-42817	NaN	-66.165	NaN	90	0.001	NaN	NaN	NaN	NaN	Gaida2021	String[]	Grob	alkane	alkanes
C11	1120-21-4	Rxi5ms	-55.876	NaN	8115.5	NaN	6.8599	NaN	126.62	NaN	29.743	NaN	57.036	NaN	-44675	NaN	-65.843	NaN	-46763	NaN	-71.323	NaN	90	0.001	NaN	NaN	NaN	NaN	Gaida2021	String[]	Grob	alkane	alkanes
C12	112-40-3	Rxi5ms	-69.73	NaN	9296.4	NaN	8.7734	NaN	143	NaN	30.676	NaN	72.946	NaN	-46938	NaN	-66.885	NaN	-50804	NaN	-76.822	NaN	90	0.001	NaN	NaN	NaN	NaN	Gaida2021	String[]	alkanes	alkane
C13	629-50-5	Rxi5ms	-69.688	NaN	9718.3	NaN	8.6837	NaN	158.32	NaN	31.175	NaN	72.2	NaN	-49650	NaN	-69.165	NaN	-54583	NaN	-81.61	NaN	90	0.001	NaN	NaN	NaN	NaN	Gaida2021	String[]	alkanes	alkane
C14	629-59-4	Rxi5ms	-76.115	NaN	10493	NaN	9.5251	NaN	172.73	NaN	31.83	NaN	79.196	NaN	-51932	NaN	-70.563	NaN	-58484	NaN	-86.816	NaN	90	0.001	NaN	NaN	NaN	NaN	Gaida2021	String[]	alkanes	alkane
C15	629-62-9	Rxi5ms	-80.216	NaN	11148	NaN	10.028	NaN	186.18	NaN	32.25	NaN	83.375	NaN	-54393	NaN	-72.512	NaN	-62412	NaN	-92.101	NaN	90	0.001	NaN	NaN	NaN	NaN	Gaida2021	String[]	alkanes	alkane
C16	544-76-3	Rxi5ms	-90.437	NaN	12166	NaN	11.399	NaN	198.95	NaN	32.851	NaN	94.78	NaN	-56409	NaN	-73.577	NaN	-66734	NaN	-98.444	NaN	90	0.001	NaN	NaN	NaN	NaN	Gaida2021	String[]	alkanes	alkane
C17	629-78-7	Rxi5ms	-91.969	NaN	12647	NaN	11.544	NaN	211.01	NaN	33.213	NaN	95.981	NaN	-58683	NaN	-75.296	NaN	-70297	NaN	-102.9	NaN	90	0.001	NaN	NaN	NaN	NaN	Gaida2021	String[]	alkanes	alkane
C18	593-45-3	Rxi5ms	-99.292	NaN	13500	NaN	12.5	NaN	222.42	NaN	33.617	NaN	103.93	NaN	-60740	NaN	-76.66	NaN	-74502	NaN	-108.97	NaN	90	0.001	NaN	NaN	NaN	NaN	Gaida2021	String[]	alkanes	alkane
C19	629-92-5	Rxi5ms	-104.46	NaN	14202	NaN	13.158	NaN	233.4	NaN	34.044	NaN	109.4	NaN	-62667	NaN	-77.806	NaN	-78354	NaN	-114.21	NaN	90	0.001	NaN	NaN	NaN	NaN	Gaida2021	String[]	alkanes	alkane
C20	112-95-8	Rxi5ms	-112.53	NaN	15103	NaN	14.218	NaN	243.8	NaN	34.471	NaN	118.22	NaN	-64460	NaN	-78.784	NaN	-82642	NaN	-120.53	NaN	90	0.001	NaN	NaN	NaN	NaN	Gaida2021	String[]	alkanes	alkane
C21	629-94-7	Rxi5ms	-119.37	NaN	15924	NaN	15.106	NaN	253.74	NaN	34.855	NaN	125.6	NaN	-66223	NaN	-79.78	NaN	-86788	NaN	-126.52	NaN	90	0.001	NaN	NaN	NaN	NaN	Gaida2021	String[]	alkanes	alkane
C22	629-97-0	Rxi5ms	-122.98	NaN	16528	NaN	15.542	NaN	263.19	NaN	35.116	NaN	129.23	NaN	-68112	NaN	-81.084	NaN	-90493	NaN	-131.48	NaN	90	0.001	NaN	NaN	NaN	NaN	Gaida2021	String[]	alkanes	alkane
C23	638-67-5	Rxi5ms	-129.37	NaN	17320	NaN	16.367	NaN	272.3	NaN	35.448	NaN	136.08	NaN	-69782	NaN	-82.027	NaN	-94589	NaN	-137.38	NaN	90	0.001	NaN	NaN	NaN	NaN	Gaida2021	String[]	alkanes	alkane
C24	646-31-1	Rxi5ms	-134.44	NaN	18023	NaN	17.006	NaN	280.99	NaN	35.708	NaN	141.39	NaN	-71500	NaN	-83.121	NaN	-98504	NaN	-142.87	NaN	90	0.001	NaN	NaN	NaN	NaN	Gaida2021	String[]	alkanes	alkane
C25	629-99-2	Rxi5ms	-139.78	NaN	18746	NaN	17.683	NaN	289.37	NaN	35.961	NaN	147.02	NaN	-73159	NaN	-84.149	NaN	-102470	NaN	-148.49	NaN	90	0.001	NaN	NaN	NaN	NaN	Gaida2021	String[]	alkanes	alkane
C26	630-01-3	Rxi5ms	-144.56	NaN	19423	NaN	18.284	NaN	297.41	NaN	36.208	NaN	152.02	NaN	-74753	NaN	-85.11	NaN	-106280	NaN	-153.79	NaN	90	0.001	NaN	NaN	NaN	NaN	Gaida2021	String[]	alkanes	alkane
C27	593-49-7	Rxi5ms	-149.16	NaN	20089	NaN	18.859	NaN	305.16	NaN	36.422	NaN	156.8	NaN	-76347	NaN	-86.11	NaN	-110090	NaN	-159.07	NaN	90	0.001	NaN	NaN	NaN	NaN	Gaida2021	String[]	alkane	alkanes
C28	630-02-4	Rxi5ms	-152.33	NaN	20653	NaN	19.237	NaN	312.55	NaN	36.549	NaN	159.94	NaN	-78039	NaN	-87.333	NaN	-113630	NaN	-163.79	NaN	90	0.001	NaN	NaN	NaN	NaN	Gaida2021	String[]	alkanes	alkane
C29	630-03-5	Rxi5ms	-166.6	NaN	22017	NaN	21.139	NaN	319.45	NaN	37.005	NaN	175.76	NaN	-78904	NaN	-87.24	NaN	-119230	NaN	-173.31	NaN	90	0.001	NaN	NaN	NaN	NaN	Gaida2021	String[]	alkane	alkanes
C30	638-68-6	Rxi5ms	-171.53	NaN	22684	NaN	21.77	NaN	327.33	NaN	37.514	NaN	181	NaN	-79917	NaN	-87.181	NaN	-122870	NaN	-178.21	NaN	90	0.001	NaN	NaN	NaN	NaN	Gaida2021	String[]	alkanes	alkane
2-Octanone	111-13-7	Rtx5	-44.36	NaN	7132.4	NaN	5.2136	NaN	115.61	NaN	29.601	NaN	43.348	NaN	-42451	NaN	-66.998	NaN	-43560	NaN	-69.952	NaN	90	0.0015625	NaN	NaN	NaN	NaN	Hou2018a	String[]	alkanones	ketone
n-Decane	124-18-5	Rtx5	-43	NaN	7127.1	NaN	4.9951	NaN	116.88	NaN	29.373	NaN	41.532	NaN	-43060	NaN	-68.205	NaN	-44176	NaN	-71.17	NaN	90	0.0015625	NaN	NaN	NaN	NaN	Hou2018a	String[]	Grob	alkane	alkanes
1-Octanol	111-87-5	Rtx5	-64.672	NaN	8612.4	NaN	8.0621	NaN	129.48	NaN	30.209	NaN	67.032	NaN	-44618	NaN	-68.62	NaN	-47265	NaN	-75.538	NaN	90	0.0015625	NaN	NaN	NaN	NaN	Hou2018a	String[]	Grob	alcohol	alcohols
2,4-Dimethylphenol	105-67-9	Rtx5	-83.1	NaN	9865.2	NaN	10.696	NaN	144.27	NaN	32.263	NaN	88.932	NaN	-44902	NaN	-65.375	NaN	-49728	NaN	-77.76	NaN	90	0.0015625	NaN	NaN	NaN	NaN	Hou2018a	String[]	aromatic
2,6-Dimethylaniline	87-62-7	Rtx5	-59.576	NaN	8403	NaN	7.4122	NaN	151.18	NaN	34.245	NaN	61.628	NaN	-43716	NaN	-60.826	NaN	-47486	NaN	-70.421	NaN	90	0.0015625	NaN	NaN	NaN	NaN	Hou2018a	String[]	amine	aromatic	Grob
2,3-Butanediol	513-85-9	Rtx5	-50.02	NaN	6670.9	NaN	6.13	NaN	73.47	NaN	26.428	NaN	50.968	NaN	-37798	NaN	-66.851	NaN	-36956	NaN	-64.477	NaN	90	0.0015625	NaN	NaN	NaN	NaN	Hou2018c	String[]	alcohol
Decane	124-18-5	Rtx5	-45.96	NaN	7279.7	NaN	5.42	NaN	115.89	NaN	29.268	NaN	45.064	NaN	-42995	NaN	-68.319	NaN	-44161	NaN	-71.422	NaN	90	0.0015625	NaN	NaN	NaN	NaN	Hou2018c	String[]	Grob	alkane	alkanes
1-Octanol	111-87-5	Rtx5	-64.37	NaN	8586.8	NaN	8.02	NaN	129.05	NaN	30.173	NaN	66.682	NaN	-44575	NaN	-68.631	NaN	-47179	NaN	-75.442	NaN	90	0.0015625	NaN	NaN	NaN	NaN	Hou2018c	String[]	Grob	alcohol	alcohols
Undecane	1120-21-4	Rtx5	-55.89	NaN	8239.7	NaN	6.78	NaN	134.44	NaN	30.337	NaN	56.372	NaN	-45532	NaN	-69.512	NaN	-48037	NaN	-76.02	NaN	90	0.0015625	NaN	NaN	NaN	NaN	Hou2018c	String[]	Grob	alkane	alkanes
2,6-Dimethylaniline	87-62-7	Rtx5	-59.5	NaN	8397.7	NaN	7.4	NaN	150.8	NaN	34.168	NaN	61.527	NaN	-43737	NaN	-60.968	NaN	-47478	NaN	-70.493	NaN	90	0.0015625	NaN	NaN	NaN	NaN	Hou2018c	String[]	amine	aromatic	Grob
Methyl decanoate	110-42-9	Rtx5	-80.29	NaN	10590	NaN	10.09	NaN	170.6	NaN	32.217	NaN	83.893	NaN	-50820	NaN	-72.326	NaN	-57582	NaN	-89.142	NaN	90	0.0015625	NaN	NaN	NaN	NaN	Hou2018c	String[]	FAME	Grob	FAMEs
Methyl laurate	111-82-0	Rtx5	-100.61	NaN	12647	NaN	12.81	NaN	198.16	NaN	33.61	NaN	106.51	NaN	-54952	NaN	-74.397	NaN	-66472	NaN	-102.16	NaN	90	0.0015625	NaN	NaN	NaN	NaN	Hou2018c	String[]	FAME	Grob	FAMEs
Heptane	142-82-5	SLB5ms	-56.557	NaN	6293	NaN	7.3385	NaN	44.733	NaN	25.516	NaN	61.016	NaN	-32927	NaN	-57.674	NaN	-30165	NaN	-49.551	NaN	90	0.001	NaN	NaN	NaN	NaN	Karolat2010	String[]	alkanes	alkane
Octane	111-65-9	SLB5ms	-61.753	NaN	7049.1	NaN	7.9878	NaN	67.34	NaN	26.779	NaN	66.414	NaN	-35996	NaN	-59.81	NaN	-34491	NaN	-55.531	NaN	90	0.001	NaN	NaN	NaN	NaN	Karolat2010	String[]	alkanes	alkane
nonane	111-84-2	SLB5ms	-66.978	NaN	7807.3	NaN	8.636	NaN	87.415	NaN	27.7	NaN	71.804	NaN	-39024	NaN	-62.321	NaN	-38838	NaN	-61.808	NaN	90	0.001	NaN	NaN	NaN	NaN	Karolat2010	String[]	alkanes	alkane
Decane	124-18-5	SLB5ms	-71.7	NaN	8537.7	NaN	9.2151	NaN	106.43	NaN	28.589	NaN	76.619	NaN	-41903	NaN	-64.486	NaN	-43162	NaN	-67.876	NaN	90	0.001	NaN	NaN	NaN	NaN	Karolat2010	String[]	Grob	alkane	alkanes
Undecane	1120-21-4	SLB5ms	-78.316	NaN	9353.4	NaN	10.078	NaN	124.73	NaN	29.627	NaN	83.795	NaN	-44428	NaN	-65.752	NaN	-47338	NaN	-73.406	NaN	90	0.001	NaN	NaN	NaN	NaN	Karolat2010	String[]	Grob	alkane	alkanes
dodecane	112-40-3	SLB5ms	-86.394	NaN	10282	NaN	11.134	NaN	141.24	NaN	30.299	NaN	92.576	NaN	-47123	NaN	-67.808	NaN	-51867	NaN	-80.028	NaN	90	0.001	NaN	NaN	NaN	NaN	Karolat2010	String[]	alkanes	alkane
Tridecane	629-50-5	SLB5ms	-92.087	NaN	11061	NaN	11.854	NaN	156.65	NaN	30.962	NaN	98.557	NaN	-49607	NaN	-69.51	NaN	-56176	NaN	-86.118	NaN	90	0.001	NaN	NaN	NaN	NaN	Karolat2010	String[]	alkanes	alkane
Tetradecane	629-59-4	SLB5ms	-97.314	NaN	11810	NaN	12.508	NaN	171.11	NaN	31.565	NaN	104	NaN	-51989	NaN	-71.115	NaN	-60424	NaN	-92.08	NaN	90	0.001	NaN	NaN	NaN	NaN	Karolat2010	String[]	alkanes	alkane
Pentadecane	629-62-9	SLB5ms	-102.52	NaN	12553	NaN	13.159	NaN	184.74	NaN	32.117	NaN	109.41	NaN	-54277	NaN	-72.63	NaN	-64642	NaN	-97.992	NaN	90	0.001	NaN	NaN	NaN	NaN	Karolat2010	String[]	alkanes	alkane
1-octanol	111-87-5	SLB5ms	-85.639	NaN	9637.8	NaN	11.153	NaN	119.49	NaN	29.317	NaN	92.73	NaN	-43723	NaN	-65.448	NaN	-46458	NaN	-72.689	NaN	90	0.001	NaN	NaN	NaN	NaN	Karolat2010	String[]	Grob	alcohol	alcohols
1-nonanol	143-08-8	SLB5ms	-91.545	NaN	10430	NaN	11.904	NaN	136.58	NaN	30.234	NaN	98.978	NaN	-46168	NaN	-66.77	NaN	-50778	NaN	-78.715	NaN	90	0.001	NaN	NaN	NaN	NaN	Karolat2010	String[]	alcohol	alcohols
2-octanol	123-96-6	SLB5ms	-81.521	NaN	9086.4	NaN	10.629	NaN	107.02	NaN	28.644	NaN	88.373	NaN	-41952	NaN	-64.442	NaN	-43456	NaN	-68.49	NaN	90	0.001	NaN	NaN	NaN	NaN	Karolat2010	String[]	alcohol
2-nonanol	628-99-9	SLB5ms	-86.711	NaN	9845.3	NaN	11.275	NaN	124.84	NaN	29.561	NaN	93.742	NaN	-44550	NaN	-66.031	NaN	-47816	NaN	-74.618	NaN	90	0.001	NaN	NaN	NaN	NaN	Karolat2010	String[]	alcohol
5-nonanol	623-93-8	SLB5ms	-84.043	NaN	9625.9	NaN	10.91	NaN	122.91	NaN	29.57	NaN	90.713	NaN	-44107	NaN	-65.456	NaN	-47092	NaN	-73.325	NaN	90	0.001	NaN	NaN	NaN	NaN	Karolat2010	String[]	alcohol
5-decanol	5205-34-5	SLB5ms	-89.552	NaN	10399	NaN	11.602	NaN	139.53	NaN	30.355	NaN	96.466	NaN	-46649	NaN	-67.129	NaN	-51427	NaN	-79.464	NaN	90	0.001	NaN	NaN	NaN	NaN	Karolat2010	String[]	alcohol
2-octanone	111-13-7	SLB5ms	-75.421	NaN	8660.8	NaN	9.7803	NaN	105.28	NaN	28.875	NaN	81.318	NaN	-41237	NaN	-63.06	NaN	-42479	NaN	-66.411	NaN	90	0.001	NaN	NaN	NaN	NaN	Karolat2010	String[]	alkanones	ketone
2-decanone	693-54-9	SLB5ms	-85.724	NaN	10159	NaN	11.066	NaN	140.19	NaN	30.59	NaN	92.011	NaN	-46438	NaN	-66.439	NaN	-51056	NaN	-78.351	NaN	90	0.001	NaN	NaN	NaN	NaN	Karolat2010	String[]	alkanones	ketone
Heptane	142-82-5	SPB50	-47.648	NaN	5492.9	NaN	6.1215	NaN	28.235	NaN	24.9	NaN	50.897	NaN	-30331	NaN	-54.73	NaN	-27187	NaN	-45.241	NaN	90	0.001	NaN	NaN	NaN	NaN	Karolat2010	String[]	alkanes	alkane
Octane	111-65-9	SPB50	-54.304	NaN	6285.7	NaN	6.9943	NaN	51.05	NaN	26.157	NaN	58.154	NaN	-33409	NaN	-57.143	NaN	-31144	NaN	-50.545	NaN	90	0.001	NaN	NaN	NaN	NaN	Karolat2010	String[]	alkanes	alkane
Nonane	111-84-2	SPB50	-58.701	NaN	6965.4	NaN	7.5355	NaN	71.902	NaN	27.274	NaN	62.654	NaN	-36295	NaN	-59.279	NaN	-35161	NaN	-56.076	NaN	90	0.001	NaN	NaN	NaN	NaN	Karolat2010	String[]	alkanes	alkane
Decane	124-18-5	SPB50	-62.816	NaN	7628.4	NaN	8.0361	NaN	91.118	NaN	28.225	NaN	66.816	NaN	-39087	NaN	-61.396	NaN	-39162	NaN	-61.601	NaN	90	0.001	NaN	NaN	NaN	NaN	Karolat2010	String[]	Grob	alkane	alkanes
undecane	1120-21-4	SPB50	-69.788	NaN	8452	NaN	8.946	NaN	108.95	NaN	29.004	NaN	74.381	NaN	-41853	NaN	-63.626	NaN	-43262	NaN	-67.409	NaN	90	0.001	NaN	NaN	NaN	NaN	Karolat2010	String[]	Grob	alkane	alkanes
dodecane	112-40-3	SPB50	-75.598	NaN	9211.1	NaN	9.6882	NaN	125.51	NaN	29.712	NaN	80.552	NaN	-44473	NaN	-65.649	NaN	-47333	NaN	-73.163	NaN	90	0.001	NaN	NaN	NaN	NaN	Karolat2010	String[]	alkanes	alkane
tridecane	629-50-5	SPB50	-80.041	NaN	9886.5	NaN	10.237	NaN	140.98	NaN	30.369	NaN	85.114	NaN	-46953	NaN	-67.471	NaN	-51292	NaN	-78.651	NaN	90	0.001	NaN	NaN	NaN	NaN	Karolat2010	String[]	alkanes	alkane
tetradecane	629-59-4	SPB50	-84.169	NaN	10541	NaN	10.741	NaN	155.5	NaN	30.95	NaN	89.308	NaN	-49361	NaN	-69.246	NaN	-55211	NaN	-84.056	NaN	90	0.001	NaN	NaN	NaN	NaN	Karolat2010	String[]	alkanes	alkane
pentadecane	629-62-9	SPB50	-88.112	NaN	11182	NaN	11.22	NaN	169.18	NaN	31.461	NaN	93.29	NaN	-51707	NaN	-70.989	NaN	-59093	NaN	-89.389	NaN	90	0.001	NaN	NaN	NaN	NaN	Karolat2010	String[]	alkanes	alkane
1-octanol	111-87-5	SPB50	-74.863	NaN	8983.4	NaN	9.6415	NaN	121.98	NaN	30.177	NaN	80.164	NaN	-43017	NaN	-62.96	NaN	-45581	NaN	-69.726	NaN	90	0.001	NaN	NaN	NaN	NaN	Karolat2010	String[]	Grob	alcohol	alcohols
1-nonanol	143-08-8	SPB50	-79.839	NaN	9696.4	NaN	10.265	NaN	138.26	NaN	30.925	NaN	85.349	NaN	-45507	NaN	-64.705	NaN	-49626	NaN	-75.354	NaN	90	0.001	NaN	NaN	NaN	NaN	Karolat2010	String[]	alcohol	alcohols
2-octanol	123-96-6	SPB50	-72.726	NaN	8544.9	NaN	9.3886	NaN	107.11	NaN	29.065	NaN	78.061	NaN	-41363	NaN	-62.868	NaN	-42698	NaN	-66.461	NaN	90	0.001	NaN	NaN	NaN	NaN	Karolat2010	String[]	alcohol
2-nonanol	628-99-9	SPB50	-76.078	NaN	9162.8	NaN	9.7813	NaN	124.17	NaN	29.919	NaN	81.326	NaN	-43871	NaN	-64.508	NaN	-46650	NaN	-71.822	NaN	90	0.001	NaN	NaN	NaN	NaN	Karolat2010	String[]	alcohol
5-nonanol	623-93-8	SPB50	-75.928	NaN	9071.8	NaN	9.7799	NaN	121.56	NaN	29.894	NaN	81.315	NaN	-43332	NaN	-63.874	NaN	-45898	NaN	-70.65	NaN	90	0.001	NaN	NaN	NaN	NaN	Karolat2010	String[]	alcohol
5-decanol	5205-34-5	SPB50	-79.344	NaN	9693.1	NaN	10.179	NaN	137.35	NaN	30.558	NaN	84.635	NaN	-45850	NaN	-65.784	NaN	-49858	NaN	-76.158	NaN	90	0.001	NaN	NaN	NaN	NaN	Karolat2010	String[]	alcohol
2-octanone	111-13-7	SPB50	-71.466	NaN	8538.9	NaN	9.2	NaN	110.7	NaN	29.424	NaN	76.493	NaN	-41635	NaN	-62.559	NaN	-43218	NaN	-66.799	NaN	90	0.001	NaN	NaN	NaN	NaN	Karolat2010	String[]	alkanones	ketone
2-decanone	693-54-9	SPB50	-79.962	NaN	9862.4	NaN	10.245	NaN	143.13	NaN	30.958	NaN	85.182	NaN	-46541	NaN	-65.893	NaN	-51067	NaN	-77.525	NaN	90	0.001	NaN	NaN	NaN	NaN	Karolat2010	String[]	alkanones	ketone
Heptane	142-82-5	Wax	-50.964	NaN	5072.1	NaN	6.7684	NaN	1.2684	NaN	23.425	NaN	56.276	NaN	-26728	NaN	-51.492	NaN	-21735	NaN	-35.726	NaN	90	0.001	NaN	NaN	NaN	NaN	Karolat2010	String[]	alkanes	alkane
Octane	111-65-9	Wax	-59.511	NaN	5922.9	NaN	7.9253	NaN	24.701	NaN	24.904	NaN	65.895	NaN	-29619	NaN	-53.534	NaN	-25316	NaN	-40.472	NaN	90	0.001	NaN	NaN	NaN	NaN	Karolat2010	String[]	alkanes	alkane
nonane	111-84-2	Wax	-61.706	NaN	6470.6	NaN	8.1446	NaN	46.162	NaN	26.346	NaN	67.718	NaN	-32177	NaN	-54.861	NaN	-29208	NaN	-46.149	NaN	90	0.001	NaN	NaN	NaN	NaN	Karolat2010	String[]	alkanes	alkane
decane	124-18-5	Wax	-67.998	NaN	7220.4	NaN	8.9645	NaN	66.037	NaN	27.525	NaN	74.535	NaN	-34752	NaN	-56.549	NaN	-32966	NaN	-51.461	NaN	90	0.001	NaN	NaN	NaN	NaN	Karolat2010	String[]	Grob	alkane	alkanes
Undecane	1120-21-4	Wax	-69.799	NaN	7731.8	NaN	9.1335	NaN	84.457	NaN	28.637	NaN	75.94	NaN	-37129	NaN	-57.918	NaN	-36708	NaN	-56.75	NaN	90	0.001	NaN	NaN	NaN	NaN	Karolat2010	String[]	Grob	alkane	alkanes
Dodecane	112-40-3	Wax	-75.107	NaN	8423	NaN	9.8131	NaN	101.69	NaN	29.612	NaN	81.591	NaN	-39450	NaN	-59.337	NaN	-40403	NaN	-61.921	NaN	90	0.001	NaN	NaN	NaN	NaN	Karolat2010	String[]	alkanes	alkane
Tridecane	629-50-5	Wax	-80.563	NaN	9121.7	NaN	10.514	NaN	117.84	NaN	30.509	NaN	87.418	NaN	-41662	NaN	-60.648	NaN	-44096	NaN	-67.105	NaN	90	0.001	NaN	NaN	NaN	NaN	Karolat2010	String[]	alkanes	alkane
Tetradecane	629-59-4	Wax	-85.67	NaN	9800.7	NaN	11.165	NaN	133.06	NaN	31.338	NaN	92.828	NaN	-43779	NaN	-61.866	NaN	-47777	NaN	-72.269	NaN	90	0.001	NaN	NaN	NaN	NaN	Karolat2010	String[]	alkanes	alkane
Pentadecane	629-62-9	Wax	-91.035	NaN	10493	NaN	11.853	NaN	147.46	NaN	32.121	NaN	98.548	NaN	-45792	NaN	-62.963	NaN	-51454	NaN	-77.438	NaN	90	0.001	NaN	NaN	NaN	NaN	Karolat2010	String[]	alkanes	alkane
1-octanol	111-87-5	Wax	-90.329	NaN	10696	NaN	11.698	NaN	155.39	NaN	32.316	NaN	97.259	NaN	-47250	NaN	-64.349	NaN	-53610	NaN	-80.453	NaN	90	0.001	NaN	NaN	NaN	NaN	Karolat2010	String[]	Grob	alcohol	alcohols
1-nonanol	143-08-8	Wax	-94.871	NaN	11333	NaN	12.273	NaN	169.03	NaN	33.106	NaN	102.04	NaN	-49106	NaN	-65.146	NaN	-57171	NaN	-85.239	NaN	90	0.001	NaN	NaN	NaN	NaN	Karolat2010	String[]	alcohol	alcohols
2-octanol	123-96-6	Wax	-88.359	NaN	10111	NaN	11.496	NaN	135.16	NaN	30.774	NaN	95.586	NaN	-45042	NaN	-64.406	NaN	-49359	NaN	-75.61	NaN	90	0.001	NaN	NaN	NaN	NaN	Karolat2010	String[]	alcohol
2-nonanol	628-99-9	Wax	-95.064	NaN	10882	NaN	12.377	NaN	149.45	NaN	31.6	NaN	102.91	NaN	-46989	NaN	-65.284	NaN	-53107	NaN	-80.885	NaN	90	0.001	NaN	NaN	NaN	NaN	Karolat2010	String[]	alcohol
5-nonanol	623-93-8	Wax	-92.447	NaN	10581	NaN	12.032	NaN	143.65	NaN	31.211	NaN	100.04	NaN	-46279	NaN	-65.126	NaN	-51646	NaN	-78.91	NaN	90	0.001	NaN	NaN	NaN	NaN	Karolat2010	String[]	alcohol
5-decanol	5205-34-5	Wax	-98.959	NaN	11337	NaN	12.884	NaN	157.24	NaN	31.981	NaN	107.12	NaN	-48159	NaN	-65.988	NaN	-55363	NaN	-84.187	NaN	90	0.001	NaN	NaN	NaN	NaN	Karolat2010	String[]	alcohol
2-octanone	111-13-7	Wax	-66.084	NaN	8103	NaN	8.5295	NaN	118.75	NaN	32.265	NaN	70.918	NaN	-39579	NaN	-55.083	NaN	-41618	NaN	-60.487	NaN	90	0.001	NaN	NaN	NaN	NaN	Karolat2010	String[]	alkanones	ketone
2-decanone	693-54-9	Wax	-73.162	NaN	9258.8	NaN	9.3929	NaN	150.1	NaN	33.907	NaN	78.097	NaN	-43928	NaN	-57.879	NaN	-48621	NaN	-69.839	NaN	90	0.001	NaN	NaN	NaN	NaN	Karolat2010	String[]	alkanones	ketone
C9	111-84-2	FS5ms	-81.1	NaN	8555	NaN	10.74	NaN	98.04	NaN	30.17	NaN	89.34	NaN	-37984	NaN	-56.659	NaN	-38702	NaN	-58.614	NaN	90	0.001	NaN	NaN	NaN	NaN	Leppert2020b	String[]	alkanes	alkane
C10	124-18-5	FS5ms	-100.91	NaN	10041	NaN	13.53	NaN	118.09	NaN	32.24	NaN	112.49	NaN	-39473	NaN	-55.001	NaN	-42633	NaN	-63.382	NaN	90	0.001	NaN	NaN	NaN	NaN	Leppert2020b	String[]	Grob	alkane	alkanes
C11	1120-21-4	FS5ms	-104.58	NaN	10717	NaN	13.96	NaN	137.07	NaN	33.71	NaN	116.04	NaN	-41492	NaN	-55.1	NaN	-46955	NaN	-69.246	NaN	90	0.001	NaN	NaN	NaN	NaN	Leppert2020b	String[]	Grob	alkane	alkanes
C12	112-40-3	FS5ms	-109.84	NaN	11494	NaN	14.61	NaN	154.78	NaN	34.92	NaN	121.44	NaN	-43584	NaN	-55.778	NaN	-51453	NaN	-75.718	NaN	90	0.001	NaN	NaN	NaN	NaN	Leppert2020b	String[]	alkanes	alkane
C13	629-50-5	FS5ms	-114.08	NaN	12214	NaN	15.11	NaN	171.32	NaN	35.93	NaN	125.62	NaN	-45713	NaN	-56.922	NaN	-55930	NaN	-82.308	NaN	90	0.001	NaN	NaN	NaN	NaN	Leppert2020b	String[]	alkanes	alkane
C14	629-59-4	FS5ms	-115.71	NaN	12769	NaN	15.25	NaN	186.83	NaN	36.76	NaN	126.76	NaN	-47844	NaN	-57.864	NaN	-60122	NaN	-87.834	NaN	90	0.001	NaN	NaN	NaN	NaN	Leppert2020b	String[]	alkanes	alkane
C15	629-62-9	FS5ms	-118.82	NaN	13415	NaN	15.59	NaN	201.25	NaN	37.39	NaN	129.62	NaN	-50046	NaN	-59.562	NaN	-64466	NaN	-94.201	NaN	90	0.001	NaN	NaN	NaN	NaN	Leppert2020b	String[]	alkanes	alkane
C16	544-76-3	FS5ms	-130.14	NaN	14548	NaN	17.1	NaN	215.1	NaN	38.46	NaN	142.18	NaN	-51541	NaN	-59.672	NaN	-69327	NaN	-101.76	NaN	90	0.001	NaN	NaN	NaN	NaN	Leppert2020b	String[]	alkanes	alkane
C17	629-78-7	FS5ms	-133.51	NaN	15205	NaN	17.48	NaN	227.91	NaN	38.95	NaN	145.36	NaN	-53599	NaN	-61.208	NaN	-73642	NaN	-107.99	NaN	90	0.001	NaN	NaN	NaN	NaN	Leppert2020b	String[]	alkanes	alkane
C18	593-45-3	FS5ms	-140.94	NaN	16119	NaN	18.44	NaN	240.1	NaN	39.58	NaN	153.29	NaN	-55330	NaN	-61.696	NaN	-78343	NaN	-114.74	NaN	90	0.001	NaN	NaN	NaN	NaN	Leppert2020b	String[]	alkanes	alkane
C19	629-92-5	FS5ms	-146.85	NaN	16922	NaN	19.18	NaN	251.8	NaN	40.21	NaN	159.47	NaN	-56983	NaN	-62.69	NaN	-82785	NaN	-121.45	NaN	90	0.001	NaN	NaN	NaN	NaN	Leppert2020b	String[]	alkanes	alkane
C20	112-95-8	FS5ms	-152.2	NaN	17698	NaN	19.84	NaN	262.81	NaN	40.67	NaN	164.99	NaN	-58738	NaN	-63.89	NaN	-87245	NaN	-128.1	NaN	90	0.001	NaN	NaN	NaN	NaN	Leppert2020b	String[]	alkanes	alkane
C21	629-94-7	FS5ms	-165.32	NaN	19007	NaN	21.58	NaN	273.39	NaN	41.43	NaN	179.47	NaN	-59969	NaN	-64.089	NaN	-92874	NaN	-137.44	NaN	90	0.001	NaN	NaN	NaN	NaN	Leppert2020b	String[]	alkanes	alkane
C22	629-97-0	FS5ms	-169.23	NaN	19674	NaN	22.05	NaN	283.55	NaN	41.89	NaN	183.35	NaN	-61517	NaN	-64.681	NaN	-97001	NaN	-143	NaN	90	0.001	NaN	NaN	NaN	NaN	Leppert2020b	String[]	alkanes	alkane
C23	638-67-5	FS5ms	-174.7	NaN	20461	NaN	22.73	NaN	293.11	NaN	42.25	NaN	188.99	NaN	-63106	NaN	-65.546	NaN	-101490	NaN	-149.5	NaN	90	0.001	NaN	NaN	NaN	NaN	Leppert2020b	String[]	alkanes	alkane
C24*	646-31-1	FS5ms	-174.87	NaN	20881	NaN	22.67	NaN	302.05	NaN	42.21	NaN	188.53	NaN	-65195	NaN	-67.668	NaN	-105160	NaN	-154.35	NaN	90	0.001	NaN	NaN	NaN	NaN	Leppert2020b	String[]	alkanes	alkane
C25*	629-99-2	FS5ms	-176.27	NaN	21372	NaN	22.79	NaN	310.67	NaN	42.26	NaN	189.51	NaN	-67071	NaN	-69.151	NaN	-108880	NaN	-159.12	NaN	90	0.001	NaN	NaN	NaN	NaN	Leppert2020b	String[]	alkanes	alkane
C26*	630-01-3	FS5ms	-200.49	NaN	23453	NaN	26.07	NaN	320.42	NaN	44.16	NaN	216.77	NaN	-66338	NaN	-65.958	NaN	-116280	NaN	-172.46	NaN	90	0.001	NaN	NaN	NaN	NaN	Leppert2020b	String[]	alkanes	alkane
C27*	593-49-7	FS5ms	-172.64	NaN	21870	NaN	22.15	NaN	326.62	NaN	41.9	NaN	184.17	NaN	-71380	NaN	-73.221	NaN	-114960	NaN	-165.62	NaN	90	0.001	NaN	NaN	NaN	NaN	Leppert2020b	String[]	alkane	alkanes
C28*	630-02-4	FS5ms	-172.89	NaN	22254	NaN	22.12	NaN	334.19	NaN	41.82	NaN	183.91	NaN	-73331	NaN	-74.838	NaN	-118240	NaN	-169.42	NaN	90	0.001	NaN	NaN	NaN	NaN	Leppert2020b	String[]	alkanes	alkane
C29*	630-03-5	FS5ms	-172.62	NaN	22595	NaN	22.02	NaN	341.4	NaN	41.67	NaN	183.07	NaN	-75351	NaN	-76.593	NaN	-121380	NaN	-172.91	NaN	90	0.001	NaN	NaN	NaN	NaN	Leppert2020b	String[]	alkane	alkanes
C30*	638-68-6	FS5ms	-173.26	NaN	22994	NaN	22.04	NaN	348.39	NaN	41.57	NaN	183.28	NaN	-77285	NaN	-78.607	NaN	-124640	NaN	-177.08	NaN	90	0.001	NaN	NaN	NaN	NaN	Leppert2020b	String[]	alkanes	alkane
2-Methylhexane	591-76-4	SLB5ms	-53.815	NaN	5979.5	NaN	6.9793	NaN	36.575	NaN	25.127	NaN	58.029	NaN	-31743	NaN	-56.58	NaN	-28643	NaN	-47.346	NaN	90	0.001	NaN	NaN	NaN	NaN	McGinitie2011	String[]	alkane
2,6-Dimethyloctane	2051-30-1	SLB5ms	-65.065	NaN	7837.9	NaN	8.342	NaN	94.769	NaN	28.386	NaN	69.359	NaN	-39649	NaN	-61.858	NaN	-39980	NaN	-62.763	NaN	90	0.001	NaN	NaN	NaN	NaN	McGinitie2011	String[]	alkane
4-Nonanol	5932-79-6	SLB5ms	-78.343	NaN	9301.7	NaN	10.095	NaN	123.05	NaN	29.606	NaN	83.934	NaN	-44084	NaN	-65.359	NaN	-46858	NaN	-72.67	NaN	90	0.001	NaN	NaN	NaN	NaN	McGinitie2011	String[]	alcohol
3-Hexanol	623-37-0	SLB5ms	-69.549	NaN	7455.5	NaN	9.1142	NaN	66.428	NaN	26.445	NaN	75.78	NaN	-36255	NaN	-60.858	NaN	-34469	NaN	-55.772	NaN	90	0.001	NaN	NaN	NaN	NaN	McGinitie2011	String[]	alcohol
2-Methylhexane	591-76-4	SLB5ms	-55.991	NaN	6112.9	NaN	7.2821	NaN	36.388	NaN	24.83	NaN	60.547	NaN	-32084	NaN	-57.744	NaN	-28838	NaN	-48.072	NaN	90	0.001	NaN	NaN	NaN	NaN	McGinitie2011	String[]	alkane
2,6-Dimethyloctane	2051-30-1	SLB5ms	-67.332	NaN	7958	NaN	8.6675	NaN	94.302	NaN	28.288	NaN	72.066	NaN	-39686	NaN	-62.095	NaN	-39996	NaN	-62.944	NaN	90	0.001	NaN	NaN	NaN	NaN	McGinitie2011	String[]	alkane
4-Nonanol	5932-79-6	SLB5ms	-83.936	NaN	9625.7	NaN	10.895	NaN	123.31	NaN	29.621	NaN	90.583	NaN	-44120	NaN	-65.377	NaN	-47137	NaN	-73.326	NaN	90	0.001	NaN	NaN	NaN	NaN	McGinitie2011	String[]	alcohol
3-Hexanol	623-37-0	SLB5ms	-71.054	NaN	7571.2	NaN	9.3171	NaN	66.89	NaN	26.261	NaN	77.467	NaN	-36608	NaN	-61.751	NaN	-34818	NaN	-56.657	NaN	90	0.001	NaN	NaN	NaN	NaN	McGinitie2011	String[]	alcohol
2-Methylhexane	591-76-4	SLB5ms	-49.433	NaN	5743.6	NaN	6.3457	NaN	36.233	NaN	25.32	NaN	52.761	NaN	-31432	NaN	-55.687	NaN	-28595	NaN	-47.233	NaN	90	0.001	NaN	NaN	NaN	NaN	McGinitie2011	String[]	alkane
2,6-Dimethyloctane	2051-30-1	SLB5ms	-66.645	NaN	7912.1	NaN	8.5745	NaN	94.636	NaN	28.426	NaN	71.292	NaN	-39564	NaN	-61.667	NaN	-39895	NaN	-62.571	NaN	90	0.001	NaN	NaN	NaN	NaN	McGinitie2011	String[]	alkane
4-Nonanol	5932-79-6	SLB5ms	-79.791	NaN	9374.5	NaN	10.307	NaN	123.12	NaN	29.682	NaN	85.695	NaN	-43986	NaN	-65.093	NaN	-46824	NaN	-72.572	NaN	90	0.001	NaN	NaN	NaN	NaN	McGinitie2011	String[]	alcohol
3-Hexanol	623-37-0	SLB5ms	-61.973	NaN	7014.5	NaN	8.0354	NaN	66.162	NaN	26.85	NaN	66.81	NaN	-35653	NaN	-59.165	NaN	-34060	NaN	-54.629	NaN	90	0.001	NaN	NaN	NaN	NaN	McGinitie2011	String[]	alcohol
2-Methylhexane	591-76-4	SPB50	-34.71	NaN	4724.3	NaN	4.2419	NaN	19.536	NaN	24.597	NaN	35.269	NaN	-28957	NaN	-53.028	NaN	-26472	NaN	-45.42	NaN	90	0.001	NaN	NaN	NaN	NaN	McGinitie2011	String[]	alkane
2,6-Dimethyloctane	2051-30-1	SPB50	-58.333	NaN	7052.5	NaN	7.4651	NaN	77.565	NaN	27.738	NaN	62.068	NaN	-36870	NaN	-59.22	NaN	-36098	NaN	-57.057	NaN	90	0.001	NaN	NaN	NaN	NaN	McGinitie2011	String[]	alkane
4-Nonanol	5932-79-6	SPB50	-72.504	NaN	8864.4	NaN	9.2972	NaN	121.95	NaN	30.071	NaN	77.301	NaN	-43161	NaN	-63.334	NaN	-45631	NaN	-69.852	NaN	90	0.001	NaN	NaN	NaN	NaN	McGinitie2011	String[]	alcohol
3-Hexanol	623-37-0	SPB50	-60.372	NaN	6922.4	NaN	7.8201	NaN	68.202	NaN	27.398	NaN	65.02	NaN	-35361	NaN	-57.684	NaN	-33944	NaN	-53.659	NaN	90	0.001	NaN	NaN	NaN	NaN	McGinitie2011	String[]	alcohol
2-Methylhexane	591-76-4	SPB50	-30.605	NaN	4508.1	NaN	3.6465	NaN	19.165	NaN	24.824	NaN	30.319	NaN	-28620	NaN	-51.999	NaN	-26472	NaN	-45.42	NaN	90	0.001	NaN	NaN	NaN	NaN	McGinitie2011	String[]	alkane
2,6-Dimethyloctane	2051-30-1	SPB50	-53.164	NaN	6805.6	NaN	6.7047	NaN	77.821	NaN	27.666	NaN	55.746	NaN	-37020	NaN	-59.571	NaN	-36341	NaN	-57.669	NaN	90	0.001	NaN	NaN	NaN	NaN	McGinitie2011	String[]	alkane
4-Nonanol	5932-79-6	SPB50	-79.396	NaN	9289.7	NaN	10.271	NaN	122.07	NaN	29.864	NaN	85.395	NaN	-43489	NaN	-64.128	NaN	-46228	NaN	-71.356	NaN	90	0.001	NaN	NaN	NaN	NaN	McGinitie2011	String[]	alcohol
3-Hexanol	623-37-0	SPB50	-66.417	NaN	7343.7	NaN	8.6506	NaN	69.071	NaN	26.719	NaN	71.925	NaN	-36444	NaN	-60.585	NaN	-34939	NaN	-56.316	NaN	90	0.001	NaN	NaN	NaN	NaN	McGinitie2011	String[]	alcohol
2-Methylhexane	591-76-4	SPB50	-45.028	NaN	5181.4	NaN	5.7804	NaN	19.056	NaN	24.449	NaN	48.061	NaN	-29037	NaN	-53.462	NaN	-25627	NaN	-43.016	NaN	90	0.001	NaN	NaN	NaN	NaN	McGinitie2011	String[]	alkane
2,6-Dimethyloctane	2051-30-1	SPB50	-58.071	NaN	7031.8	NaN	7.4295	NaN	77.4	NaN	27.756	NaN	61.772	NaN	-36811	NaN	-59.102	NaN	-36033	NaN	-56.921	NaN	90	0.001	NaN	NaN	NaN	NaN	McGinitie2011	String[]	alkane
4-Nonanol	5932-79-6	SPB50	-77.532	NaN	9134.1	NaN	10.024	NaN	121.96	NaN	30.174	NaN	83.344	NaN	-43016	NaN	-62.963	NaN	-45679	NaN	-69.992	NaN	90	0.001	NaN	NaN	NaN	NaN	McGinitie2011	String[]	alcohol
3-Hexanol	623-37-0	SPB50	-68.16	NaN	7342.6	NaN	8.9455	NaN	68.413	NaN	27.213	NaN	74.377	NaN	-35646	NaN	-58.452	NaN	-34040	NaN	-53.894	NaN	90	0.001	NaN	NaN	NaN	NaN	McGinitie2011	String[]	alcohol
2-Methylhexane	591-76-4	Wax	-87.495	NaN	6649.5	NaN	12.187	NaN	-6.5593	NaN	20.9	NaN	101.33	NaN	-28273	NaN	-60.147	NaN	-18489	NaN	-28.826	NaN	90	0.001	NaN	NaN	NaN	NaN	McGinitie2011	String[]	alkane
2,6-Dimethyloctane	2051-30-1	Wax	-44.577	NaN	5688.3	NaN	5.6253	NaN	50.213	NaN	27.024	NaN	46.771	NaN	-32171	NaN	-53.58	NaN	-30310	NaN	-48.153	NaN	90	0.001	NaN	NaN	NaN	NaN	McGinitie2011	String[]	alkane
4-Nonanol	5932-79-6	Wax	-89.504	NaN	10403	NaN	11.617	NaN	144.14	NaN	31.348	NaN	96.592	NaN	-46185	NaN	-64.771	NaN	-51414	NaN	-78.193	NaN	90	0.001	NaN	NaN	NaN	NaN	McGinitie2011	String[]	alcohol
3-Hexanol	623-37-0	Wax	-79.062	NaN	8708.9	NaN	10.344	NaN	100.39	NaN	28.8	NaN	86.006	NaN	-40283	NaN	-61.934	NaN	-41177	NaN	-64.36	NaN	90	0.001	NaN	NaN	NaN	NaN	McGinitie2011	String[]	alcohol
2-Methylhexane	591-76-4	Wax	-80.48	NaN	6391.2	NaN	11.112	NaN	-5.6982	NaN	20.92	NaN	92.391	NaN	-28430	NaN	-60.39	NaN	-19588	NaN	-32.13	NaN	90	0.001	NaN	NaN	NaN	NaN	McGinitie2011	String[]	alkane
2,6-Dimethyloctane	2051-30-1	Wax	-48.144	NaN	5910.5	NaN	6.1261	NaN	50.592	NaN	26.687	NaN	50.935	NaN	-32653	NaN	-54.954	NaN	-30646	NaN	-49.103	NaN	90	0.001	NaN	NaN	NaN	NaN	McGinitie2011	String[]	alkane
4-Nonanol	5932-79-6	Wax	-86.851	NaN	10261	NaN	11.234	NaN	144.17	NaN	31.253	NaN	93.406	NaN	-46332	NaN	-65.115	NaN	-51392	NaN	-78.102	NaN	90	0.001	NaN	NaN	NaN	NaN	McGinitie2011	String[]	alcohol
3-Hexanol	623-37-0	Wax	-75.093	NaN	8503.8	NaN	9.7664	NaN	100.31	NaN	28.72	NaN	81.202	NaN	-40378	NaN	-62.211	NaN	-41216	NaN	-64.485	NaN	90	0.001	NaN	NaN	NaN	NaN	McGinitie2011	String[]	alcohol
2-Methylhexane	591-76-4	Wax	-25.103	NaN	3602.5	NaN	3.0206	NaN	-12.475	NaN	24.139	NaN	25.115	NaN	-23406	NaN	-43.881	NaN	-20832	NaN	-35.554	NaN	90	0.001	NaN	NaN	NaN	NaN	McGinitie2011	String[]	alkane
2,6-Dimethyloctane	2051-30-1	Wax	-50.425	NaN	5975.5	NaN	6.4814	NaN	49.875	NaN	26.881	NaN	53.889	NaN	-32275	NaN	-54.008	NaN	-30113	NaN	-47.698	NaN	90	0.001	NaN	NaN	NaN	NaN	McGinitie2011	String[]	alkane
4-Nonanol	5932-79-6	Wax	-91.296	NaN	10490	NaN	11.879	NaN	144.05	NaN	31.449	NaN	98.767	NaN	-46016	NaN	-64.39	NaN	-51354	NaN	-78.093	NaN	90	0.001	NaN	NaN	NaN	NaN	McGinitie2011	String[]	alcohol
3-Hexanol	623-37-0	Wax	-79.655	NaN	8723.1	NaN	10.437	NaN	100.29	NaN	28.9	NaN	86.78	NaN	-40121	NaN	-61.528	NaN	-41014	NaN	-63.953	NaN	90	0.001	NaN	NaN	NaN	NaN	McGinitie2011	String[]	alcohol
1-Undecanol	112-42-5	SLB5ms	-91.556	NaN	11217	NaN	11.775	NaN	169.59	NaN	32.65	NaN	97.9	NaN	-49918	NaN	-66.839	NaN	-57710	NaN	-86.24	NaN	90	0.001	NaN	NaN	NaN	NaN	McGinitie2011	String[]	alcohol	alcohols
1-Dodecanol	112-53-8	SLB5ms	-95.906	NaN	11905	NaN	12.306	NaN	183.71	NaN	33.219	NaN	102.32	NaN	-52242	NaN	-68.441	NaN	-61830	NaN	-91.93	NaN	90	0.001	NaN	NaN	NaN	NaN	McGinitie2011	String[]	alcohol	alcohols
1-Tridecanol	112-70-9	SLB5ms	-100.24	NaN	12591	NaN	12.835	NaN	196.9	NaN	33.694	NaN	106.72	NaN	-54522	NaN	-70.084	NaN	-65930	NaN	-97.62	NaN	90	0.001	NaN	NaN	NaN	NaN	McGinitie2011	String[]	alcohol	alcohols
1-Tetradecanol	112-72-1	SLB5ms	-104.51	NaN	13269	NaN	13.356	NaN	209.38	NaN	34.117	NaN	111.05	NaN	-56743	NaN	-71.687	NaN	-70000	NaN	-103.25	NaN	90	0.001	NaN	NaN	NaN	NaN	McGinitie2011	String[]	alcohol	alcohols
Undecane	1120-21-4	SLB5ms	-73.766	NaN	9041.5	NaN	9.4606	NaN	126.82	NaN	30.429	NaN	78.66	NaN	-43713	NaN	-63.383	NaN	-46610	NaN	-70.98	NaN	90	0.001	NaN	NaN	NaN	NaN	McGinitie2011	String[]	Grob	alkane	alkanes
Dodecane	112-40-3	SLB5ms	-89.963	NaN	11291	NaN	11.503	NaN	172.98	NaN	32.312	NaN	95.64	NaN	-51214	NaN	-68.888	NaN	-59150	NaN	-88.57	NaN	90	0.001	NaN	NaN	NaN	NaN	McGinitie2011	String[]	alkanes	alkane
Tridecane	629-50-5	SLB5ms	-84.144	NaN	10518	NaN	10.762	NaN	158.57	NaN	31.741	NaN	89.48	NaN	-48824	NaN	-67.182	NaN	-54960	NaN	-82.66	NaN	90	0.001	NaN	NaN	NaN	NaN	McGinitie2011	String[]	alkanes	alkane
Tetradecane	629-59-4	SLB5ms	-89.963	NaN	11291	NaN	11.503	NaN	172.98	NaN	32.312	NaN	95.64	NaN	-51214	NaN	-68.888	NaN	-59150	NaN	-88.57	NaN	90	0.001	NaN	NaN	NaN	NaN	McGinitie2011	String[]	alkanes	alkane
1-Undecanol	112-42-5	SLB5ms	-98.123	NaN	11625	NaN	12.703	NaN	170	NaN	32.755	NaN	105.62	NaN	-49850	NaN	-66.581	NaN	-58300	NaN	-87.61	NaN	90	0.001	NaN	NaN	NaN	NaN	McGinitie2011	String[]	alcohol	alcohols
1-Dodecanol	112-53-8	SLB5ms	-102.21	NaN	12296	NaN	13.197	NaN	184.14	NaN	33.397	NaN	109.73	NaN	-52060	NaN	-67.937	NaN	-62390	NaN	-93.23	NaN	90	0.001	NaN	NaN	NaN	NaN	McGinitie2011	String[]	alcohol	alcohols
1-Tridecanol	112-70-9	SLB5ms	-108.39	NaN	13095	NaN	13.989	NaN	197.44	NaN	34.008	NaN	116.31	NaN	-54143	NaN	-69.145	NaN	-66640	NaN	-99.29	NaN	90	0.001	NaN	NaN	NaN	NaN	McGinitie2011	String[]	alcohol	alcohols
1-Tetradecanol	112-72-1	SLB5ms	-113.01	NaN	13798	NaN	14.559	NaN	210.06	NaN	34.526	NaN	121.05	NaN	-56227	NaN	-70.455	NaN	-70760	NaN	-105.03	NaN	90	0.001	NaN	NaN	NaN	NaN	McGinitie2011	String[]	alcohol	alcohols
Undecane	1120-21-4	SLB5ms	-77.682	NaN	9260	NaN	10.026	NaN	127.36	NaN	30.586	NaN	83.36	NaN	-43606	NaN	-62.967	NaN	-46720	NaN	-71.13	NaN	90	0.001	NaN	NaN	NaN	NaN	McGinitie2011	String[]	Grob	alkane	alkanes
Dodecane	112-40-3	SLB5ms	-81.782	NaN	9941.8	NaN	10.519	NaN	143.86	NaN	31.303	NaN	87.46	NaN	-46189	NaN	-64.854	NaN	-50900	NaN	-76.95	NaN	90	0.001	NaN	NaN	NaN	NaN	McGinitie2011	String[]	alkanes	alkane
Tridecane	629-50-5	SLB5ms	-87.5	NaN	10713	NaN	11.244	NaN	159.22	NaN	31.949	NaN	93.49	NaN	-48649	NaN	-66.61	NaN	-55120	NaN	-82.92	NaN	90	0.001	NaN	NaN	NaN	NaN	McGinitie2011	String[]	alkanes	alkane
Tetradecane	629-59-4	SLB5ms	-93.31	NaN	11488	NaN	11.983	NaN	173.7	NaN	32.552	NaN	99.63	NaN	-51001	NaN	-68.226	NaN	-59340	NaN	-88.89	NaN	90	0.001	NaN	NaN	NaN	NaN	McGinitie2011	String[]	alkanes	alkane
1-Undecanol	112-42-5	SLB5ms	-100.89	NaN	11785	NaN	13.101	NaN	170.7	NaN	32.997	NaN	108.93	NaN	-49640	NaN	-65.932	NaN	-58430	NaN	-87.79	NaN	90	0.001	NaN	NaN	NaN	NaN	McGinitie2011	String[]	alcohol	alcohols
1-Dodecanol	112-53-8	SLB5ms	-105.86	NaN	12507	NaN	13.722	NaN	184.9	NaN	33.721	NaN	114.09	NaN	-51732	NaN	-67.032	NaN	-62560	NaN	-93.52	NaN	90	0.001	NaN	NaN	NaN	NaN	McGinitie2011	String[]	alcohol	alcohols
1-Tridecanol	112-70-9	SLB5ms	-109.79	NaN	13171	NaN	14.195	NaN	198.28	NaN	34.303	NaN	118.02	NaN	-53870	NaN	-68.361	NaN	-66650	NaN	-99.16	NaN	90	0.001	NaN	NaN	NaN	NaN	McGinitie2011	String[]	alcohol	alcohols
1-Tetradecanol	112-72-1	SLB5ms	-114.25	NaN	13863	NaN	14.742	NaN	210.96	NaN	34.843	NaN	122.57	NaN	-55924	NaN	-69.612	NaN	-70750	NaN	-104.85	NaN	90	0.001	NaN	NaN	NaN	NaN	McGinitie2011	String[]	alcohol	alcohols
Undecane	1120-21-4	SLB5ms	-77.655	NaN	9257.2	NaN	10.025	NaN	127.73	NaN	30.678	NaN	83.35	NaN	-43555	NaN	-62.741	NaN	-46700	NaN	-70.98	NaN	90	0.001	NaN	NaN	NaN	NaN	McGinitie2011	String[]	Grob	alkane	alkanes
Dodecane	112-40-3	SLB5ms	-81.974	NaN	9949.6	NaN	10.55	NaN	144.32	NaN	31.429	NaN	87.72	NaN	-46105	NaN	-64.533	NaN	-50870	NaN	-76.76	NaN	90	0.001	NaN	NaN	NaN	NaN	McGinitie2011	String[]	alkanes	alkane
Tridecane	629-50-5	SLB5ms	-87.067	NaN	10683	NaN	11.187	NaN	159.68	NaN	32.071	NaN	93.01	NaN	-48569	NaN	-66.303	NaN	-55050	NaN	-82.63	NaN	90	0.001	NaN	NaN	NaN	NaN	McGinitie2011	String[]	alkanes	alkane
Tetradecane	629-59-4	SLB5ms	-92.853	NaN	11456	NaN	11.923	NaN	174.25	NaN	32.697	NaN	99.13	NaN	-50899	NaN	-67.859	NaN	-59250	NaN	-88.54	NaN	90	0.001	NaN	NaN	NaN	NaN	McGinitie2011	String[]	alkanes	alkane
1-Undecanol	112-42-5	SLB5ms	-101.85	NaN	11840	NaN	13.244	NaN	171.84	NaN	33.303	NaN	110.12	NaN	-49437	NaN	-65.189	NaN	-58450	NaN	-87.57	NaN	90	0.001	NaN	NaN	NaN	NaN	McGinitie2011	String[]	alcohol	alcohols
1-Dodecanol	112-53-8	SLB5ms	-104.9	NaN	12441	NaN	13.594	NaN	186.01	NaN	34.013	NaN	113.03	NaN	-51538	NaN	-66.334	NaN	-62390	NaN	-92.85	NaN	90	0.001	NaN	NaN	NaN	NaN	McGinitie2011	String[]	alcohol	alcohols
1-Tridecanol	112-70-9	SLB5ms	-105.91	NaN	12931	NaN	13.651	NaN	199.38	NaN	34.453	NaN	113.5	NaN	-53885	NaN	-68.126	NaN	-66300	NaN	-98.01	NaN	90	0.001	NaN	NaN	NaN	NaN	McGinitie2011	String[]	alcohol	alcohols
1-Tetradecanol	112-72-1	SLB5ms	-109.39	NaN	13569	NaN	14.059	NaN	212.01	NaN	34.88	NaN	116.89	NaN	-56108	NaN	-69.742	NaN	-70370	NaN	-103.6	NaN	90	0.001	NaN	NaN	NaN	NaN	McGinitie2011	String[]	alcohol	alcohols
Undecane	1120-21-4	SLB5ms	-72.21	NaN	8947.5	NaN	9.2513	NaN	128.88	NaN	30.915	NaN	76.92	NaN	-43469	NaN	-62.216	NaN	-46460	NaN	-70.04	NaN	90	0.001	NaN	NaN	NaN	NaN	McGinitie2011	String[]	Grob	alkane	alkanes
Dodecane	112-40-3	SLB5ms	-78.444	NaN	9741.5	NaN	10.054	NaN	145.42	NaN	31.662	NaN	83.59	NaN	-46007	NaN	-64.008	NaN	-50640	NaN	-75.88	NaN	90	0.001	NaN	NaN	NaN	NaN	McGinitie2011	String[]	alkanes	alkane
Tridecane	629-50-5	SLB5ms	-84.626	NaN	10535	NaN	10.847	NaN	160.94	NaN	32.342	NaN	90.19	NaN	-48442	NaN	-65.687	NaN	-54840	NaN	-81.78	NaN	90	0.001	NaN	NaN	NaN	NaN	McGinitie2011	String[]	alkanes	alkane
Tetradecane	629-59-4	SLB5ms	-90.616	NaN	11318	NaN	11.612	NaN	175.38	NaN	32.93	NaN	96.55	NaN	-50796	NaN	-67.342	NaN	-59040	NaN	-87.73	NaN	90	0.001	NaN	NaN	NaN	NaN	McGinitie2011	String[]	alkanes	alkane
1-Undecanol	112-42-5	SLB5ms	-86.096	NaN	10979	NaN	11.001	NaN	174.61	NaN	33.121	NaN	91.47	NaN	-50330	NaN	-66.012	NaN	-58070	NaN	-85.17	NaN	90	0.000943396	NaN	NaN	NaN	NaN	McGinitie2011	String[]	alcohol	alcohols
1-Dodecanol	112-53-8	SLB5ms	-98.346	NaN	12122	NaN	12.661	NaN	188.68	NaN	33.991	NaN	105.27	NaN	-52172	NaN	-66.575	NaN	-62560	NaN	-91.88	NaN	90	0.000943396	NaN	NaN	NaN	NaN	McGinitie2011	String[]	alcohol	alcohols
1-Tridecanol	112-70-9	SLB5ms	-100.39	NaN	12667	NaN	12.867	NaN	201.84	NaN	34.416	NaN	106.98	NaN	-54505	NaN	-68.358	NaN	-66470	NaN	-97.08	NaN	90	0.000943396	NaN	NaN	NaN	NaN	McGinitie2011	String[]	alcohol	alcohols
1-Tetradecanol	112-72-1	SLB5ms	-102.62	NaN	13222	NaN	13.1	NaN	214.34	NaN	34.765	NaN	108.92	NaN	-56837	NaN	-70.198	NaN	-70380	NaN	-102.27	NaN	90	0.000943396	NaN	NaN	NaN	NaN	McGinitie2011	String[]	alcohol	alcohols
Undecane	1120-21-4	SLB5ms	-79.938	NaN	9381.3	NaN	10.383	NaN	131.39	NaN	31.587	NaN	86.33	NaN	-43077	NaN	-60.093	NaN	-46650	NaN	-69.41	NaN	90	0.000943396	NaN	NaN	NaN	NaN	McGinitie2011	String[]	Grob	alkane	alkanes
Dodecane	112-40-3	SLB5ms	-87.012	NaN	10229	NaN	11.303	NaN	148.07	NaN	32.448	NaN	93.98	NaN	-45463	NaN	-61.54	NaN	-50920	NaN	-75.48	NaN	90	0.000943396	NaN	NaN	NaN	NaN	McGinitie2011	String[]	alkanes	alkane
Tridecane	629-50-5	SLB5ms	-93.869	NaN	11064	NaN	12.192	NaN	163.74	NaN	33.267	NaN	101.37	NaN	-47705	NaN	-62.801	NaN	-55180	NaN	-81.54	NaN	90	0.000943396	NaN	NaN	NaN	NaN	McGinitie2011	String[]	alkanes	alkane
Tetradecane	629-59-4	SLB5ms	-100.27	NaN	11872	NaN	13.016	NaN	178.47	NaN	34.029	NaN	108.22	NaN	-49835	NaN	-63.954	NaN	-59410	NaN	-87.55	NaN	90	0.000943396	NaN	NaN	NaN	NaN	McGinitie2011	String[]	alkanes	alkane
2-Undecanone	112-12-9	Wax	-75.635	NaN	9841.2	NaN	9.6458	NaN	164.18	NaN	34.014	NaN	80.2	NaN	-46751	NaN	-60.994	NaN	-52700	NaN	-75.9	NaN	90	0.001	NaN	NaN	NaN	NaN	McGinitie2012a	String[]	alkanones	ketone
2-Dodecanone	6175-49-1	Wax	-80.987	NaN	10535	NaN	10.331	NaN	177.54	NaN	34.551	NaN	85.9	NaN	-48880	NaN	-62.549	NaN	-56400	NaN	-81.1	NaN	90	0.001	NaN	NaN	NaN	NaN	McGinitie2012a	String[]	alkanones	ketone
2-Tridecanone	593-08-8	Wax	-86.422	NaN	11234	NaN	11.029	NaN	190.26	NaN	35.074	NaN	91.7	NaN	-50906	NaN	-63.944	NaN	-60100	NaN	-86.3	NaN	90	0.001	NaN	NaN	NaN	NaN	McGinitie2012a	String[]	alkanones	ketone
1-Undecanol	112-42-5	Wax	-103.14	NaN	12564	NaN	13.302	NaN	193.86	NaN	34.335	NaN	110.6	NaN	-52813	NaN	-67.181	NaN	-64300	NaN	-95	NaN	90	0.001	NaN	NaN	NaN	NaN	McGinitie2012a	String[]	alcohol	alcohols
1-Dodecanol	112-53-8	Wax	-107.02	NaN	13160	NaN	13.783	NaN	205.64	NaN	34.943	NaN	114.6	NaN	-54547	NaN	-68.018	NaN	-67800	NaN	-99.7	NaN	90	0.001	NaN	NaN	NaN	NaN	McGinitie2012a	String[]	alcohol	alcohols
1-Tridecanol	112-70-9	Wax	-111.43	NaN	13770	NaN	14.336	NaN	215.36	NaN	35.27	NaN	119.2	NaN	-56257	NaN	-69.251	NaN	-71200	NaN	-104.6	NaN	90	0.001	NaN	NaN	NaN	NaN	McGinitie2012a	String[]	alcohol	alcohols
dodecane	112-40-3	SPB50	-171.14	NaN	13936	NaN	23.71	NaN	135.74	NaN	39.42	NaN	197.14	NaN	-35264	NaN	-40.335	NaN	-44280	NaN	-63.72	NaN	90	0.001	NaN	NaN	NaN	NaN	McGinitie2014a	String[]	alkanes	alkane
1-dodecanol	112-53-8	SPB50	-151.29	NaN	14783	NaN	20.356	NaN	192.26	NaN	40.799	NaN	169.25	NaN	-44143	NaN	-48.939	NaN	-61450	NaN	-90.93	NaN	90	0.001	NaN	NaN	NaN	NaN	McGinitie2014a	String[]	alcohol	alcohols
2-dodecanone	6175-49-1	SPB50	-150.73	NaN	14433	NaN	20.35	NaN	182.53	NaN	40.24	NaN	169.2	NaN	-42904	NaN	-48.246	NaN	-58560	NaN	-86.65	NaN	90	0.001	NaN	NaN	NaN	NaN	McGinitie2014a	String[]	alkanones	ketone
Undecane	1120-21-4	SLB5ms	-76.423	NaN	9244.6	NaN	9.7914	NaN	121.88	NaN	29.023	NaN	81.41	NaN	-44705	NaN	-67.26	NaN	-47300	NaN	-74.11	NaN	90	0.001	NaN	NaN	NaN	NaN	McGinitie2014a	String[]	Grob	alkane	alkanes
dodecane	112-40-3	SLB5ms	-82.183	NaN	10024	NaN	10.523	NaN	138.31	NaN	29.733	NaN	87.49	NaN	-47343	NaN	-69.152	NaN	-51570	NaN	-80.08	NaN	90	0.001	NaN	NaN	NaN	NaN	McGinitie2014a	String[]	alkanes	alkane
tridecane	629-50-5	SLB5ms	-86.524	NaN	10717	NaN	11.053	NaN	153.78	NaN	30.389	NaN	91.9	NaN	-49869	NaN	-70.901	NaN	-55730	NaN	-85.77	NaN	90	0.001	NaN	NaN	NaN	NaN	McGinitie2014a	String[]	alkanes	alkane
tetradecane	629-59-4	SLB5ms	-95.258	NaN	11578	NaN	12.24	NaN	168.05	NaN	31.508	NaN	101.77	NaN	-51367	NaN	-70.517	NaN	-59310	NaN	-90.33	NaN	90	0.001	NaN	NaN	NaN	NaN	McGinitie2014a	String[]	alkanes	alkane
2-undecanone	112-12-9	SLB5ms	-92.967	NaN	11003	NaN	12.003	NaN	153.22	NaN	30.891	NaN	99.8	NaN	-48931	NaN	-68.853	NaN	-55240	NaN	-84.87	NaN	90	0.001	NaN	NaN	NaN	NaN	McGinitie2014a	String[]	alkanones	ketone
2-dodecanone	6175-49-1	SLB5ms	-80.176	NaN	10792	NaN	10.057	NaN	168.2	NaN	30.662	NaN	83.62	NaN	-52821	NaN	-73.772	NaN	-59360	NaN	-90.08	NaN	90	0.001	NaN	NaN	NaN	NaN	McGinitie2014a	String[]	alkanones	ketone
2-tridecanone	593-08-8	SLB5ms	-103.6	NaN	12498	NaN	13.342	NaN	181.88	NaN	32.215	NaN	110.93	NaN	-53438	NaN	-71.53	NaN	-63630	NaN	-96.55	NaN	90	0.001	NaN	NaN	NaN	NaN	McGinitie2014a	String[]	alkanones	ketone
1-undecanol	112-42-5	SLB5ms	-101.26	NaN	11861	NaN	13.104	NaN	164.77	NaN	31.323	NaN	108.95	NaN	-50904	NaN	-70.333	NaN	-59050	NaN	-90.73	NaN	90	0.001	NaN	NaN	NaN	NaN	McGinitie2014a	String[]	alcohol	alcohols
1-dodecanol	112-53-8	SLB5ms	-109.81	NaN	12800	NaN	14.233	NaN	178.91	NaN	32.103	NaN	118.34	NaN	-52928	NaN	-71.173	NaN	-63450	NaN	-97.09	NaN	90	0.001	NaN	NaN	NaN	NaN	McGinitie2014a	String[]	alcohol	alcohols
1-tridecanol	112-70-9	SLB5ms	-123.09	NaN	14028	NaN	16.034	NaN	192.8	NaN	33.113	NaN	133.31	NaN	-54516	NaN	-71.091	NaN	-68220	NaN	-104.32	NaN	90	0.001	NaN	NaN	NaN	NaN	McGinitie2014a	String[]	alcohol	alcohols
1-tetradecanol	112-72-1	SLB5ms	-121.18	NaN	14344	NaN	15.674	NaN	205.18	NaN	33.416	NaN	130.32	NaN	-56929	NaN	-73.108	NaN	-71940	NaN	-109.01	NaN	90	0.001	NaN	NaN	NaN	NaN	McGinitie2014a	String[]	alcohol	alcohols
Undecane	1120-21-4	Wax	-65.756	NaN	7618.1	NaN	8.4588	NaN	77.899	NaN	26.51	NaN	70.33	NaN	-38651	NaN	-64.193	NaN	-37800	NaN	-61.81	NaN	90	0.001	NaN	NaN	NaN	NaN	McGinitie2014a	String[]	Grob	alkane	alkanes
dodecane	112-40-3	Wax	-38.218	NaN	6656.6	NaN	4.3406	NaN	94.682	NaN	26.739	NaN	36.09	NaN	-42071	NaN	-68.468	NaN	-42240	NaN	-68.93	NaN	90	0.001	NaN	NaN	NaN	NaN	McGinitie2014a	String[]	alkanes	alkane
tridecane	629-50-5	Wax	-35.185	NaN	6855.7	NaN	3.8391	NaN	110.64	NaN	27.366	NaN	31.92	NaN	-44751	NaN	-70.696	NaN	-45410	NaN	-72.46	NaN	90	0.001	NaN	NaN	NaN	NaN	McGinitie2014a	String[]	alkanes	alkane
tetradecane	629-59-4	Wax	-62.133	NaN	8622.6	NaN	7.6878	NaN	125.78	NaN	28.646	NaN	63.92	NaN	-46193	NaN	-69.883	NaN	-48480	NaN	-75.89	NaN	90	0.001	NaN	NaN	NaN	NaN	McGinitie2014a	String[]	alkanes	alkane
2-undecanone	112-12-9	Wax	-43.66	NaN	8035.5	NaN	5.031	NaN	157.24	NaN	31.556	NaN	41.83	NaN	-48807	NaN	-67.494	NaN	-51620	NaN	-74.6	NaN	90	0.001	NaN	NaN	NaN	NaN	McGinitie2014a	String[]	alkanones	ketone
2-dodecanone	6175-49-1	Wax	-54.037	NaN	8948.2	NaN	6.4646	NaN	170.94	NaN	32.451	NaN	53.75	NaN	-50530	NaN	-67.875	NaN	-54880	NaN	-78.69	NaN	90	0.001	NaN	NaN	NaN	NaN	McGinitie2014a	String[]	alkanones	ketone
2-tridecanone	593-08-8	Wax	-55.323	NaN	9343.4	NaN	6.5957	NaN	183.76	NaN	32.982	NaN	54.84	NaN	-52628	NaN	-69.275	NaN	-57770	NaN	-81.87	NaN	90	0.001	NaN	NaN	NaN	NaN	McGinitie2014a	String[]	alkanones	ketone
1-undecanol	112-42-5	Wax	-63.047	NaN	10206	NaN	7.5675	NaN	187.4	NaN	31.558	NaN	62.92	NaN	-55882	NaN	-75.43	NaN	-62010	NaN	-90.38	NaN	90	0.001	NaN	NaN	NaN	NaN	McGinitie2014a	String[]	alcohol	alcohols
1-dodecanol	112-53-8	Wax	-72.833	NaN	11102	NaN	8.9074	NaN	199.12	NaN	32.347	NaN	74.06	NaN	-57329	NaN	-75.482	NaN	-65410	NaN	-94.94	NaN	90	0.001	NaN	NaN	NaN	NaN	McGinitie2014a	String[]	alcohol	alcohols
1-tridecanol	112-70-9	Wax	-79.047	NaN	11789	NaN	9.7372	NaN	210.38	NaN	33.018	NaN	80.96	NaN	-58874	NaN	-75.852	NaN	-68620	NaN	-99.03	NaN	90	0.001	NaN	NaN	NaN	NaN	McGinitie2014a	String[]	alcohol	alcohols
1-tetradecanol	112-72-1	Wax	-86.028	NaN	12524	NaN	10.674	NaN	221.18	NaN	33.717	NaN	88.75	NaN	-60258	NaN	-75.991	NaN	-71900	NaN	-103.36	NaN	90	0.001	NaN	NaN	NaN	NaN	McGinitie2014a	String[]	alcohol	alcohols
Decane	124-18-5	SLB5ms	-17.912	NaN	5787.5	NaN	1.3843	NaN	107.4	NaN	27.528	NaN	11.51	NaN	-43740	NaN	-69.031	NaN	-43940	NaN	-69.57	NaN	90	0.001	NaN	NaN	NaN	NaN	McGinitie2014b	String[]	Grob	alkane	alkanes
1-Octanol	111-87-5	SLB5ms	-35.628	NaN	7133	NaN	3.8475	NaN	119.45	NaN	27.414	NaN	31.99	NaN	-46748	NaN	-73.166	NaN	-47690	NaN	-75.66	NaN	90	0.001	NaN	NaN	NaN	NaN	McGinitie2014b	String[]	Grob	alcohol	alcohols
Undecane	1120-21-4	SLB5ms	-30.751	NaN	6920.7	NaN	3.1535	NaN	124.69	NaN	27.934	NaN	26.22	NaN	-47110	NaN	-72.508	NaN	-48020	NaN	-74.9	NaN	90	0.001	NaN	NaN	NaN	NaN	McGinitie2014b	String[]	Grob	alkane	alkanes
Nonanal	124-19-6	SLB5ms	-28.26	NaN	6757.4	NaN	2.8132	NaN	125.91	NaN	28.261	NaN	23.39	NaN	-46850	NaN	-71.495	NaN	-47690	NaN	-73.7	NaN	90	0.001	NaN	NaN	NaN	NaN	McGinitie2014b	String[]	aldehyde	Grob
2,6-Dimethylphenol	576-26-1	SLB5ms	-99.687	NaN	10504	NaN	13.182	NaN	127.75	NaN	30.795	NaN	109.6	NaN	-43393	NaN	-62.332	NaN	-47530	NaN	-73.17	NaN	90	0.001	NaN	NaN	NaN	NaN	McGinitie2014b	String[]	aromatic	Grob
2-Ethylhexanoic acid	149-57-5	SLB5ms	-14.473	NaN	6253.9	NaN	0.71803	NaN	125.32	NaN	26.606	NaN	5.97	NaN	-49619	NaN	-78.616	NaN	-49830	NaN	-79.17	NaN	90	0.001	NaN	NaN	NaN	NaN	McGinitie2014b	String[]	carboxylic acid	Grob
2,6-Dimethylaniline	87-62-7	SLB5ms	-41.063	NaN	7424.4	NaN	4.7459	NaN	139.19	NaN	31.098	NaN	39.46	NaN	-45459	NaN	-64.337	NaN	-47400	NaN	-69.35	NaN	90	0.001	NaN	NaN	NaN	NaN	McGinitie2014b	String[]	amine	aromatic	Grob
C10 acid methyl ester	110-42-9	SLB5ms	-59.272	NaN	9464.5	NaN	7.0684	NaN	159.11	NaN	29.153	NaN	58.77	NaN	-53289	NaN	-77.372	NaN	-57350	NaN	-87.61	NaN	90	0.001	NaN	NaN	NaN	NaN	McGinitie2014b	String[]	FAME	Grob	FAMEs
Dicyclohexylamine	101-83-7	SLB5ms	-46.998	NaN	8718.5	NaN	5.4315	NaN	178.07	NaN	32.484	NaN	45.16	NaN	-52113	NaN	-69.584	NaN	-56090	NaN	-79.39	NaN	90	0.001	NaN	NaN	NaN	NaN	McGinitie2014b	String[]	amine	Grob
C11 acid methyl ester	1731-86-8	SLB5ms	-45.467	NaN	9041.9	NaN	5.037	NaN	173.2	NaN	29.326	NaN	41.88	NaN	-56485	NaN	-80.64	NaN	-59970	NaN	-89.28	NaN	90	0.001	NaN	NaN	NaN	NaN	McGinitie2014b	String[]	FAME	Grob	FAMEs
C12 acid methyl ester	111-82-0	SLB5ms	-73.837	NaN	11128	NaN	8.9964	NaN	186.61	NaN	30.232	NaN	74.8	NaN	-58134	NaN	-80.536	NaN	-65360	NaN	-98.18	NaN	90	0.001	NaN	NaN	NaN	NaN	McGinitie2014b	String[]	FAME	Grob	FAMEs
Naphthalene	91-20-3	Rxi17SilMS	-55.345	1.1909	8245	72.729	6.8777	0.16856	157.31	0.061995	35.064	0.030504	57.185	1.4015	-43937	40.264	-56.163	0.090006	-47786	103.06	-65.886	0.25533	90	0.001	52	0.99997	0.0036268	7.4016e-05	Duong2022	String[]	PAH
Acenaphthylene	208-96-8	Rxi17SilMS	-48.691	1.9742	8775	131.74	5.8101	0.27538	204.51	0.083343	38.029	0.042695	48.308	2.2896	-49884	58.648	-58.525	0.11865	-55416	268.97	-71.766	0.63899	90	0.001	54	0.99994	0.0059732	0.00011712	Duong2022	String[]	PAH
Acenaphthene	83-32-9	Rxi17SilMS	-51.254	2.0363	9053.9	136.64	6.1442	0.28378	207.59	0.082206	37.887	0.044792	51.086	2.3595	-50719	62.421	-59.593	0.12603	-56727	284.69	-73.924	0.67407	90	0.001	53	0.99995	0.0058179	0.00011636	Duong2022	String[]	PAH
Fluorene	86-73-7	Rxi17SilMS	-55.301	1.6727	9652	114.89	6.6557	0.23224	220.75	0.057685	38.327	0.037462	55.338	1.9309	-52919	53.181	-61.236	0.10547	-60155	258.19	-78.254	0.60328	90	0.001	49	0.99997	0.0025185	5.4751e-05	Duong2022	String[]	PAH
Phenanthrene	85-01-8	Rxi17SilMS	-63.807	1.6064	10831	116.33	7.7736	0.22117	251.47	0.036938	40.759	0.04949	64.633	1.8389	-56145	68.63	-61.112	0.13016	-66582	304.84	-84.888	0.68896	90	0.001	37	0.99999	0.00059593	1.7527e-05	Duong2022	String[]	PAH
Anthracene	120-12-7	Rxi17SilMS	-55.547	2.8072	10312	203.46	6.6152	0.38644	252.13	0.063707	40.356	0.081339	55.002	3.213	-56847	115.4	-62.314	0.21852	-65764	533.65	-82.616	1.206	90	0.001	43	0.99996	0.0024732	6.1829e-05	Duong2022	String[]	PAH
Fluoranthene	206-44-0	Rxi17SilMS	-53.6	6.5044	10881	497.69	6.2696	0.88774	286.09	0.12335	42.41	0.19969	52.128	7.3811	-61316	289.97	-63.732	0.51681	-71538	1476.3	-86.24	3.2287	90	0.001	48	0.99981	0.011389	0.00025308	Duong2022	String[]	PAH
Pyrene	129-00-0	Rxi17SilMS	-50.635	4.1769	10768	324.13	5.8661	0.56883	295.1	0.07039	43.431	0.13979	48.774	4.7295	-61818	199.56	-62.878	0.3504	-71822	990.4	-84.717	2.1465	90	0.001	43	0.99994	0.0026722	6.6805e-05	Duong2022	String[]	PAH
Benz[a]anthracene	56-55-3	Rxi17SilMS	-56.099	7.9487	12091	647.57	6.4811	1.0746	326.45	0.17364	43.817	0.34432	53.887	8.9347	-68219	537.52	-67.867	0.89465	-80961	2180.1	-94.889	4.5688	90	0.001	33	0.99993	0.0016116	5.372e-05	Duong2022	String[]	PAH
Chrysene	218-01-9	Rxi17SilMS	-56.423	7.8785	12151	644.54	6.5252	1.0645	329.02	0.18997	44.101	0.36034	54.254	8.8506	-68362	560.24	-67.619	0.9283	-81330	2188.6	-95.057	4.5713	90	0.001	33	0.99993	0.0015814	5.2713e-05	Duong2022	String[]	PAH
Benzo[b]fluoranthene	205-99-2	Rxi17SilMS	-78.116	1.9313	14486	165.03	9.4069	0.25935	356.39	0.093055	46.277	0.12858	78.213	2.1564	-71206	198.97	-67.201	0.31473	-92041	608.22	-110.23	1.2276	90	0.001	26	1	3.7216e-05	1.6181e-06	Duong2022	String[]	PAH
Benzo[k]fluoranthene	207-08-9	Rxi17SilMS	-78.129	1.6538	14517	141.44	9.4029	0.22207	356.85	0.080845	46.188	0.1106	78.18	1.8464	-71447	172.06	-67.5	0.27194	-92309	522.15	-110.57	1.0531	90	0.001	25	1	2.5786e-05	1.1721e-06	Duong2022	String[]	PAH
Benzo[a]pyrene	50-32-8	Rxi17SilMS	-81.054	1.7795	14877	155.11	9.8057	0.23836	368.27	0.11616	47.907	0.14411	81.529	1.9818	-71403	216.35	-65.414	0.33549	-94090	592.88	-111.79	1.1766	90	0.001	25	1	2.873e-05	1.3059e-06	Duong2022	String[]	PAH
Indeno[1,2,3-cd]pyrene	193-39-5	Rxi17SilMS	-88.37	45.688	16110	4127.6	10.723	6.0882	393.38	3.6306	49.565	4.1036	89.155	50.62	-74526	6223.3	-65.903	9.277	-101570	16589	-120.04	32.123	90	0.001	23	0.9996	0.0026496	0.00013248	Duong2022	String[]	PAH
Dibenzo[a,h]anthracene	53-70-3	Rxi17SilMS	-99.049	45.997	17116	4144.8	12.128	6.1316	391.69	3.489	48.823	3.9733	100.84	50.981	-75273	6176.6	-67.313	9.2332	-105690	16595	-128.29	32.196	90	0.001	23	0.99961	0.0026875	0.00013437	Duong2022	String[]	PAH
Benzo[g,h,i]perylene	191-24-2	Rxi17SilMS	-71.267	43.208	14917	3942.3	8.3881	5.7503	399.69	3.7923	48.821	3.9182	69.742	47.81	-77100	6248.6	-68.681	9.2192	-98699	16088	-111.69	30.903	90	0.001	21	0.99967	0.0017869	9.9274e-05	Duong2022	String[]	PAH
Naphthalene	91-20-3	ZB-PAH-CT	145.84	52.714	-3113.1	3245.1	-21.97	7.4702	152.53	4.3624	29.043	3.0082	-182.67	62.111	-51876	5477.5	-75.957	12.684	-40453	6635.3	-46.936	16.034	90	0.001	12	0.99732	0.022011	0.0024457	Duong2022	["A > 0", "B < 0", "C < 0"]	PAH
Acenaphthylene	208-96-8	ZB-PAH-CT	44.859	37.738	3539.4	2460.8	-7.6833	5.294	184.58	1.9744	29.692	1.7938	-63.882	44.016	-58668	3580.3	-82.265	7.763	-52627	5480.6	-67.479	12.8	90	0.001	8	0.99966	0.0027492	0.00054984	Duong2022	["lambertw > 0", "A > 0", "C < 0"]	PAH
Acenaphthene	83-32-9	ZB-PAH-CT	107	11.524	304.36	748.25	-16.682	1.6174	183.12	0.51365	26.299	0.40956	-138.7	13.448	-65817	1035.6	-98.342	2.2523	-52901	1620.1	-66.68	3.8039	90	0.001	8	0.99997	0.00025661	5.1322e-05	Duong2022	["lambertw > 0", "A > 0", "C < 0"]	PAH
Fluorene	86-73-7	ZB-PAH-CT	14.521	20.006	5744.1	1342.2	-3.4258	2.7927	201.18	0.88403	30.531	0.89092	-28.484	23.22	-61270	1802.4	-83.264	3.777	-58103	3146.7	-75.657	7.2596	90	0.001	8	0.99992	0.00061501	0.000123	Duong2022	["lambertw > 0", "A > 0", "C < 0"]	PAH
Phenanthrene	85-01-8	ZB-PAH-CT	80.906	10.422	2358.5	723.15	-12.92	1.4465	221.44	0.35727	27.961	0.33573	-107.42	12.027	-72741	879.71	-101.16	1.7691	-58621	1807.3	-67.979	4.1138	90	0.001	6	0.99999	6.1078e-05	2.0359e-05	Duong2022	["lambertw > 0", "A > 0", "C < 0"]	PAH
Anthracene	120-12-7	ZB-PAH-CT	81.975	68.46	2169	4790.3	-13.009	9.4909	225.33	2.8959	28.714	2.4845	-108.16	78.911	-71950	6281.2	-98.431	12.517	-57312	12372	-64.17	27.942	90	0.001	16	0.99803	0.029845	0.0022958	Duong2022	["lambertw > 0", "A > 0", "C < 0"]	PAH
Fluoranthene	206-44-0	ZB-PAH-CT	17.541	7.8876	6671	583.93	-3.9236	1.0842	256.67	0.4543	32.081	0.38124	-32.623	9.0149	-72749	873.48	-91.403	1.636	-67312	1736.9	-79.081	3.7769	90	0.001	9	0.99999	7.5046e-05	1.2508e-05	Duong2022	["lambertw > 0", "A > 0", "C < 0"]	PAH
Pyrene	129-00-0	ZB-PAH-CT	20.826	7.2696	6497	543.89	-4.3626	0.99761	263.19	0.43208	32.553	0.35673	-36.272	8.2946	-73474	813.83	-91.082	1.5053	-67192	1650	-76.938	3.5669	90	0.001	8	0.99999	2.6144e-05	5.2287e-06	Duong2022	["lambertw > 0", "A > 0", "C < 0"]	PAH
Benz[a]anthracene	56-55-3	ZB-PAH-CT	-17.543	48.568	9795.2	3816.2	0.92277	6.6114	296	2.5171	34.944	2.3759	7.6724	54.97	-77075	5284.5	-89.513	9.2267	-78656	12497	-92.96	26.368	90	0.001	8	0.99975	0.0015696	0.00031392	Duong2022	String[]	PAH
Chrysene	218-01-9	ZB-PAH-CT	36.079	33.981	6262.1	2654.3	-6.5647	4.629	293.18	1.5167	32.138	1.3297	-54.582	38.488	-82978	3461.9	-100.61	6.075	-71888	8548.3	-76.355	18.147	90	0.001	8	0.99988	0.00076946	0.00015389	Duong2022	["lambertw > 0", "A > 0", "C < 0"]	PAH
Benzo[b]fluoranthene	205-99-2	ZB-PAH-CT	17.907	90.357	7870.2	7383.8	-4.0093	12.226	321.81	5.123	34.516	4.2348	-33.335	101.65	-85270	10564	-97.411	17.627	-77542	25815	-80.954	53.185	90	0.001	15	0.99826	0.018231	0.0015193	Duong2022	["lambertw > 0", "A > 0", "C < 0"]	PAH
Benzo[k]fluoranthene	207-08-9	ZB-PAH-CT	41.765	35.822	6302.2	2910.3	-7.3443	4.8502	319.07	1.7378	32.927	1.4392	-61.064	40.327	-88562	3905.7	-103.63	6.551	-74574	10025	-73.77	20.779	90	0.001	8	0.99988	0.0007332	0.00014664	Duong2022	["lambertw > 0", "A > 0", "C < 0"]	PAH
Benzo[a]pyrene	50-32-8	ZB-PAH-CT	25.133	18.775	7527.4	1545.1	-5.025	2.5374	327.29	0.97286	34.19	0.82979	-41.78	21.097	-87673	2146.7	-100.11	3.5516	-77759	5444.9	-79.098	11.186	90	0.001	8	0.99997	0.00029575	5.915e-05	Duong2022	["lambertw > 0", "A > 0", "C < 0"]	PAH
Indeno[1,2,3-cd]pyrene	193-39-5	ZB-PAH-CT	-55.231	39.696	13583	3436.5	6.0911	5.3263	359.73	3.0879	41.172	2.7876	50.644	44.285	-80886	5533.2	-81.899	8.676	-94547	13175	-110.03	26.091	90	0.001	15	0.9996	0.0041942	0.00034952	Duong2022	String[]	PAH
Dibenzo[a,h]anthracene	53-70-3	ZB-PAH-CT	-93.497	26.461	16475	2300	11.327	3.5481	362.95	2.0216	43.648	2.049	94.176	29.501	-77076	3651.2	-75.261	5.7012	-102780	8853.9	-128.05	17.501	90	0.001	8	0.99994	0.00031643	6.3287e-05	Duong2022	String[]	PAH
Benzo[g,h,i]perylene	191-24-2	ZB-PAH-CT	-15.308	13.044	10841	1125.3	0.57344	1.7504	359.69	0.82067	38.222	0.71626	4.7678	14.553	-87118	1648.1	-91.755	2.5859	-88404	4257.1	-94.403	8.4867	90	0.001	8	0.99999	7.701e-05	1.5402e-05	Duong2022	String[]	PAH
C8	111-65-9	Rxi17SilMS	-129.24	53.036	9823.1	2509	18.032	7.84	45.508	0.93773	24.905	1.3957	149.92	65.186	-33899	1910.2	-60.473	5.9698	-27229	3483.7	-40.879	10.426	90	0.001	5	0.99964	0.00027766	0.00013883	Marquart2020	String[]	alkanes	alkane
C9	111-84-2	Rxi17SilMS	-84.84	13.564	8125.4	675.07	11.395	1.9871	65.781	0.11654	26.946	0.28984	94.747	16.522	-35446	382.05	-58.672	1.1255	-33151	553.84	-52.133	1.6033	90	0.001	7	0.99993	0.00019241	4.8102e-05	Marquart2020	String[]	alkanes	alkane
C10	124-18-5	Rxi17SilMS	-78.094	6.8343	8310.9	356.03	10.273	0.99318	85.071	0.06896	27.71	0.079482	85.412	8.2577	-38504	111.44	-61.579	0.30901	-38083	119.52	-60.411	0.33041	90	0.001	8	0.99998	0.00011411	2.2821e-05	Marquart2020	String[]	Grob	alkane	alkanes
C11	1120-21-4	Rxi17SilMS	-79.759	2.7411	8905.5	148.82	10.388	0.39556	102.86	0.035235	28.28	0.027605	86.37	3.2889	-41568	41.316	-64.642	0.1084	-42679	59.613	-67.648	0.15841	90	0.001	9	1	3.7853e-05	6.3088e-06	Marquart2020	String[]	Grob	alkane	alkanes
C12	112-40-3	Rxi17SilMS	-84.548	1.9265	9645.4	108.59	10.966	0.27628	119.42	0.034379	28.859	0.027904	91.18	2.2971	-44401	43.632	-67.196	0.10981	-47084	80.806	-74.299	0.21048	90	0.001	11	1	6.2149e-05	7.7686e-06	Marquart2020	String[]	alkanes	alkane
C13	629-50-5	Rxi17SilMS	-85.281	1.8987	10156	110.68	10.965	0.27079	134.92	0.031097	29.312	0.03209	91.168	2.2514	-47236	52.211	-69.845	0.12703	-51331	114.03	-80.478	0.29199	90	0.001	11	1	5.3795e-05	6.7244e-06	Marquart2020	String[]	alkanes	alkane
C14	629-59-4	Rxi17SilMS	-68.032	10.926	9602.3	657.2	8.4074	1.5505	149.55	0.14116	29.541	0.23677	69.903	12.891	-50290	404.47	-73.065	0.95438	-54453	868.18	-83.68	2.1784	90	0.001	10	0.99993	0.00089887	0.00012841	Marquart2020	String[]	alkanes	alkane
C15	629-62-9	Rxi17SilMS	-102.52	7.3734	12032	455.77	13.238	1.0416	163.32	0.1086	30.464	0.15683	110.07	8.6601	-51994	268.92	-73.217	0.61399	-60064	690.08	-93.459	1.7075	90	0.001	11	0.99996	0.00065132	8.1415e-05	Marquart2020	String[]	alkanes	alkane
C16	544-76-3	Rxi17SilMS	-97.152	8.9252	12156	565.36	12.381	1.2556	176.25	0.10095	30.635	0.16112	102.94	10.44	-54812	289.33	-76.06	0.64206	-63691	946.07	-97.996	2.3158	90	0.001	10	0.99996	0.00043985	6.2835e-05	Marquart2020	String[]	alkanes	alkane
C17	629-78-7	Rxi17SilMS	-103.86	6.3661	12977	412.8	13.248	0.89221	188.54	0.06999	31.069	0.12088	110.15	7.4183	-57045	222.62	-77.649	0.48109	-67900	764.39	-104.09	1.8451	90	0.001	10	0.99998	0.00020236	2.8908e-05	Marquart2020	String[]	alkanes	alkane
C18	593-45-3	Rxi17SilMS	-108.07	5.0135	13647	332.2	13.76	0.70019	200.23	0.053817	31.415	0.097534	114.41	5.8217	-59308	184.62	-79.377	0.38923	-71919	667.91	-109.71	1.5917	90	0.001	10	0.99999	0.0001138	1.6258e-05	Marquart2020	String[]	alkanes	alkane
C19	629-92-5	Rxi17SilMS	-107.18	4.3031	13990	290.88	13.556	0.59904	211.31	0.044899	31.618	0.083416	112.71	4.9807	-61718	163.23	-81.487	0.3363	-75391	625.98	-113.97	1.4745	90	0.001	10	0.99999	7.6216e-05	1.0888e-05	Marquart2020	String[]	alkanes	alkane
C20	112-95-8	Rxi17SilMS	-108.39	4.2675	14459	293.86	13.652	0.5923	221.86	0.043114	31.821	0.081264	113.51	4.9247	-64027	163.89	-83.435	0.33051	-78994	669.85	-118.6	1.561	90	0.001	10	0.99999	6.8308e-05	9.7583e-06	Marquart2020	String[]	alkanes	alkane
C21	629-94-7	Rxi17SilMS	-122.79	7.5857	15760	533.04	15.601	1.0498	232.17	0.11879	32.419	0.21313	129.72	8.7285	-65489	431.64	-83.691	0.85255	-83931	1314.3	-126.55	3.0076	90	0.001	7	1	2.0228e-05	5.0571e-06	Marquart2020	String[]	alkanes	alkane
C22	629-97-0	Rxi17SilMS	-109.28	3.3473	15265	238.53	13.637	0.46208	241.56	0.040018	32.126	0.070291	113.38	3.8419	-68564	150.4	-87.302	0.29164	-85749	601.48	-126.85	1.3715	90	0.001	11	1	6.8187e-05	8.5233e-06	Marquart2020	String[]	alkanes	alkane
C23	638-67-5	Rxi17SilMS	-108.91	3.006	15595	217.47	13.522	0.41396	250.79	0.034087	32.255	0.059757	112.43	3.4418	-70763	131.42	-89.15	0.25037	-88840	568.89	-130.36	1.2863	90	0.001	11	1	5.039e-05	6.2987e-06	Marquart2020	String[]	alkanes	alkane
C24	646-31-1	Rxi17SilMS	-110.2	2.8283	16029	207.67	13.641	0.38858	259.66	0.030761	32.403	0.059742	113.42	3.2309	-72844	134.57	-90.81	0.2522	-92086	564.48	-134.29	1.264	90	0.001	10	1	2.29e-05	3.2715e-06	Marquart2020	String[]	alkanes	alkane
C25	629-99-2	Rxi17SilMS	-112.36	3.5703	16516	265.87	13.881	0.48945	268.17	0.040828	32.555	0.079489	115.42	4.0695	-74840	183.09	-92.346	0.33774	-95404	747.92	-138.42	1.6594	90	0.001	9	1	1.7413e-05	2.9022e-06	Marquart2020	String[]	alkanes	alkane
C26	630-01-3	Rxi17SilMS	-111.42	1.8265	16783	137.83	13.694	0.24988	276.33	0.022967	32.609	0.042218	113.85	2.0776	-76985	99.879	-94.197	0.18149	-98199	399.85	-141.35	0.87943	90	0.001	8	1	1.9788e-06	3.9576e-07	Marquart2020	String[]	alkanes	alkane
C27	593-49-7	Rxi17SilMS	-117.93	1.69	17574	129.31	14.537	0.23075	284.24	0.029887	32.804	0.046144	120.87	1.9186	-78746	111.09	-95.369	0.19888	-102220	388.96	-147.15	0.84581	90	0.001	8	1	1.6875e-06	3.3749e-07	Marquart2020	String[]	alkane	alkanes
C28	630-02-4	Rxi17SilMS	-127.22	1.5966	18565	123.67	15.762	0.21759	291.9	0.030965	33.056	0.045195	131.05	1.8091	-80309	110.15	-96.218	0.19448	-106770	381.63	-154.16	0.82323	90	0.001	7	1	5.761e-07	1.4402e-07	Marquart2020	String[]	alkanes	alkane
C29	630-03-5	Rxi17SilMS	-135.87	3.1227	19498	244.75	16.903	0.4248	299.42	0.066154	33.386	0.09186	140.54	3.532	-81644	225.43	-96.684	0.39268	-111080	773.54	-160.67	1.6557	90	0.001	6	1	7.0302e-07	2.3434e-07	Marquart2020	String[]	alkane	alkanes
C30	638-68-6	Rxi17SilMS	-147.13	9.6861	20629	768.96	18.4	1.3153	306.72	0.26423	33.763	0.32766	152.99	10.936	-82806	807.15	-96.893	1.3874	-115960	2505.4	-168.49	5.3042	90	0.001	6	1	6.7404e-06	2.2468e-06	Marquart2020	String[]	alkanes	alkane
Limonene	138-86-3	Rxi17SilMS	-75.098	4.3818	8393.5	240.6	9.8499	0.63146	106.2	0.05929	30.903	0.1486	81.897	5.2502	-38719	186.58	-56.158	0.49107	-40046	205.41	-59.733	0.54245	90	0.001	5	1	4.0222e-06	2.0111e-06	Marquart2020	String[]	terpene	allergenic fragrances
Linalool	78-70-6	Rxi17SilMS	-83.176	2.6778	9508.6	151.66	10.803	0.38383	120.72	0.029744	29.529	0.067299	89.817	3.1914	-43682	99.774	-64.996	0.2529	-46441	140.04	-72.29	0.36234	90	0.001	8	1	1.7043e-05	3.4086e-06	Marquart2020	String[]	allergenic fragrances	terpene
Benzylalkohol	100-51-6	Rxi17SilMS	-76.414	2.6276	9021.1	151.87	9.9236	0.37548	129.2	0.046043	32.194	0.099001	82.509	3.1219	-41808	128.92	-58.002	0.31975	-45042	178	-66.459	0.45272	90	0.001	8	1	1.6309e-05	3.2618e-06	Marquart2020	String[]	allergenic fragrances	alcohol
Geraniol	106-24-1	Rxi17SilMS	-88.825	2.3832	10625	143.78	11.451	0.33807	150.5	0.032493	31.082	0.067725	95.209	2.8109	-48010	104.87	-67.417	0.24708	-53770	199.92	-82.087	0.49881	90	0.001	9	1	2.2404e-05	3.734e-06	Marquart2020	String[]	terpene	allergenic fragrances
Citral A	5392-40-5	Rxi17SilMS	-89.722	0.84416	10681	51.119	11.59	0.11966	152.75	0.009156	31.575	0.021853	96.361	0.9949	-47764	33.121	-66.24	0.077654	-53811	70.704	-81.6	0.17661	90	0.001	8	1	1.2087e-06	2.4174e-07	Marquart2020	String[]	allergenic fragrances
Citral B	106-26-3	Rxi17SilMS	-93.768	1.2826	11098	78.482	12.121	0.18152	157.47	0.01717	31.541	0.037749	100.78	1.5092	-48881	58.631	-67.606	0.13593	-55680	117.56	-84.778	0.29097	90	0.001	8	1	2.7813e-06	5.5626e-07	Marquart2020	String[]	allergenic fragrances
Cinnamaldehyde	104-55-2	Rxi17SilMS	-82.062	0.65699	10505	41.611	10.503	0.092476	174.33	0.012622	34.497	0.025762	87.329	0.76889	-48262	36.144	-61.944	0.0806	-55627	74.286	-80.181	0.17972	90	0.001	8	1	6.534e-07	1.3068e-07	Marquart2020	String[]	aldehyde	allergenic fragrances
Eugenol	97-53-0	Rxi17SilMS	-87.064	0.77875	11028	49.762	11.151	0.10947	178.38	0.017657	34.016	0.03231	92.712	0.91022	-49834	47.494	-64.459	0.10492	-58027	93.501	-84.653	0.22441	90	0.001	8	1	9.1567e-07	1.8313e-07	Marquart2020	String[]	allergenic fragrances
Isomethyl-alpha-Ionon	127-51-5	Rxi17SilMS	-89.477	0.8259	11373	53.28	11.451	0.11588	184.71	0.012414	34.197	0.027015	95.213	0.96349	-50969	40.359	-65.413	0.087992	-59987	99.817	-87.478	0.24004	90	0.001	9	1	1.9579e-06	3.2631e-07	Marquart2020	String[]	allergenic fragrances
Isoeugenol	97-54-1	Rxi17SilMS	-87.012	0.66669	11447	43.787	11.067	0.093282	193.83	0.012417	34.728	0.024446	92.015	0.77559	-52210	36.856	-65.894	0.078756	-61764	88.608	-89.034	0.21039	90	0.001	10	1	2.4276e-06	3.4679e-07	Marquart2020	String[]	allergenic fragrances
Benzylbenzoate	120-51-4	Rxi17SilMS	-96.905	1.9837	13299	141.82	12.267	0.27382	241.68	0.044676	37.953	0.084064	101.99	2.2766	-58064	129	-66.876	0.25	-73534	368.77	-102.47	0.83313	90	0.001	10	1	1.4598e-05	2.0855e-06	Marquart2020	String[]	allergenic fragrances
Benzylsalicylate	118-58-1	Rxi17SilMS	-95.396	1.733	13464	126.2	12.022	0.2385	252.8	0.039719	38.738	0.074633	99.954	1.983	-59373	114.74	-66.979	0.21765	-75646	342.75	-104	0.76619	90	0.001	10	1	1.0173e-05	1.4532e-06	Marquart2020	String[]	ester	allergenic fragrances
Benzylcinnamate	103-41-3	Rxi17SilMS	-111.42	12.716	15518	964.38	14.068	1.7387	278.55	0.26759	39.24	0.49935	116.97	14.456	-64493	823.08	-70.99	1.4886	-86548	2848.2	-119.91	6.227	90	0.001	7	0.99999	3.9805e-05	9.9512e-06	Marquart2020	String[]	allergenic fragrances
Farnesol A	4602-84-0	Rxi17SilMS	-108.94	5.955	13698	402.29	13.933	0.82925	210.18	0.075096	33.545	0.16568	115.85	6.8948	-57903	286.56	-73.892	0.59201	-71825	876.98	-107.01	2.0583	90	0.001	8	0.99999	3.6088e-05	7.2175e-06	Marquart2020	String[]	allergenic fragrances
Amylcinnamylalkohol A	101-85-9	Rxi17SilMS	-90.024	14.571	12533	988	11.279	2.0273	213.44	0.088686	33.608	0.26323	93.779	16.856	-58577	459.3	-74.473	0.94313	-70153	2130.9	-101.91	5.0216	90	0.001	7	0.99998	7.5434e-05	1.8858e-05	Marquart2020	String[]	allergenic fragrances
Farnesol B	4602-84-0	Rxi17SilMS	-143.29	4.9454	15819	337.2	18.806	0.68763	215.35	0.069363	35.982	0.15936	156.36	5.7173	-55141	244.72	-66.971	0.5002	-74741	757.59	-113.34	1.7679	90	0.001	9	0.99999	5.2339e-05	8.7231e-06	Marquart2020	String[]	allergenic fragrances
Amylcinnamylalkohol B	101-85-9	Rxi17SilMS	-104.28	3.9309	13443	270.63	13.31	0.54588	219.72	0.080638	35.293	0.14891	110.66	4.5387	-57227	242.19	-70.203	0.49028	-71582	636.93	-104	1.4707	90	0.001	8	1	1.5638e-05	3.1276e-06	Marquart2020	String[]	allergenic fragrances
Amylcinnamylalkohol C	101-85-9	Rxi17SilMS	-88.354	10.816	12353	746.93	11.112	1.5007	222.74	0.15778	35.938	0.33424	92.39	12.478	-56892	530.36	-68.819	1.0676	-69156	1739.5	-97.602	4.0316	90	0.001	4	1	5.1167e-07	5.1167e-07	Marquart2020	String[]	allergenic fragrances
Citronellol	106-22-9	Rxi17SilMS	-91.607	1.972	10625	116.95	11.872	0.28045	143.1	0.02611	30.488	0.037191	98.71	2.3318	-47251	57.943	-67.608	0.13865	-52493	136.85	-81.079	0.34731	90	0.001	10	1	2.9409e-05	4.2013e-06	Marquart2020	String[]	allergenic fragrances
Hydroxycitronellal	107-75-5	Rxi17SilMS	-104.07	1.2092	11899	74.296	13.527	0.17099	160.17	0.015688	31.103	0.028162	112.47	1.4217	-50195	45.593	-69.929	0.10497	-58087	109.76	-89.799	0.2723	90	0.001	10	1	9.891e-06	1.413e-06	Marquart2020	String[]	aldehyde	allergenic fragrances
Anisalkohol	105-13-5	Rxi17SilMS	-77.506	30.045	10396	1897.4	9.7956	4.2295	174.13	0.32772	33.262	0.80736	81.445	35.166	-50009	1216.1	-65.899	2.7151	-56861	3199.5	-82.869	7.8153	90	0.001	8	0.99978	0.0012401	0.00024801	Marquart2020	String[]	allergenic fragrances
Cinnamylalkohol A	104-54-1	Rxi17SilMS	-82.238	4.6284	10634	293.21	10.498	0.65097	177.17	0.013416	34.332	0.036542	87.288	5.4125	-49111	52.355	-63.15	0.11613	-56720	474.71	-81.929	1.1702	90	0.001	5	1	7.7099e-07	3.8549e-07	Marquart2020	String[]	alcohol	allergenic fragrances
Cinnamylalkohol B	104-54-1	Rxi17SilMS	-77.163	5.5912	10518	356.69	9.7277	0.78551	180.76	0.015141	33.763	0.055906	80.881	6.5311	-50737	84.08	-65.87	0.18512	-58077	598.67	-83.913	1.4686	90	0.001	5	1	1.1226e-06	5.613e-07	Marquart2020	String[]	alcohol	allergenic fragrances
Coumarin	91-64-5	Rxi17SilMS	-88.122	3.9078	11510	263.71	11.3	0.54413	210.54	0.035343	38.708	0.10551	93.95	4.5242	-50254	137.18	-57.989	0.2833	-61579	562.4	-84.919	1.3274	90	0.001	8	1	1.422e-05	2.8441e-06	Marquart2020	String[]	allergenic fragrances
alpha-Pinen	80-56-8	Rxi17SilMS	-74.338	21.907	7758.2	1136.5	9.8859	3.186	83.227	0.093407	29.989	0.35026	82.196	26.489	-35212	411.68	-52.899	1.1543	-34656	449.46	-51.351	1.2581	90	0.001	5	0.99996	5.1446e-05	2.5723e-05	Marquart2020	String[]	allergenic fragrances
beta-Pinene	127-91-3	Rxi17SilMS	-66.666	5.5759	7613.4	298.65	8.7259	0.8066	96.536	0.046635	31.149	0.11738	72.551	6.7064	-36480	137.78	-52.772	0.37206	-36955	144.84	-54.066	0.39122	90	0.001	7	0.99999	3.5466e-05	8.8665e-06	Marquart2020	String[]	allergenic fragrances
Benzaldehyd	100-52-7	Rxi17SilMS	-72.995	2.8573	8460.2	160.74	9.5243	0.41012	116.86	0.047366	32.053	0.10663	79.19	3.4099	-39457	131.61	-55.261	0.33677	-41585	160.61	-60.913	0.41589	90	0.001	8	1	2.1737e-05	4.3475e-06	Marquart2020	String[]	allergenic fragrances	aldehyde
Salicylaldehyd	90-02-8	Rxi17SilMS	-68.606	1.9707	8528.6	114.51	8.8397	0.28133	131.98	0.033837	33.175	0.073828	73.498	2.3391	-41134	91.797	-55.626	0.22611	-44220	134.57	-63.666	0.34167	90	0.001	9	1	1.9146e-05	3.191e-06	Marquart2020	String[]	allergenic fragrances
Menthol	1490-04-6	Rxi17SilMS	-73.628	2.5007	9161.8	146.91	9.4443	0.35633	137.3	0.037463	31.874	0.083098	78.524	2.9627	-43946	114.85	-61.159	0.2793	-47660	181.34	-70.773	0.45801	90	0.001	8	1	1.3187e-05	2.6373e-06	Marquart2020	String[]	allergenic fragrances
Methyl-2-Octyonate	111-12-6	Rxi17SilMS	-62.97	13.045	9201.2	782.85	7.7171	1.8522	147.71	0.17597	29.752	0.35946	64.164	15.4	-49499	599.47	-71.705	1.4218	-53202	1072.6	-81.169	2.6803	90	0.001	8	0.99996	0.00032078	6.4155e-05	Marquart2020	String[]	allergenic fragrances
Methylsalicylat	119-36-8	Rxi17SilMS	-88.068	5.7674	10258	350.8	11.487	0.81713	154.11	0.098859	34.123	0.21671	95.508	6.794	-44481	283.24	-58.199	0.6616	-50605	520.05	-73.727	1.2882	90	0.001	9	0.99998	0.00013089	2.1814e-05	Marquart2020	String[]	allergenic fragrances
Isobornylacetat	76-49-3	Rxi17SilMS	-76.028	1.9373	9793.1	118.73	9.6963	0.27417	157.55	0.033975	33.026	0.072123	80.619	2.2796	-46702	102.26	-62.525	0.23695	-52148	184.97	-76.278	0.45555	90	0.001	8	1	1.032e-05	2.0639e-06	Marquart2020	String[]	allergenic fragrances
Carvone	99-49-0	Rxi17SilMS	-77.035	1.9509	9904.3	120.26	9.8321	0.27586	160.04	0.041564	33.242	0.07899	81.749	2.2936	-46936	111.89	-62.441	0.25767	-52662	195.97	-76.859	0.47985	90	0.001	9	1	1.4917e-05	2.4862e-06	Marquart2020	String[]	allergenic fragrances
beta-Caryophyllene	87-44-5	Rxi17SilMS	-60.415	4.5426	9070.5	286.83	7.4745	0.63971	172.8	0.096232	34.663	0.1788	62.147	5.3189	-47702	246.92	-61.059	0.55224	-52848	505.18	-73.824	1.2244	90	0.001	9	0.99999	0.00011842	1.9737e-05	Marquart2020	String[]	allergenic fragrances
d-Damascone	57378-68-4	Rxi17SilMS	-104.1	4.0552	11833	256.08	13.622	0.57099	173.3	0.077556	34.657	0.14573	113.26	4.7475	-47818	201.76	-61.199	0.45076	-57253	444.39	-84.59	1.0796	90	0.001	7	0.99999	3.3402e-05	8.3506e-06	Marquart2020	String[]	allergenic fragrances
E-beta-Damascone	23726-93-4	Rxi17SilMS	-86.13	0.34443	11033	22.082	11.004	0.048395	179.9	0.0083097	33.939	0.014642	91.49	0.40238	-50284	21.772	-65.082	0.047927	-58509	42.261	-85.318	0.10113	90	0.001	8	1	1.7894e-07	3.5789e-08	Marquart2020	String[]	allergenic fragrances
Majantol	103694-68-4	Rxi17SilMS	-90.524	0.89768	11347	57.838	11.627	0.12599	183.58	0.015858	34.558	0.033102	96.669	1.0476	-50189	48.201	-63.98	0.10533	-59235	109.3	-86.143	0.26233	90	0.001	8	1	1.1004e-06	2.2009e-07	Marquart2020	String[]	allergenic fragrances
Amylsalicylate	2050-08-0	Rxi17SilMS	-94.62	2.8191	12184	187.84	12.087	0.39348	202.07	0.047396	35.067	0.096831	100.5	3.2716	-53546	148.24	-66.767	0.31133	-64809	395.65	-93.798	0.93357	90	0.001	10	1	3.9359e-05	5.6226e-06	Marquart2020	String[]	allergenic fragrances
3-Propylidenephthalide	17369-59-4	Rxi17SilMS	-87.303	2.6226	11856	180.03	11.085	0.36435	218.14	0.056341	37.653	0.11205	92.163	3.0294	-53298	159.08	-62.577	0.32308	-65108	419.71	-90.431	0.97108	90	0.001	10	1	3.0815e-05	4.4022e-06	Marquart2020	String[]	allergenic fragrances
Isoeugenylacetat	93-29-8	Rxi17SilMS	-111.65	2.6478	13974	180.92	14.31	0.36804	216.5	0.038627	34.412	0.078816	118.98	3.06	-57930	133	-72.4	0.27113	-72981	409.44	-107.96	0.95407	90	0.001	8	1	1.2299e-05	2.4598e-06	Marquart2020	String[]	allergenic fragrances
alpha-Acetylcedrene A	32388-55-9	Rxi17SilMS	-92.183	2.3886	12550	167.21	11.694	0.3308	229.4	0.051587	37.845	0.10091	97.227	2.7504	-55486	148.38	-64.502	0.2946	-69040	411.29	-96.089	0.94105	90	0.001	10	1	2.3242e-05	3.3202e-06	Marquart2020	String[]	allergenic fragrances
alpha-Acetylcedrene B	32388-55-9	Rxi17SilMS	-105.42	15.14	13274	1060.1	13.6	2.0956	231.8	0.11323	39.798	0.39588	113.08	17.424	-53267	530.39	-59.583	1.0496	-69302	2527.1	-96.858	5.8388	90	0.001	6	0.99998	2.3605e-05	7.8684e-06	Marquart2020	String[]	allergenic fragrances
alpha-Acetylcedrene C	32388-55-9	Rxi17SilMS	-82.863	22.922	11924	1606.3	10.406	3.1726	231.88	0.23441	38.25	0.64851	86.523	26.378	-55442	941.41	-63.872	1.862	-67719	3859.5	-92.408	8.8971	90	0.001	5	0.99999	1.4087e-05	7.0436e-06	Marquart2020	String[]	allergenic fragrances
Hexadecanolaceton	36653-82-4	Rxi17SilMS	-91.093	2.4697	12946	178.14	11.471	0.34037	247.68	0.046968	38.909	0.097468	95.377	2.83	-57966	145.58	-65.387	0.27898	-73005	469.5	-99.781	1.0581	90	0.001	10	1	2.0718e-05	2.9597e-06	Marquart2020	String[]	allergenic fragrances
Ebanol A	67801-20-1	Rxi17SilMS	-91.994	1.7714	11324	112.08	11.834	0.2493	175.01	0.02015	33.36	0.049226	98.393	2.0728	-50056	74	-65.786	0.16489	-58420	191.16	-86.481	0.46616	90	0.001	8	1	4.3082e-06	8.6165e-07	Marquart2020	String[]	allergenic fragrances
Ebanol B	67801-20-1	Rxi17SilMS	-94.658	7.2293	11545	458.72	12.196	1.017	176.36	0.087462	33.328	0.20818	101.4	8.4556	-50409	315.47	-66.232	0.70079	-59166	795.75	-87.867	1.9356	90	0.001	8	0.99999	7.1694e-05	1.4339e-05	Marquart2020	String[]	allergenic fragrances
Iso E Super A	54464-57-2	Rxi17SilMS	-94.965	2.4567	12303	167.07	12.154	0.34177	213.41	0.043614	37.053	0.092552	101.05	2.8417	-53123	133.03	-63.273	0.27289	-65595	375.22	-92.836	0.87513	90	0.001	10	1	2.7114e-05	3.8735e-06	Marquart2020	String[]	allergenic fragrances
Iso E Super B	54464-57-2	Rxi17SilMS	-96.736	3.5892	12420	243.95	12.407	0.49917	214.72	0.025811	37.385	0.084073	103.16	4.1503	-52935	119.17	-62.594	0.24407	-65801	531.2	-93.049	1.2494	90	0.001	7	1	4.5734e-06	1.1434e-06	Marquart2020	String[]	allergenic fragrances
Iso E Super C	54464-57-2	Rxi17SilMS	-96.021	5.507	12334	376.07	12.331	0.76535	217.2	0.046149	38.245	0.14648	102.52	6.3635	-52274	200.45	-60.696	0.40842	-65315	833.99	-91.485	1.9543	90	0.001	7	1	1.0752e-05	2.6879e-06	Marquart2020	String[]	allergenic fragrances
Iso E Super D	54464-57-2	Rxi17SilMS	-101.18	5.3862	12802	368.57	13.014	0.74834	218.27	0.047197	37.694	0.14396	108.2	6.222	-53269	203.7	-62.489	0.41412	-67148	823.79	-95.219	1.9272	90	0.001	7	1	1.0279e-05	2.5697e-06	Marquart2020	String[]	allergenic fragrances
Terpinolene	586-62-9	Rxi17SilMS	-68.696	1.7862	8405.4	100.99	8.8415	0.25614	119.46	0.026027	31.24	0.058696	73.512	2.1297	-41025	77.273	-58.585	0.19645	-43191	99.659	-64.319	0.25745	90	0.001	8	1	1.2687e-05	2.5375e-06	Marquart2020	String[]	allergenic fragrances
Anethol	4180-23-8	Rxi17SilMS	-78.881	0.99099	10256	61.901	10.036	0.13982	166.69	0.021406	33.117	0.039554	83.446	1.1626	-48571	58.204	-64.52	0.132	-54971	106.57	-80.509	0.25904	90	0.001	8	1	1.6504e-06	3.3008e-07	Marquart2020	String[]	allergenic fragrances
alpha Damascone	35044-63-4	Rxi17SilMS	-87.621	0.64467	11045	40.926	11.227	0.090685	176.46	0.009669	33.705	0.019791	93.343	0.75399	-49867	29.36	-65.003	0.06517	-57937	71.529	-84.938	0.17375	90	0.001	10	1	2.5235e-06	3.605e-07	Marquart2020	String[]	allergenic fragrances
Santalol A	115-71-9	Rxi17SilMS	-98.032	2.5142	12629	171.15	12.544	0.34973	213.9	0.044603	36.386	0.092311	104.29	2.9078	-54205	137.87	-65.385	0.28253	-67126	385.9	-95.999	0.89927	90	0.001	10	1	2.8391e-05	4.0559e-06	Marquart2020	String[]	allergenic fragrances
Santalol B	115-71-9	Rxi17SilMS	-101.12	6.2494	12937	425.63	12.945	0.86907	214.91	0.079134	35.986	0.19136	107.63	7.2258	-55035	293.2	-66.856	0.59992	-68479	949.19	-98.673	2.2189	90	0.001	7	1	1.5131e-05	3.7829e-06	Marquart2020	String[]	allergenic fragrances
Amylcinnamylaldehyd	122-40-7	Rxi17SilMS	-102.74	2.3295	13133	159.12	13.144	0.32387	215.63	0.043102	35.611	0.084978	109.29	2.6928	-55780	133.47	-68.212	0.27251	-69510	363.83	-100.68	0.84533	90	0.001	10	1	2.4348e-05	3.4783e-06	Marquart2020	String[]	allergenic fragrances
Santalol C	37172-32-0	Rxi17SilMS	-120.48	23.49	14255	1609	15.657	3.2625	219.54	0.091293	37.114	0.40509	130.18	27.126	-54381	593.9	-64.467	1.2049	-71245	3563.9	-104.18	8.3627	90	0.001	5	0.99998	1.4897e-05	7.4486e-06	Marquart2020	String[]	allergenic fragrances
Santalol D	37172-32-0	Rxi17SilMS	-117.46	25.231	14115	1734	15.223	3.5025	221.36	0.11407	37.124	0.47101	126.57	29.121	-54768	695.32	-64.844	1.4054	-71394	3888.1	-103.92	9.1004	90	0.001	5	0.99998	1.7169e-05	8.5847e-06	Marquart2020	String[]	allergenic fragrances
Pentanol	71-41-0	Rxi5SilMS	-125.18	6.0377	9693.4	301.01	17.511	0.88532	63.266	0.31566	29.765	0.32684	145.6	7.3609	-31614	352.18	-48.066	1.0356	-27722	412.69	-36.932	1.1967	90	0.001	12	0.99979	0.00098604	0.00010956	Brehmer2022	String[]	alcohol	alcohols
Heptanol	111-70-6	Rxi5SilMS	-126.43	2.1684	11044	118.81	17.315	0.31255	105.71	0.076804	32.011	0.0656	143.96	2.5987	-37280	77.878	-52.494	0.20264	-39541	90.483	-58.59	0.23491	90	0.001	15	0.99998	0.00048796	4.0664e-05	Brehmer2022	String[]	alcohol	alcohols
Nonanol	143-08-8	Rxi5SilMS	-100.33	5.9233	10636	350.66	13.309	0.84268	142.09	0.20398	33.749	0.14139	110.66	7.0065	-42479	182.79	-56.391	0.43151	-48244	411.13	-71.225	1.0377	90	0.001	14	0.99989	0.0030204	0.00027458	Brehmer2022	String[]	alcohol	alcohols
Decanol	112-30-1	Rxi5SilMS	-117.53	1.7513	12182	107.05	15.626	0.24783	157.89	0.042529	34.111	0.042671	129.92	2.0605	-45287	57.352	-59.158	0.13184	-54107	151.61	-81.424	0.37752	90	0.001	13	0.99999	0.00011077	1.1077e-05	Brehmer2022	String[]	alcohol	alcohols
Undecanol	112-42-5	Rxi5SilMS	-113.41	2.0425	12443	128.74	14.922	0.28764	172.92	0.039937	34.385	0.061982	124.07	2.3916	-48114	87.156	-61.954	0.19467	-58402	216.88	-87.471	0.52931	90	0.001	12	1	8.4922e-05	9.4358e-06	Brehmer2022	String[]	alcohol	alcohols
Dodecanol	112-53-8	Rxi5SilMS	-118.41	4.3098	13259	279.01	15.513	0.6043	186.93	0.062056	34.576	0.1314	128.98	5.0245	-50901	193.93	-64.727	0.42072	-63403	524.47	-95.241	1.2613	90	0.001	10	0.99999	0.00010133	1.4476e-05	Brehmer2022	String[]	alcohol	alcohols
Pentanol	71-41-0	Rxi17SilMS	-162.05	9.8551	11672	482.55	22.81	1.448	58.934	0.13203	26.919	0.26176	189.66	12.04	-34062	332.32	-56.661	0.9982	-28170	502.31	-39.7	1.4722	90	0.001	7	0.99994	0.00010808	2.7021e-05	Brehmer2022	String[]	alcohol	alcohols
Heptanol	111-70-6	Rxi17SilMS	-171.3	10.048	13375	540.21	23.797	1.4525	98.42	0.17032	30.458	0.1486	197.86	12.077	-37688	187.08	-55.522	0.49702	-39354	220.92	-60.057	0.58336	90	0.001	9	0.99989	0.00082101	0.00013683	Brehmer2022	String[]	alcohol	alcohols
Nonanol	143-08-8	Rxi17SilMS	-146.01	6.6307	13101	385.75	19.86	0.9461	133.6	0.14984	32.935	0.16986	165.13	7.8663	-41766	217.6	-56.776	0.53095	-48965	408.76	-75.497	1.0419	90	0.001	12	0.99994	0.0012558	0.00013953	Brehmer2022	String[]	alcohol	alcohols
Decanol	112-30-1	Rxi17SilMS	-142.11	4.3521	13442	261.35	19.153	0.61769	149.1	0.075841	33.298	0.10121	159.25	5.1357	-44520	136.26	-59.527	0.32102	-53931	333.49	-83.538	0.83938	90	0.001	11	0.99998	0.00026	3.25e-05	Brehmer2022	String[]	alcohol	alcohols
Undecanol	112-42-5	Rxi17SilMS	-128.2	4.1998	13173	259.92	17.034	0.59322	163.55	0.06098	33.254	0.12138	141.63	4.9323	-47681	174.55	-63.278	0.39882	-58098	402.95	-89.397	0.99374	90	0.001	10	0.99999	0.00012223	1.7461e-05	Brehmer2022	String[]	alcohol	alcohols
Dodecanol	112-53-8	Rxi17SilMS	-146.44	6.8638	14697	436.53	19.531	0.96526	177.33	0.1059	34.403	0.22291	162.39	8.0256	-49045	318.62	-62.964	0.7059	-63226	770.6	-97.957	1.8689	90	0.001	10	0.99998	0.00029201	4.1716e-05	Brehmer2022	String[]	alcohol	alcohols
Pentanol	71-41-0	Rxi5SilMS	-63.37	3.6512	6853.3	189.41	8.3184	0.53154	80.359	0.13894	31.939	0.19181	69.163	4.4195	-32532	197.04	-51.881	0.55384	-31865	203.03	-50.02	0.56885	90	0.002	15	0.9999	0.00142	0.00011834	Brehmer2022	String[]	alcohol	alcohols
Heptanol	111-70-6	Rxi5SilMS	-75.678	2.295	8519.3	130.73	9.8687	0.32857	124.07	0.090034	34.307	0.050704	82.053	2.7319	-38240	59.116	-56.124	0.14395	-41036	111.67	-63.483	0.28619	90	0.002	15	0.99998	0.00054262	4.5218e-05	Brehmer2022	String[]	alcohol	alcohols
Nonanol	143-08-8	Rxi5SilMS	-78.272	2.7089	9592.7	166.89	10.046	0.38292	161.28	0.058588	36.096	0.09144	83.526	3.1837	-43472	110.75	-59.922	0.25385	-49426	252.79	-74.892	0.62484	90	0.002	12	0.99999	0.00016722	1.858e-05	Brehmer2022	String[]	alcohol	alcohols
Decanol	112-30-1	Rxi5SilMS	-79.359	2.4643	10109	157.08	10.108	0.34649	177.78	0.053628	36.632	0.10632	84.039	2.8809	-46152	134.39	-62.203	0.29729	-53529	286.59	-80.398	0.69119	90	0.002	11	0.99999	7.4043e-05	9.2553e-06	Brehmer2022	String[]	alcohol	alcohols
Undecanol	112-42-5	Rxi5SilMS	-83.553	3.6303	10792	238.12	10.617	0.50803	193.28	0.069153	37.256	0.14857	88.277	4.224	-48553	194.16	-63.949	0.4154	-57670	477.74	-86.045	1.1362	90	0.002	10	0.99999	7.3624e-05	1.0518e-05	Brehmer2022	String[]	alcohol	alcohols
Dodecanol	112-53-8	Rxi5SilMS	-88.234	8.0797	11526	546.74	11.187	1.1258	207.5	0.30994	37.574	0.47227	93.016	9.3608	-51121	645.91	-66.213	1.3386	-62050	1277.3	-92.287	2.9477	90	0.002	7	0.99999	3.3993e-05	8.4983e-06	Brehmer2022	String[]	alcohol	alcohols
Hexane	110-54-3	Rxi5SilMS	-71.069	9.6008	6806.5	451.23	9.4317	1.4221	40.99	0.42203	25.675	0.41385	78.419	11.824	-31957	522.22	-61.585	1.6454	-28114	784.4	-50.216	2.3845	90	0.002	8	0.99991	0.00024384	4.8768e-05	Brehmer2022	String[]	alkanes
Heptane	142-82-5	Rxi5SilMS	-26.294	4.4454	4688.8	222.04	2.9622	0.65142	64.807	0.15976	30.972	0.24035	24.629	5.4162	-30661	239.7	-50.581	0.70537	-30041	276.26	-48.81	0.80642	90	0.002	12	0.99993	0.00059197	6.5774e-05	Brehmer2022	String[]	alkanes	alkane
Octane	111-65-9	Rxi5SilMS	-33.694	3.5964	5517	189.72	3.9513	0.52182	88.773	0.10447	32.051	0.14031	32.853	4.3386	-33980	150.04	-53.743	0.4119	-33940	150.62	-53.632	0.4129	90	0.002	12	0.99995	0.00065161	7.2402e-05	Brehmer2022	String[]	alkanes	alkane
Nonane	111-84-2	Rxi5SilMS	-47.39	3.1503	6708.9	174.14	5.8368	0.4533	110.39	0.10016	32.906	0.070018	48.53	3.769	-37168	81.435	-56.765	0.20775	-38158	112.91	-59.415	0.29384	90	0.002	13	0.99997	0.00056902	5.6902e-05	Brehmer2022	String[]	alkanes	alkane
Decane	124-18-5	Rxi5SilMS	-58.581	2.8117	7777.3	162.25	7.3546	0.40167	130.16	0.079914	33.81	0.061257	61.15	3.3397	-40002	74.19	-59.038	0.18077	-42458	153.86	-65.452	0.395	90	0.002	13	0.99998	0.0003578	3.578e-05	Brehmer2022	String[]	Grob	alkane	alkanes
Undecane	1120-21-4	Rxi5SilMS	-60.042	1.9294	8299.7	115.78	7.4764	0.27388	148.59	0.05001	34.559	0.052069	62.162	2.2772	-42792	65.268	-61.321	0.15335	-46433	148.76	-70.618	0.37382	90	0.002	13	0.99999	0.00015087	1.5087e-05	Brehmer2022	String[]	Grob	alkane	alkanes
Dodecane	112-40-3	Rxi5SilMS	-61.09	2.1718	8790	134.73	7.5419	0.30657	165.62	0.090909	35.127	0.045423	62.707	2.5489	-45570	61.878	-63.712	0.13601	-50312	203.06	-75.574	0.50172	90	0.002	17	0.99998	0.00070761	5.0544e-05	Brehmer2022	String[]	alkanes	alkane
Tridecane	629-50-5	Rxi5SilMS	-67.708	2.3261	9601.1	148.78	8.4026	0.3267	181.54	0.090132	35.765	0.047946	69.863	2.7164	-48062	67.19	-65.558	0.14324	-54457	258.12	-81.264	0.62783	90	0.002	18	0.99998	0.00080801	5.3868e-05	Brehmer2022	String[]	alkanes	alkane
Tetradecane	629-59-4	Rxi5SilMS	-79.453	1.8362	10742	120.68	9.9812	0.25675	196.32	0.05396	36.394	0.033693	82.988	2.1347	-50353	48.031	-67.11	0.10006	-59176	232.26	-88.42	0.55752	90	0.002	15	0.99999	0.00018465	1.5387e-05	Brehmer2022	String[]	alkanes	alkane
Pentadecane	629-62-9	Rxi5SilMS	-77.67	2.7156	11035	183.09	9.6541	0.37816	210.26	0.10459	36.697	0.054874	80.269	3.1442	-52947	82.421	-69.382	0.16548	-62600	387.59	-92.344	0.91511	90	0.002	19	0.99997	0.0011604	7.2524e-05	Brehmer2022	String[]	alkanes	alkane
Hexadecane	544-76-3	Rxi5SilMS	-81.96	3.3543	11683	231.33	10.191	0.46537	223.4	0.098126	37.229	0.057415	84.729	3.8693	-55065	87.665	-70.75	0.17242	-66368	523.97	-97.259	1.2232	90	0.002	17	0.99997	0.00076654	5.4753e-05	Brehmer2022	String[]	alkanes	alkane
Heptadecane	629-78-7	Rxi5SilMS	-81.417	3.977	12006	280.19	10.054	0.54987	235.91	0.099287	37.62	0.064548	83.591	4.5718	-57273	100.78	-72.364	0.19429	-69469	674.95	-100.6	1.5566	90	0.002	16	0.99997	0.00067769	5.213e-05	Brehmer2022	String[]	alkanes	alkane
Octadecane	593-45-3	Rxi5SilMS	-103.32	1.9843	13859	142.65	13.035	0.27349	247.63	0.04783	38.356	0.042105	108.38	2.2739	-58790	65.433	-72.744	0.12435	-75874	364.56	-111.82	0.82935	90	0.002	16	0.99999	0.00016765	1.2896e-05	Brehmer2022	String[]	alkanes	alkane
Nonadecane	629-92-5	Rxi5SilMS	-99.074	2.7015	13944	197.86	12.378	0.37125	258.79	0.053732	38.449	0.062308	102.91	3.0868	-61189	99.928	-74.886	0.18678	-78560	530.67	-114.17	1.1931	90	0.002	15	0.99999	0.00018929	1.5774e-05	Brehmer2022	String[]	alkanes	alkane
Eicosane	112-95-8	Rxi5SilMS	-100.22	4.1328	14370	307.85	12.477	0.5664	269.45	0.058483	38.742	0.090407	103.74	4.7093	-63185	148.07	-76.303	0.27203	-81801	858.07	-117.96	1.9106	90	0.002	13	0.99999	0.00015812	1.5812e-05	Brehmer2022	String[]	alkanes	alkane
Hexane	110-54-3	Rxi5SilMS	-42.741	9.4345	5145.9	439.32	5.5314	1.399	38.775	0.29456	28.445	0.41643	45.99	11.632	-28440	419.81	-45.268	1.3376	-26084	730.01	-38.275	2.2196	90	0.001	4	0.99999	4.0766e-06	4.0766e-06	Brehmer2022	String[]	alkanes
Heptane	142-82-5	Rxi5SilMS	-44.209	18.78	5544.7	891.89	5.6177	2.7744	46.893	0.33525	27.337	0.60905	46.708	23.067	-31152	697.11	-51.43	2.171	-29139	1215.3	-45.528	3.6362	90	0.001	4	0.99998	1.6032e-05	1.6032e-05	Brehmer2022	String[]	alkanes	alkane
Octane	111-65-9	Rxi5SilMS	-56.321	4.2625	6672.4	214.75	7.2593	0.6234	69.526	0.089641	28.06	0.1459	60.357	5.1832	-34794	181.83	-55.629	0.52861	-33559	211.07	-52.127	0.60909	90	0.001	9	0.99997	0.00020424	3.404e-05	Brehmer2022	String[]	alkanes	alkane
Nonane	111-84-2	Rxi5SilMS	-59.435	2.8077	7340	148.59	7.5913	0.40715	90.144	0.080735	28.804	0.08733	63.118	3.3852	-38098	116.74	-58.959	0.3188	-38107	117.59	-58.984	0.32013	90	0.001	12	0.99997	0.00043816	4.8684e-05	Brehmer2022	String[]	alkanes	alkane
Decane	124-18-5	Rxi5SilMS	-70.905	1.0964	8450.3	60.429	9.1347	0.15785	108.97	0.033599	29.44	0.020806	75.95	1.3124	-41238	30.032	-62.01	0.076855	-42678	39.563	-65.878	0.10268	90	0.001	13	1	7.3211e-05	7.3211e-06	Brehmer2022	String[]	Grob	alkane	alkanes
Undecane	1120-21-4	Rxi5SilMS	-75.494	1.8834	9176.4	107.85	9.6911	0.2694	126.54	0.063076	30.124	0.032355	80.576	2.2399	-44092	49.36	-64.409	0.11976	-47036	96.441	-72.133	0.24709	90	0.001	13	0.99999	0.00027242	2.7242e-05	Brehmer2022	String[]	Grob	alkane	alkanes
Dodecane	112-40-3	Rxi5SilMS	-80.71	1.5738	9936.8	93.257	10.338	0.22384	142.81	0.04385	30.696	0.027276	85.953	1.8611	-46866	42.801	-66.761	0.10082	-51405	107.61	-78.432	0.27261	90	0.001	13	0.99999	0.00013578	1.3578e-05	Brehmer2022	String[]	alkanes	alkane
Tridecane	629-50-5	Rxi5SilMS	-85.944	1.9562	10687	119.63	10.992	0.2768	158.12	0.041741	31.279	0.039896	91.393	2.3015	-49440	63.783	-68.731	0.14664	-55665	169.5	-84.442	0.42227	90	0.001	12	0.99999	0.00011471	1.2746e-05	Brehmer2022	String[]	alkanes	alkane
Tetradecane	629-59-4	Rxi5SilMS	-90.02	2.0932	11365	131.69	11.483	0.29482	172.5	0.030579	31.792	0.044929	95.475	2.4513	-51941	73.751	-70.643	0.16491	-59818	215.39	-90.189	0.52839	90	0.001	11	1	4.7381e-05	5.9226e-06	Brehmer2022	String[]	alkanes	alkane
Pentadecane	629-62-9	Rxi5SilMS	-94.679	2.3561	12077	152.26	12.056	0.33046	186.01	0.031749	32.231	0.062204	100.24	2.7476	-54387	105.23	-72.54	0.22874	-64011	284.12	-96.055	0.68406	90	0.001	10	1	3.0466e-05	4.3523e-06	Brehmer2022	String[]	alkanes	alkane
Hexadecane	544-76-3	Rxi5SilMS	-99.476	3.1018	12791	205.53	12.652	0.43336	198.81	0.050233	32.662	0.096736	105.19	3.6032	-56703	168.37	-74.235	0.35606	-68149	426.87	-101.8	1.0094	90	0.001	9	1	2.4926e-05	4.1543e-06	Brehmer2022	String[]	alkanes	alkane
Heptadecane	629-78-7	Rxi5SilMS	-116.32	9.2039	14243	624.5	14.95	1.2813	211.06	0.19849	33.474	0.3384	124.3	10.653	-58236	590.66	-74.362	1.2168	-73285	1419.6	-110.12	3.2989	90	0.001	8	0.99999	9.4326e-05	1.8865e-05	Brehmer2022	String[]	alkanes	alkane
Octadecane	593-45-3	Rxi5SilMS	-106.53	2.9402	14060	203.75	13.483	0.408	222.26	0.078293	33.254	0.1147	112.11	3.3923	-61363	212.54	-77.957	0.42769	-76190	496.87	-112.77	1.1375	90	0.001	7	1	3.6473e-06	9.1182e-07	Brehmer2022	String[]	alkanes	alkane
Nonadecane	629-92-5	Rxi5SilMS	-117.84	1.4178	15179	100.31	14.997	0.19612	233.36	0.046547	33.832	0.06153	124.7	1.6307	-63049	115.25	-78.569	0.22667	-80925	260.95	-120.06	0.58834	90	0.001	6	1	2.6805e-07	8.9351e-08	Brehmer2022	String[]	alkanes	alkane
Eicosane	112-95-8	Rxi5SilMS	-135.37	5.3497	16702	386.15	17.382	0.73785	244.24	0.20663	34.727	0.25805	144.52	6.1348	-64092	479	-77.968	0.92183	-86382	1062.4	-129.12	2.3611	90	0.001	4	1	4.1537e-07	4.1537e-07	Brehmer2022	String[]	alkanes	alkane
Benzene	71-43-2	Rxi17SilMS	8.5765	32.871	2400.3	1513.4	-1.9065	4.8884	32.455	2.1655	31.31	2.5074	-15.851	40.645	-24801	2017	-35.247	6.5245	-25714	3084.8	-37.982	9.5719	90	0.001	7	0.99925	0.0011644	0.00029111	Brehmer2022	["lambertw > 0", "A > 0", "C < 0"]	BTEX
Ethylbenzene	100-41-4	Rxi17SilMS	-82.834	7.1362	8227	368.55	11.096	1.0387	81.076	0.089148	29.203	0.14283	92.253	8.6364	-35725	175.65	-54.945	0.49393	-34901	192.77	-52.649	0.54024	90	0.001	9	0.99995	0.00026101	4.3502e-05	Brehmer2022	String[]	BTEX	aromatic
Toluene	108-88-3	Rxi17SilMS	-63.732	8.7732	6765.6	432.45	8.4312	1.288	60.799	0.18487	28.234	0.31861	70.101	10.709	-32842	372.4	-52.436	1.1111	-30795	487.42	-46.56	1.4305	90	0.001	9	0.9999	0.00040129	6.6882e-05	Brehmer2022	String[]	BTEX
o-Xylene	95-47-6	Rxi17SilMS	-61.233	4.2969	7253.8	226.05	7.9308	0.62341	89.118	0.060677	29.958	0.064488	65.94	5.1833	-36423	79.347	-54.634	0.21708	-36365	80.19	-54.473	0.21858	90	0.001	8	0.99999	7.0715e-05	1.4143e-05	Brehmer2022	String[]	BTEX	aromatic
m-Xylene	108-38-3	Rxi17SilMS	-69.964	6.5879	7604.3	341	9.2083	0.95853	82.057	0.082528	29.116	0.12554	76.562	7.9696	-36031	156.26	-55.527	0.43801	-35422	169.34	-53.834	0.47337	90	0.001	9	0.99996	0.00022226	3.7044e-05	Brehmer2022	String[]	BTEX
p-Xylene	106-42-3	Rxi17SilMS	-69.964	6.5879	7604.3	341	9.2083	0.95853	82.057	0.082528	29.116	0.12554	76.562	7.9696	-36031	156.26	-55.527	0.43801	-35422	169.34	-53.834	0.47337	90	0.001	9	0.99996	0.00022226	3.7044e-05	Brehmer2022	String[]	BTEX
Benzene	71-43-2	Rxi5SilMS	10.983	5.4662	2596.1	266.13	-2.4272	0.80445	55.116	0.19084	31.76	0.30755	-20.181	6.6886	-28210	275.13	-45.791	0.83364	-28914	360.41	-47.829	1.0725	90	0.002	13	0.99985	0.0017956	0.00017956	Brehmer2022	["lambertw > 0", "A > 0", "C < 0"]	BTEX
Ethylbenzene	100-41-4	Rxi5SilMS	-31.835	5.6516	5585.3	307.81	3.6826	0.81525	103.79	0.24466	33.852	0.13295	30.619	6.7784	-34897	144.35	-52.435	0.36853	-35320	174.1	-53.577	0.44992	90	0.002	15	0.99983	0.0041104	0.00034253	Brehmer2022	String[]	BTEX	aromatic
Toluene	108-88-3	Rxi5SilMS	-23.87	2.4935	4808.7	128.99	2.5802	0.36284	81.806	0.070659	32.365	0.057093	21.453	3.0168	-32367	58.532	-51.042	0.16188	-32191	63.863	-50.552	0.1764	90	0.002	12	0.99998	0.00023108	2.5675e-05	Brehmer2022	String[]	BTEX
o-Xylene	95-47-6	Rxi5SilMS	-14.766	4.3929	4818.4	243.3	1.1852	0.63194	111.07	0.23264	33.836	0.11254	9.8542	5.2542	-36276	128.41	-54.27	0.3192	-36484	170.16	-54.826	0.43639	90	0.002	17	0.99986	0.0049123	0.00035088	Brehmer2022	String[]	BTEX	aromatic
m-Xylene	108-38-3	Rxi5SilMS	-26.272	4.0154	5375.4	219.52	2.8473	0.57885	105.48	0.17078	33.36	0.089976	23.674	4.8129	-35730	101.62	-54.223	0.25806	-36097	127.09	-55.211	0.32859	90	0.002	15	0.99992	0.0020722	0.00017268	Brehmer2022	String[]	BTEX
p-Xylene	106-42-3	Rxi5SilMS	-31.687	2.9229	5646.5	159.76	3.6386	0.42137	105.45	0.095517	33.577	0.063882	30.253	3.5034	-35494	69.863	-53.605	0.17993	-35961	89.008	-54.866	0.23259	90	0.002	13	0.99997	0.00049265	4.9265e-05	Brehmer2022	String[]	BTEX
Benzene	71-43-2	Rxi5SilMS	-95.732	5.7546	7133.2	272.61	13.659	0.85233	40.726	0.72936	34.618	0.57126	113.57	7.0867	-23662	405.65	-29.477	1.2563	-18066	558.18	-12.917	1.6757	90	0.001	14	0.9992	0.0024719	0.00022472	Brehmer2022	String[]	BTEX
Ethylbenzene	100-41-4	Rxi5SilMS	-123.27	3.3465	9897.2	177.27	17.224	0.48533	89.926	0.13021	36.18	0.186	143.21	4.0352	-30294	157.25	-37.53	0.42998	-30284	160.89	-37.5	0.43657	90	0.001	15	0.99989	0.001179	9.8247e-05	Brehmer2022	String[]	BTEX	aromatic
Toluene	108-88-3	Rxi5SilMS	-125.43	1.606	9445.5	81.044	17.708	0.23497	68.46	0.074301	34.359	0.10969	147.23	1.9536	-28239	90.988	-36.758	0.26452	-25068	102.17	-27.755	0.29397	90	0.001	12	0.99998	0.00013957	1.5508e-05	Brehmer2022	String[]	BTEX
o-Xylene	95-47-6	Rxi5SilMS	-126.11	2.5171	10270	135.32	17.564	0.36407	96.698	0.10154	36.247	0.12391	146.04	3.027	-31377	108.64	-38.929	0.29095	-32355	113.77	-41.599	0.30197	90	0.001	13	0.99996	0.00050329	5.0329e-05	Brehmer2022	String[]	BTEX	aromatic
m-Xylene	108-38-3	Rxi5SilMS	-128.56	2.8014	10280	148.95	17.951	0.406	91.58	0.10921	35.635	0.14866	149.26	3.3756	-31038	130.81	-39.191	0.35591	-31274	134.2	-39.839	0.36216	90	0.001	13	0.99994	0.00062589	6.2589e-05	Brehmer2022	String[]	BTEX
p-Xylene	106-42-3	Rxi5SilMS	-129.1	2.3906	10315	127.15	18.027	0.34645	91.668	0.093622	35.598	0.12729	149.89	2.8806	-31085	112.29	-39.3	0.30546	-31335	115.23	-39.986	0.31087	90	0.001	12	0.99997	0.00036063	4.007e-05	Brehmer2022	String[]	BTEX
Methyl butyrate	623-42-7	Rxi17SilMS	-74.739	19.131	7357.8	918.96	9.9477	2.8223	49.699	0.63795	25.139	0.71011	82.71	23.466	-34474	983.29	-60.872	3.0237	-31140	1370.5	-51.142	4.1058	90	0.001	9	0.99955	0.001927	0.00032116	Brehmer2022	String[]	FAME	FAMEs
Methyl hexanoate	106-70-7	Rxi17SilMS	-85.289	6.4442	8922.9	339.41	11.233	0.93485	89.375	0.096001	27.095	0.10077	93.397	7.7728	-40330	151.51	-65.339	0.41481	-40272	153.11	-65.178	0.41751	90	0.001	9	0.99996	0.00032564	5.4274e-05	Brehmer2022	String[]	FAME	FAMEs
Methyl octanoate	111-11-5	Rxi17SilMS	-93.826	3.5714	10335	202.87	12.247	0.51151	123.03	0.085704	28.624	0.046109	101.83	4.2529	-45592	76.045	-69.171	0.18704	-48955	161.04	-78.034	0.41668	90	0.001	14	0.99998	0.00056538	5.1398e-05	Brehmer2022	String[]	FAME	FAMEs
Methyl decanoate	110-42-9	Rxi17SilMS	-107.23	2.2175	12006	134.09	13.968	0.31434	152.75	0.046403	29.945	0.036179	116.14	2.6136	-50365	61.831	-72.346	0.14345	-57652	175.7	-90.857	0.44115	90	0.001	14	0.99999	0.00019253	1.7503e-05	Brehmer2022	String[]	FAME	Grob	FAMEs
Methyl undecanoate	1731-86-8	Rxi17SilMS	-111.37	3.0025	12698	186.67	14.461	0.42372	166.41	0.0467	30.466	0.059719	120.23	3.523	-52730	103.97	-74.053	0.23549	-61917	288.84	-97.012	0.7131	90	0.001	14	0.99999	0.00022362	2.0329e-05	Brehmer2022	String[]	FAME	Grob	FAMEs
Methyl laurate	111-82-0	Rxi17SilMS	-103.18	4.3252	12641	275.79	13.209	0.60789	179.35	0.038831	30.724	0.091765	109.82	5.0543	-55410	165.77	-76.545	0.36589	-65223	481.16	-100.7	1.1706	90	0.001	12	0.99999	0.00010095	1.1217e-05	Brehmer2022	String[]	FAME	Grob	FAMEs
Methyl tridecanoate	1731-88-0	Rxi17SilMS	-99.659	4.607	12833	300.44	12.63	0.64508	191.64	0.032499	31.025	0.085528	105.01	5.3635	-57894	159.81	-78.653	0.3435	-68567	568.12	-104.57	1.3674	90	0.001	12	0.99999	6.1919e-05	6.8798e-06	Brehmer2022	String[]	FAME	FAMEs
Methyl myristate	124-10-7	Rxi17SilMS	-100.03	6.0971	13262	406.51	12.604	0.85076	203.25	0.057848	31.272	0.13472	104.79	7.0736	-60342	260.38	-80.756	0.5459	-72210	842.45	-109.2	1.9963	90	0.001	11	0.99999	4.8459e-05	6.0574e-06	Brehmer2022	String[]	FAME	FAMEs
Methyl myristoleate	92857-33-5	Rxi17SilMS	-87.183	7.3658	12422	492.24	10.817	1.0272	205.39	0.044844	31.606	0.11405	89.935	8.5404	-60242	217.68	-79.98	0.45444	-70619	1009.2	-104.79	2.3999	90	0.001	13	0.99998	0.00013037	1.3037e-05	Brehmer2022	String[]	FAME
Methyl pentadecanoate	7132-64-1	Rxi17SilMS	-104.54	5.0151	13956	341.26	13.157	0.69755	214.28	0.061079	31.498	0.12163	109.4	5.7997	-62716	242.68	-82.758	0.4971	-76311	760.71	-114.96	1.7781	90	0.001	14	0.99999	0.00012484	1.1349e-05	Brehmer2022	String[]	FAME	FAMEs
Methyl cis-10-pentadecenoate	90176-52-6	Rxi17SilMS	-91.606	6.056	13090	412.75	11.365	0.84185	216.4	0.041269	31.841	0.095986	94.493	6.9996	-62580	188.94	-81.924	0.3855	-74523	904.73	-110.15	2.1258	90	0.001	13	0.99999	8.4878e-05	8.4878e-06	Brehmer2022	String[]	FAME
Methyl palmitate	112-39-0	Rxi17SilMS	-106.46	7.1153	14472	493.56	13.351	0.98672	224.77	0.10846	31.684	0.18976	111.01	8.204	-65059	390.68	-84.754	0.78307	-80019	1173	-119.79	2.7055	90	0.001	13	0.99998	0.0001203	1.203e-05	Brehmer2022	String[]	FAME	FAMEs
Methyl palmitoleate	10030-74-7	Rxi17SilMS	-91.546	6.0945	13419	422.3	11.297	0.84492	225.99	0.040545	32.023	0.08945	93.925	7.025	-64687	180.99	-83.689	0.36215	-77460	972.39	-113.56	2.2637	90	0.001	12	0.99999	6.7593e-05	7.5104e-06	Brehmer2022	String[]	FAME
Methyl heptadecanoate	1731-92-6	Rxi17SilMS	-113.73	6.2924	15329	444.06	14.297	0.87019	234.86	0.097371	31.996	0.16585	118.87	7.2351	-67064	348.58	-86.105	0.68476	-84283	1104.9	-126.01	2.5238	90	0.001	13	0.99999	9.0687e-05	9.0687e-06	Brehmer2022	String[]	FAME	FAMEs
cis-10-Heptadecenoic acid methyl ester	75190-82-8	Rxi17SilMS	-103.99	3.8947	14623	274.96	12.963	0.53844	236.03	0.047036	32.316	0.083878	107.78	4.4769	-66705	173.58	-85.097	0.34025	-82444	676.52	-121.52	1.551	90	0.001	15	0.99999	0.00011649	9.7075e-06	Brehmer2022	String[]	FAME
Methyl stearate	112-61-8	Rxi17SilMS	-117.83	5.17	15982	370.43	14.797	0.71314	244.42	0.070673	32.185	0.12054	123.03	5.9294	-69201	259.85	-87.796	0.50106	-88200	951.98	-131.39	2.1601	90	0.001	13	0.99999	0.00011051	1.1051e-05	Brehmer2022	String[]	FAME	FAMEs
trans-9-Elaidic acid methyl ester	1937-62-8	Rxi17SilMS	-116.04	4.592	15757	329.57	14.585	0.63326	245.35	0.062544	32.806	0.11312	121.27	5.2652	-68135	235.51	-85.5	0.45339	-86973	851.34	-128.69	1.9292	90	0.001	14	0.99999	9.5967e-05	8.7243e-06	Brehmer2022	String[]	FAME
cis-9-Oleic acid methyl ester	112-62-9	Rxi17SilMS	-108.87	5.6545	15356	405.62	13.562	0.77979	245.31	0.068333	32.29	0.12682	112.76	6.4835	-69214	272.46	-87.592	0.52464	-86727	1043.3	-127.74	2.3674	90	0.001	13	0.99999	0.0001071	1.071e-05	Brehmer2022	String[]	FAME
Methyl linolelaidate	2566-97-4	Rxi17SilMS	-95.173	4.038	14366	290.26	11.685	0.5566	247.2	0.036992	32.679	0.075299	97.157	4.6278	-68891	159.04	-86.485	0.30521	-84164	744.72	-121.43	1.6923	90	0.001	13	1	5.4118e-05	5.4118e-06	Brehmer2022	String[]	FAME
Methyl linoleate	112-63-0	Rxi17SilMS	-102.38	6.7832	15019	488.45	12.639	0.93487	247.66	0.087836	32.153	0.14831	105.09	7.7729	-70140	324.4	-88.768	0.62163	-86708	1267.9	-126.66	2.871	90	0.001	13	0.99998	0.00028417	2.8417e-05	Brehmer2022	String[]	FAME
Methyl arachidate	1120-28-1	Rxi17SilMS	-112.84	4.8062	16386	354.6	13.967	0.65988	262.19	0.063664	32.166	0.11104	116.13	5.4865	-74079	256.33	-92.47	0.47798	-94074	979.02	-137.54	2.1823	90	0.001	14	0.99999	0.00013308	1.2098e-05	Brehmer2022	String[]	FAME	FAMEs
Methyl gamma linolenate	132029-16-4	Rxi17SilMS	-82.504	4.8221	13469	347.11	9.9386	0.66455	247.86	0.051896	32.74	0.096571	82.634	5.5254	-68936	203.8	-86.403	0.39049	-81980	895.81	-116.23	2.0324	90	0.001	12	0.99999	6.6267e-05	7.363e-06	Brehmer2022	String[]	FAME
Methyl cis-11-eicosenoate	2390-09-2	Rxi17SilMS	-115.04	13.117	16438	968.08	14.306	1.8005	263.07	0.12273	32.798	0.26398	118.95	14.97	-72891	587.61	-90.025	1.0945	-93477	2657	-136.38	5.9365	90	0.001	10	0.99997	0.00027714	3.9592e-05	Brehmer2022	String[]	FAME
Methyl alpha linolenate	301-00-8	Rxi17SilMS	-103.02	5.2792	14974	381.91	12.767	0.72708	250.18	0.074668	33.027	0.13001	106.15	6.0453	-68946	272.12	-85.837	0.51895	-85949	1006	-124.62	2.2692	90	0.001	15	0.99999	0.00021609	1.8007e-05	Brehmer2022	String[]	FAME
Methyl heneicosanoate	6064-90-0	Rxi17SilMS	-113.24	5.9098	16767	441.77	13.96	0.80968	270.58	0.069132	32.218	0.12798	116.07	6.7321	-76297	303.69	-94.413	0.55768	-97257	1253.2	-141.26	2.7741	90	0.001	13	0.99999	0.00015766	1.5766e-05	Brehmer2022	String[]	FAME	FAMEs
cis-11,14-Eicosadienoic acid methyl ester	61012-46-2	Rxi17SilMS	-96.574	8.006	15166	593.13	11.755	1.0984	265.12	0.081899	32.778	0.17558	97.736	9.1326	-73493	394.31	-90.629	0.73167	-90608	1647.3	-129.09	3.6678	90	0.001	10	0.99999	0.00010442	1.4917e-05	Brehmer2022	String[]	FAME
Methyl behenate	929-77-1	Rxi17SilMS	-111.21	6.4891	16972	491.41	13.618	0.88726	278.61	0.082093	32.186	0.1447	113.23	7.3771	-78643	354.32	-96.624	0.64112	-99999	1436	-143.99	3.1519	90	0.001	12	0.99999	0.00022735	2.5261e-05	Brehmer2022	String[]	FAME	FAMEs
cis-8,11,14-Eicosatrienoic acid methyl ester	21061-10-9	Rxi17SilMS	-101.81	5.9075	15461	438.56	12.504	0.81032	265.89	0.08267	33.318	0.14963	103.97	6.7373	-72511	326.4	-88.61	0.60446	-90797	1229.3	-129.67	2.729	90	0.001	11	0.99999	0.00011536	1.4419e-05	Brehmer2022	String[]	FAME
Methyl erucate	1120-34-9	Rxi17SilMS	-155.11	31.077	20096	2356.1	19.679	4.2482	279.54	0.36325	33.134	0.69984	163.62	35.321	-76653	1622.1	-92.781	2.9307	-107670	6889.8	-161.5	15.122	90	0.001	11	0.99978	0.0035114	0.00043892	Brehmer2022	String[]	FAME
cis-11,14,17-Eicosatrienoic acid methyl ester	55682-88-7	Rxi17SilMS	-103.65	4.3108	15717	321.02	12.732	0.59098	268.05	0.05787	33.184	0.10297	105.86	4.9137	-73387	228.26	-89.692	0.42101	-92235	904.28	-131.93	2.0052	90	0.001	13	0.99999	0.00012243	1.2243e-05	Brehmer2022	String[]	FAME
cis-5,8,11,14-Eicosatetraenoic acid methyl ester	7771-44-0	Rxi17SilMS	-89.542	3.7772	14550	280.39	10.825	0.51806	266.3	0.043514	33.408	0.087171	90	4.3074	-72424	189.34	-88.349	0.35048	-88291	782.69	-123.96	1.7403	90	0.001	11	1	6.0113e-05	7.5142e-06	Brehmer2022	String[]	FAME
Methyl tricosanoate	2433-97-8	Rxi17SilMS	-119.47	5.8836	17883	451.43	14.703	0.80291	286.49	0.085903	32.44	0.14517	122.25	6.6757	-80274	360.07	-97.529	0.64226	-104300	1360.5	-150.4	2.9579	90	0.001	11	0.99999	0.00012543	1.5679e-05	Brehmer2022	String[]	FAME	FAMEs
cis-13,16-Docosadienoic acid methyl ester	61012-47-3	Rxi17SilMS	-107.85	5.1974	16645	395.69	13.195	0.7101	281.68	0.074343	33.017	0.12964	109.71	5.9041	-77521	305.09	-93.813	0.54892	-98550	1172.3	-140.31	2.5621	90	0.001	12	0.99999	0.00014562	1.618e-05	Brehmer2022	String[]	FAME
Methyl lignocerate	2442-49-1	Rxi17SilMS	-124.28	4.077	18551	316.54	15.312	0.55534	294.06	0.064256	32.608	0.10265	127.31	4.6173	-82033	258.91	-98.718	0.45558	-108010	977.32	-155.49	2.1089	90	0.001	11	1	8.5352e-05	1.0669e-05	Brehmer2022	String[]	FAME
cis-5,8,11,14,17-Eicosapentaenoic acid methyl ester	2734-47-6	Rxi17SilMS	-97.417	8.6613	15133	646.26	11.919	1.187	269.34	0.10792	33.956	0.21325	99.1	9.8695	-72060	453.46	-86.925	0.83462	-89833	1827.4	-126.7	4.0483	90	0.001	8	0.99999	8.4158e-05	1.6832e-05	Brehmer2022	String[]	FAME
Methyl nervonate	2733-88-2	Rxi17SilMS	-100.43	8.7876	16710	681.76	12.069	1.1968	295.09	0.071955	32.775	0.16039	100.34	9.9504	-81914	401.4	-98.246	0.70568	-102490	2079.9	-143.17	4.5107	90	0.001	8	0.99999	5.7693e-05	1.1539e-05	Brehmer2022	String[]	FAME
cis-4,7,10,13,16,19-Docosahexaenoic acid methyl ester	301-01-9	Rxi17SilMS	-92.35	4.3355	15425	332.79	11.112	0.59163	286.53	0.064389	34.026	0.12256	92.392	4.9191	-76542	276.26	-90.853	0.49285	-94700	1005.6	-130.82	2.1842	90	0.001	8	1	3.8313e-05	7.6626e-06	Brehmer2022	String[]	FAME
Methyl butyrate	623-42-7	Rxi5SilMS	-45.888	1.9865	5794.4	100.71	5.793	0.29047	69.687	0.096275	30.863	0.11949	48.166	2.4151	-31664	123.87	-52.214	0.35851	-30686	133.93	-49.441	0.38566	90	0.002	15	0.99997	0.00042348	3.529e-05	Brehmer2022	String[]	FAME	FAMEs
Methyl hexanoate	106-70-7	Rxi5SilMS	-62.741	1.338	7648.9	74.699	8.0258	0.19224	114.38	0.054827	33.089	0.037899	66.73	1.5983	-37737	44.523	-57.233	0.11238	-39364	59.935	-61.569	0.15416	90	0.002	15	0.99999	0.00023819	1.9849e-05	Brehmer2022	String[]	FAME	FAMEs
Methyl octanoate	111-11-5	Rxi5SilMS	-72.661	1.2649	9113.3	76.422	9.262	0.17934	152.12	0.044406	34.951	0.031331	77.008	1.4911	-43023	39.6	-61.022	0.091302	-47806	101.1	-73.181	0.253	90	0.002	15	0.99999	0.00014638	1.2198e-05	Brehmer2022	String[]	FAME	FAMEs
Methyl decanoate	110-42-9	Rxi5SilMS	-103.76	2.7442	11833	176.71	13.506	0.38502	184.95	0.12915	37.17	0.063643	112.3	3.2012	-46942	84.621	-62.327	0.17782	-57605	317.06	-88.411	0.76638	90	0.002	17	0.99997	0.001235	8.8211e-05	Brehmer2022	String[]	FAME	Grob	FAMEs
Methyl undecanoate	1731-86-8	Rxi5SilMS	-108.54	2.2572	12578	149.4	14.09	0.31528	199.88	0.090555	37.844	0.052521	117.15	2.6214	-49160	70.776	-63.782	0.1456	-62032	297.46	-94.749	0.70904	90	0.002	16	0.99998	0.00053845	4.1419e-05	Brehmer2022	String[]	FAME	Grob	FAMEs
Methyl laurate	111-82-0	Rxi5SilMS	-113.55	1.9183	13337	130.23	14.704	0.26685	213.8	0.061848	38.388	0.051766	122.25	2.2187	-51358	70.474	-65.324	0.14285	-66493	284.03	-101.19	0.66685	90	0.002	16	0.99999	0.00028665	2.205e-05	Brehmer2022	String[]	FAME	Grob	FAMEs
Methyl tridecanoate	1731-88-0	Rxi5SilMS	-117.86	2.0628	14042	143.28	15.224	0.2859	227.01	0.047707	38.917	0.053933	126.58	2.3771	-53446	74.767	-66.713	0.14844	-70788	334.39	-107.23	0.77552	90	0.002	14	0.99999	0.00012889	1.1718e-05	Brehmer2022	String[]	FAME	FAMEs
Methyl myristate	124-10-7	Rxi5SilMS	-119.18	1.5359	14543	109.04	15.328	0.21215	239.49	0.028975	39.31	0.04594	127.44	1.7639	-55585	65.263	-68.285	0.12687	-74637	271.75	-112.22	0.62131	90	0.002	12	1	3.4254e-05	3.806e-06	Brehmer2022	String[]	FAME	FAMEs
Methyl myristoleate	92857-33-5	Rxi5SilMS	-114.23	2.4985	14119	177.13	14.664	0.34518	238.66	0.048191	39.609	0.07558	121.93	2.87	-54988	105.43	-67.292	0.20525	-73114	439.68	-109.13	1.0062	90	0.002	13	0.99999	0.00011228	1.1228e-05	Brehmer2022	String[]	FAME
Methyl pentadecanoate	7132-64-1	Rxi5SilMS	-129.54	2.9314	15637	212.2	16.696	0.40362	251.37	0.062665	39.992	0.082419	138.82	3.3559	-57199	118.67	-68.905	0.22512	-79600	554.67	-119.94	1.2545	90	0.002	14	0.99999	0.00021841	1.9855e-05	Brehmer2022	String[]	FAME	FAMEs
Methyl cis-10-pentadecenoate	90176-52-6	Rxi5SilMS	-115.25	1.4648	14586	106.02	14.731	0.20172	250.6	0.023562	39.928	0.051054	122.48	1.6772	-57123	73.222	-68.92	0.13954	-76794	279.2	-113.77	0.6299	90	0.002	10	1	1.4475e-05	2.0678e-06	Brehmer2022	String[]	FAME
Methyl palmitate	112-39-0	Rxi5SilMS	-128.57	4.2463	15975	313.42	16.483	0.58297	262.53	0.073189	40.158	0.14841	137.05	4.8471	-59412	220.16	-70.764	0.41016	-83058	865.03	-124.04	1.9286	90	0.002	12	0.99999	0.00016933	1.8815e-05	Brehmer2022	String[]	FAME	FAMEs
Methyl palmitoleate	10030-74-7	Rxi5SilMS	-131.17	5.1582	16008	379.56	16.883	0.70841	261.19	0.094659	40.871	0.16171	140.38	5.89	-58084	230.74	-68.558	0.43053	-82116	1034.8	-122.77	2.3156	90	0.002	13	0.99998	0.0004025	4.025e-05	Brehmer2022	String[]	FAME
Methyl heptadecanoate	1731-92-6	Rxi5SilMS	-133.82	5.2375	16727	393.2	17.139	0.7171	273.21	0.088569	40.542	0.18141	142.5	5.9623	-61219	274.65	-71.904	0.50171	-87327	1126.7	-130.11	2.4868	90	0.002	12	0.99998	0.00023751	2.639e-05	Brehmer2022	String[]	FAME	FAMEs
cis-10-Heptadecanoic acid methyl ester	75190-82-8	Rxi5SilMS	-131.1	6.0439	16394	452.74	16.8	0.82776	271.96	0.1011	41.065	0.20897	139.68	6.8824	-60163	306.97	-70.223	0.56202	-85579	1289.7	-126.96	2.8517	90	0.002	12	0.99998	0.00031647	3.5164e-05	Brehmer2022	String[]	FAME
Methyl stearate	112-61-8	Rxi5SilMS	-132.1	8.6169	16993	658.25	16.829	1.1768	283.27	0.17556	40.583	0.35511	139.93	9.7846	-63431	556.47	-73.853	0.99815	-90474	1971.9	-133.56	4.2934	90	0.002	10	0.99998	0.00019621	2.803e-05	Brehmer2022	String[]	FAME	FAMEs
trans-9-Elaidic acid methyl ester	1937-62-8	Rxi5SilMS	-125.62	4.6439	16367	353.17	15.976	0.63449	281.7	0.074179	41.033	0.1526	132.83	5.2755	-62381	232.6	-72.284	0.4184	-87844	1037.9	-128.59	2.2752	90	0.002	12	0.99999	0.00017257	1.9174e-05	Brehmer2022	String[]	FAME
cis-9-Oleic acid methyl ester	112-62-9	Rxi5SilMS	-132.2	7.0662	16898	537.39	16.866	0.96544	281.7	0.11233	40.832	0.23018	140.23	8.0272	-62689	354.32	-72.839	0.63734	-89573	1579.4	-132.28	3.4621	90	0.002	12	0.99997	0.00039955	4.4394e-05	Brehmer2022	String[]	FAME
Methyl linolelaidate	2566-97-4	Rxi5SilMS	-225.36	45.629	23622	3465.7	29.689	6.2354	280.89	0.75001	42.795	1.6311	246.85	51.844	-59638	2278.9	-67.498	4.1054	-106760	10160	-171.77	22.286	90	0.002	12	0.99881	0.016667	0.0018518	Brehmer2022	String[]	FAME
Methyl linoleate	112-63-0	Rxi5SilMS	-134.86	5.0503	17064	383.73	17.238	0.69011	281.17	0.07973	40.921	0.16335	143.33	5.7379	-62431	249.86	-72.483	0.44988	-89831	1125.2	-133.1	2.4682	90	0.002	12	0.99998	0.00020415	2.2683e-05	Brehmer2022	String[]	FAME
Methyl arachidate	1120-28-1	Rxi5SilMS	-141.93	4.8626	18430	383.2	18.053	0.66102	302.28	0.13674	41.176	0.23539	150.1	5.4961	-66863	383.55	-76.051	0.66483	-98727	1228.9	-145.14	2.6164	90	0.002	12	0.99999	0.0001873	2.0812e-05	Brehmer2022	String[]	FAME	FAMEs
Gamma-Methyl linolenate	16326-32-2	Rxi5SilMS	-121.57	5.3304	16025	405.83	15.435	0.72817	282.36	0.086979	41.422	0.18102	128.34	6.0543	-61943	271.4	-71.361	0.48762	-86630	1196.1	-125.91	2.6195	90	0.002	12	0.99998	0.00022729	2.5254e-05	Brehmer2022	String[]	FAME
Methyl cis-11-eicosenoate	2390-09-2	Rxi5SilMS	-129.32	6.1236	17368	481.78	16.353	0.83276	300.65	0.19193	41.238	0.31468	135.97	6.9239	-66384	508.52	-75.546	0.88368	-95026	1545.6	-137.75	3.2893	90	0.002	11	0.99999	0.00017632	2.204e-05	Brehmer2022	String[]	FAME
Alpha-Methyl linolenate	301-00-8	Rxi5SilMS	-116.78	5.0879	15600	385.91	14.79	0.69542	280.16	0.079765	41.277	0.16323	122.97	5.7821	-61668	244.52	-71.308	0.44104	-85051	1126.6	-123.09	2.4746	90	0.002	12	0.99998	0.0002073	2.3034e-05	Brehmer2022	String[]	FAME
Methyl heneicosanoate	6064-90-0	Rxi5SilMS	-146.26	5.8922	19113	470.79	18.582	0.79934	311.09	0.17987	41.342	0.29539	154.5	6.6461	-68648	492.31	-77.355	0.84032	-102810	1550.7	-150.82	3.2709	90	0.002	11	0.99999	0.00015011	1.8764e-05	Brehmer2022	String[]	FAME	FAMEs
cis-11,14-Eicosadienoic acid methyl ester	61012-46-2	Rxi5SilMS	-125.3	7.1722	17035	564.75	15.811	0.97539	300.46	0.25633	41.306	0.39473	131.46	8.1098	-66230	635.68	-75.317	1.1046	-93897	1822.7	-135.41	3.8695	90	0.002	9	0.99999	0.00010852	1.8087e-05	Brehmer2022	String[]	FAME
Methyl behenate	929-77-1	Rxi5SilMS	-155.61	6.407	20158	518.8	19.802	0.86744	319.69	0.21409	41.75	0.33599	164.65	7.2123	-69993	565.55	-77.918	0.9511	-107810	1751.9	-158.61	3.6617	90	0.002	10	0.99999	9.0945e-05	1.2992e-05	Brehmer2022	String[]	FAME	FAMEs
cis-8,11,14-Eicosatrienoic acid methyl ester	21061-10-9	Rxi5SilMS	-134.15	8.3111	17530	652.88	17.066	1.1305	299.69	0.25618	42.32	0.44825	141.89	9.3995	-64468	685.27	-72.398	1.1931	-94221	2088	-137.07	4.4484	90	0.002	10	0.99998	0.00026568	3.7954e-05	Brehmer2022	String[]	FAME
Methyl erucate	1120-34-9	Rxi5SilMS	-142.81	5.9973	19054	485.33	18.084	0.8122	318.33	0.23495	41.861	0.34135	150.36	6.753	-69486	569.29	-77.334	0.9591	-103820	1645.2	-150.68	3.4323	90	0.002	10	0.99999	0.00013561	1.9373e-05	Brehmer2022	String[]	FAME
cis-11,14,17-Eicosatrienoic acid methyl ester	55682-88-7	Rxi5SilMS	-132.72	6.0846	17553	479.58	16.841	0.82725	301.65	0.20008	41.97	0.32928	140.03	6.8781	-65453	515.54	-73.726	0.89427	-95090	1545.4	-138.03	3.2836	90	0.002	11	0.99999	0.00017399	2.1749e-05	Brehmer2022	String[]	FAME
cis-5,8,11,14-Eicosatetraenoic acid methyl ester	7771-44-0	Rxi5SilMS	-123.69	5.6289	16678	441.04	15.648	0.7659	298.42	0.16635	42.24	0.29013	130.1	6.3681	-64306	443.27	-72.362	0.77345	-91423	1400.1	-131.37	2.9908	90	0.002	10	0.99999	0.00012622	1.8031e-05	Brehmer2022	String[]	FAME
Methyl tricosanoate	2433-97-8	Rxi5SilMS	-165.19	7.9055	21218	648.38	21.054	1.0683	328.03	0.28845	42.222	0.43371	175.06	8.8823	-71172	734.27	-78.242	1.2174	-112840	2240.2	-166.48	4.6417	90	0.002	9	0.99999	6.6182e-05	1.103e-05	Brehmer2022	String[]	FAME	FAMEs
cis-13,16-Docosadienoic acid methyl ester	61012-47-3	Rxi5SilMS	-137.78	10.022	18653	810.72	17.402	1.3573	318.19	0.38087	41.814	0.56454	144.69	11.285	-69532	943.03	-77.439	1.5893	-102550	2744.8	-147.99	5.7293	90	0.002	11	0.99997	0.00043283	5.4103e-05	Brehmer2022	String[]	FAME
Methyl lignocerate	2442-49-1	Rxi5SilMS	-166.05	8.1524	21629	677.83	21.112	1.0997	335.89	0.36812	42.292	0.49556	175.53	9.1431	-72923	859.01	-79.589	1.4049	-116080	2409.9	-170.35	4.9346	90	0.002	9	0.99999	7.0127e-05	1.1688e-05	Brehmer2022	String[]	FAME
cis-5,8,11,14,17-Eicosapentaenoic acid methyl ester	2734-47-6	Rxi5SilMS	-124.84	6.0833	16762	477.44	15.809	0.82755	299.28	0.18825	42.49	0.32524	131.45	6.8806	-64120	492.61	-71.868	0.85819	-91629	1522.8	-131.69	3.2474	90	0.002	11	0.99999	0.00017412	2.1765e-05	Brehmer2022	String[]	FAME
Methyl nervonate	2733-88-2	Rxi5SilMS	-160.25	8.1817	21039	678.99	20.354	1.1039	334.85	0.36294	42.664	0.49888	169.23	9.1782	-72040	846.75	-78.342	1.3873	-113480	2404.5	-165.56	4.9317	90	0.002	9	0.99999	7.0665e-05	1.1778e-05	Brehmer2022	String[]	FAME
cis-4,7,10,13,16,19-Docosahexaenoic acid methyl ester	301-01-9	Rxi5SilMS	-139.33	6.587	18441	530.15	17.693	0.89253	316.22	0.20545	43.35	0.35296	147.11	7.4209	-66624	544.45	-72.897	0.92125	-99904	1765.9	-144.13	3.7107	90	0.002	10	0.99999	9.6282e-05	1.3755e-05	Brehmer2022	String[]	FAME
Methyl butyrate	623-42-7	Rxi5SilMS	-73.265	2.0215	7037	98.262	9.8742	0.29797	51.217	0.13107	27.442	0.12279	82.099	2.4775	-31878	144.95	-52.371	0.44156	-28694	175.82	-43.099	0.52631	90	0.001	10	0.99998	0.00013924	1.9891e-05	Brehmer2022	String[]	FAME	FAMEs
Methyl hexanoate	106-70-7	Rxi5SilMS	-66.411	3.9468	7732.9	211.57	8.6172	0.5713	94.594	0.15498	29.631	0.15872	71.647	4.7501	-37947	205.76	-57.281	0.55444	-38276	208.92	-58.181	0.56081	90	0.001	17	0.99988	0.0032815	0.00023439	Brehmer2022	String[]	FAME	FAMEs
Methyl octanoate	111-11-5	Rxi5SilMS	-66.163	3.0733	8697.6	178.15	8.3594	0.43886	131.24	0.17132	30.755	0.082942	69.504	3.6489	-44209	124.97	-63.417	0.29845	-47076	198.23	-70.892	0.49669	90	0.001	20	0.99992	0.004679	0.00027523	Brehmer2022	String[]	FAME	FAMEs
Methyl decanoate	110-42-9	Rxi5SilMS	-74.301	2.2915	10053	141.34	9.3389	0.32378	162.64	0.086905	31.742	0.040275	77.648	2.6921	-49746	66.164	-68.243	0.14662	-55387	207.21	-82.402	0.51325	90	0.001	17	0.99998	0.00078561	5.6115e-05	Brehmer2022	String[]	FAME	Grob	FAMEs
Methyl undecanoate	1731-86-8	Rxi5SilMS	-70.915	5.1161	10290	324.51	8.7697	0.71957	177.03	0.2038	31.956	0.089948	72.916	5.9829	-52729	155.91	-71.221	0.33392	-59074	545.02	-86.885	1.3297	90	0.001	18	0.9999	0.0048358	0.00032239	Brehmer2022	String[]	FAME	Grob	FAMEs
Methyl laurate	111-82-0	Rxi5SilMS	-68.274	5.5078	10523	358.28	8.3238	0.77147	190.51	0.20988	32.263	0.091007	69.208	6.4144	-55401	164.12	-73.579	0.34135	-62357	666.5	-90.488	1.6053	90	0.001	18	0.99989	0.0050664	0.00033776	Brehmer2022	String[]	FAME	Grob	FAMEs
Methyl tridecanoate	1731-88-0	Rxi5SilMS	-68.323	5.6167	10924	373.86	8.2564	0.78377	203.13	0.20418	32.446	0.088492	68.648	6.5166	-58129	166.19	-76.14	0.33695	-65896	756.79	-94.757	1.8002	90	0.001	18	0.9999	0.0047774	0.00031849	Brehmer2022	String[]	FAME	FAMEs
Methyl myristate	124-10-7	Rxi5SilMS	-87.109	3.9832	12520	270.82	10.819	0.55395	214.85	0.11245	32.892	0.070554	89.957	4.6058	-60199	132.07	-77.449	0.26612	-71430	590.59	-104.03	1.3874	90	0.001	14	0.99997	0.00092346	8.3951e-05	Brehmer2022	String[]	FAME	FAMEs
Methyl myristoleate	92857-33-5	Rxi5SilMS	-73.211	5.4964	11519	373.01	8.9014	0.76458	213.99	0.17568	33.038	0.088013	74.01	6.3571	-59721	164.83	-76.689	0.32958	-68898	806.05	-98.428	1.897	90	0.001	16	0.99993	0.002798	0.00021523	Brehmer2022	String[]	FAME
Methyl pentadecanoate	7132-64-1	Rxi5SilMS	-75.53	6.3843	12142	442.67	9.132	0.88501	226.36	0.19083	32.912	0.094595	75.927	7.3584	-63031	187.45	-80.279	0.36587	-73384	1021.5	-104.49	2.375	90	0.001	17	0.99991	0.0037277	0.00026626	Brehmer2022	String[]	FAME	FAMEs
Methyl cis-10-pentadecenoate	90176-52-6	Rxi5SilMS	-81.499	5.397	12431	373.62	9.9952	0.74835	225.42	0.14484	33.377	0.084243	83.105	6.2221	-61920	160.37	-78.288	0.31553	-73173	858.28	-104.63	1.9976	90	0.001	16	0.99995	0.0018904	0.00014541	Brehmer2022	String[]	FAME
Methyl palmitate	112-39-0	Rxi5SilMS	-78.297	6.0978	12663	430.51	9.4632	0.8428	237.15	0.13631	33.239	0.078208	78.681	7.0075	-65138	157.16	-81.738	0.30226	-76716	1043.5	-108.5	2.4033	90	0.001	15	0.99995	0.0014127	0.00011772	Brehmer2022	String[]	FAME	FAMEs
Methyl palmitoleate	10030-74-7	Rxi5SilMS	-78.893	4.9756	12580	350.37	9.5767	0.68802	235.43	0.12869	33.548	0.07498	79.625	5.7205	-64104	146.9	-80.138	0.28352	-75683	845.23	-106.96	1.9478	90	0.001	16	0.99996	0.0014751	0.00011347	Brehmer2022	String[]	FAME
Methyl heptadecanoate	1731-92-6	Rxi5SilMS	-83.087	5.1679	13365	371.42	10.062	0.7123	247.52	0.11848	33.359	0.080756	83.659	5.9224	-67568	166.43	-83.864	0.31554	-80745	947.97	-114.01	2.1573	90	0.001	11	0.99998	0.0004858	6.0726e-05	Brehmer2022	String[]	FAME	FAMEs
Methyl cis-10-heptadecanoate	75190-82-8	Rxi5SilMS	-87.87	4.3393	13521	310.9	10.771	0.59835	245.84	0.069909	33.961	0.06288	89.554	4.975	-65945	123.39	-81.154	0.23588	-79901	785.25	-113.13	1.7922	90	0.001	13	0.99999	0.00028606	2.8606e-05	Brehmer2022	String[]	FAME
Methyl stearate	112-61-8	Rxi5SilMS	-90.066	5.3745	14171	392.33	10.977	0.7389	257.18	0.081707	33.685	0.076076	91.27	6.1435	-69420	158.24	-84.994	0.29632	-84679	1039.3	-119.56	2.3454	90	0.001	13	0.99998	0.0004037	4.037e-05	Brehmer2022	String[]	FAME	FAMEs
trans-9-Elaidic acid methyl ester	1937-62-8	Rxi5SilMS	-81.657	5.4496	13417	396.58	9.8551	0.74959	255.35	0.08478	34.028	0.074829	81.94	6.2324	-68248	151.67	-83.227	0.28473	-81797	1041.8	-113.97	2.356	90	0.001	13	0.99998	0.00041547	4.1547e-05	Brehmer2022	String[]	FAME
cis-9-Oleic acid methyl ester	112-62-9	Rxi5SilMS	-76.218	2.7015	13077	196.76	9.0914	0.37156	255.59	0.046634	33.806	0.043617	75.59	3.0893	-68759	89.538	-84.134	0.16817	-81276	519.44	-112.53	1.1728	90	0.001	13	0.99999	0.0001443	1.443e-05	Brehmer2022	String[]	FAME
Methyl linolelaidate	2566-97-4	Rxi5SilMS	-78.612	5.5754	13173	405.64	9.441	0.76696	254.91	0.10047	34.059	0.092875	78.497	6.3769	-68073	187.43	-83.004	0.35239	-81019	1068.4	-112.39	2.4136	90	0.001	14	0.99997	0.0007263	6.6027e-05	Brehmer2022	String[]	FAME
Methyl linoleate	112-63-0	Rxi5SilMS	-88.821	4.4719	13965	325.25	10.831	0.61515	255	0.07153	33.833	0.061093	90.052	5.1147	-68549	125.16	-83.883	0.23502	-83407	853.3	-117.61	1.9303	90	0.001	11	0.99999	0.00020737	2.5922e-05	Brehmer2022	String[]	FAME
Methyl arachidate	1120-28-1	Rxi5SilMS	-101.53	3.4868	15670	262.37	12.443	0.47714	275.46	0.042965	34.033	0.068114	103.46	3.9671	-73530	147.62	-88.122	0.26846	-92718	750.5	-130.81	1.6587	90	0.001	12	0.99999	9.7302e-05	1.0811e-05	Brehmer2022	String[]	FAME	FAMEs
Gamma-Methyl linolenate	16326-32-2	Rxi5SilMS	-81.524	4.15	13353	302.17	9.8548	0.57078	255.67	0.065027	34.35	0.05858	81.937	4.7457	-67689	116.63	-82.093	0.21886	-81263	794.95	-112.89	1.7971	90	0.001	13	0.99999	0.0002409	2.409e-05	Brehmer2022	String[]	FAME
Methyl cis-11-eicosenoate	2390-09-2	Rxi5SilMS	-94.7	6.3817	15023	479.31	11.54	0.87363	273.8	0.10372	34.343	0.14737	95.952	7.2637	-72426	312	-86.509	0.56878	-90062	1371.3	-125.81	3.0289	90	0.001	12	0.99998	0.00050386	5.5985e-05	Brehmer2022	String[]	FAME
Alpha-Methyl linolenate	301-00-8	Rxi5SilMS	-78.748	5.1194	13083	371.62	9.4837	0.70448	253.59	0.094935	34.305	0.083646	78.852	5.8574	-67245	165.74	-81.756	0.31213	-80144	972.64	-111.08	2.2007	90	0.001	13	0.99998	0.00052636	5.2636e-05	Brehmer2022	String[]	FAME
Methyl heneicosanoate	6064-90-0	Rxi5SilMS	-112.13	3.3149	16766	253.13	13.849	0.45264	284.1	0.046561	34.319	0.080115	115.15	3.7635	-75231	176.07	-89.096	0.31535	-97581	751.52	-138.4	1.6422	90	0.001	12	1	8.7568e-05	9.7298e-06	Brehmer2022	String[]	FAME	FAMEs
cis-11,14-Eicosadienoic acid methyl ester	61012-46-2	Rxi5SilMS	-83.571	5.2419	14156	392.94	10.026	0.71765	273.65	0.053559	34.47	0.080687	83.359	5.9668	-72118	169.4	-85.984	0.309	-87426	1108.9	-120.1	2.4615	90	0.001	10	0.99999	9.2672e-05	1.3239e-05	Brehmer2022	String[]	FAME
Methyl behenate	929-77-1	Rxi5SilMS	-112.53	2.6227	17138	202.88	13.844	0.3574	292.29	0.039006	34.341	0.065783	115.11	2.9716	-77410	148.67	-90.994	0.26242	-100690	619.33	-141.96	1.3418	90	0.001	10	1	2.6282e-05	3.7546e-06	Brehmer2022	String[]	FAME	FAMEs
cis-8,11,14-Eicosatrienoic acid methyl ester	21061-10-9	Rxi5SilMS	-89.792	3.2184	14506	240.84	10.905	0.44078	272.19	0.042257	34.746	0.060223	90.665	3.6648	-71165	123.84	-84.588	0.22641	-87683	679.15	-121.45	1.5072	90	0.001	10	0.99999	6.1033e-05	8.719e-06	Brehmer2022	String[]	FAME
Methyl erucate	1120-34-9	Rxi5SilMS	-109.93	3.0439	16790	235.13	13.525	0.41495	290.85	0.051408	34.719	0.085749	112.45	3.4501	-76176	188.65	-89.157	0.33381	-98762	718.29	-138.66	1.5552	90	0.001	12	1	7.359e-05	8.1767e-06	Brehmer2022	String[]	FAME
cis-11,14,17-Eicosatrienoic acid methyl ester	55682-88-7	Rxi5SilMS	-94.018	6.4019	14972	480.84	11.447	0.8764	273.81	0.10405	34.342	0.14783	95.175	7.2868	-72429	312.99	-86.514	0.57058	-89923	1375.7	-125.49	3.0386	90	0.001	12	0.99998	0.00050707	5.6341e-05	Brehmer2022	String[]	FAME
cis-5,8,11,14-Eicosatetraenoic acid methyl ester	7771-44-0	Rxi5SilMS	-86.063	3.4098	14121	254.64	10.419	0.46713	270.97	0.042757	35.034	0.062863	86.632	3.884	-70266	126.56	-83.228	0.23194	-85944	714.27	-118.26	1.5876	90	0.001	12	0.99999	9.3264e-05	1.0363e-05	Brehmer2022	String[]	FAME
Methyl tricosanoate	2433-97-8	Rxi5SilMS	-121.12	2.8544	18092	223.83	14.971	0.38823	300.3	0.051786	34.592	0.083659	124.48	3.2279	-79040	191.69	-91.925	0.33358	-105220	705.53	-148.79	1.5121	90	0.001	11	1	3.5443e-05	4.4303e-06	Brehmer2022	String[]	FAME	FAMEs
cis-13,16-Docosadienoic acid methyl ester	61012-47-3	Rxi5SilMS	-109.56	3.0729	16707	237.34	13.49	0.4189	290.78	0.052138	34.949	0.087614	112.16	3.4829	-75656	190.18	-88.252	0.33656	-98176	724.83	-137.62	1.5695	90	0.001	12	1	7.4999e-05	8.3332e-06	Brehmer2022	String[]	FAME
Methyl lignocerate	2442-49-1	Rxi5SilMS	-130.74	4.1435	19125	328.8	16.237	0.56253	308.02	0.079684	34.864	0.12535	135	4.6772	-80551	290.45	-92.692	0.49868	-109980	1060.6	-156.17	2.2554	90	0.001	10	1	3.8324e-05	5.4748e-06	Brehmer2022	String[]	FAME
cis-5,8,11,14,17-Eicosapentaenoic acid methyl ester	2734-47-6	Rxi5SilMS	-97.743	2.3586	14960	176.71	12.032	0.32305	271.69	0.045209	35.322	0.06527	100.04	2.686	-69876	129.64	-82.343	0.23723	-88052	505.07	-122.93	1.1153	90	0.001	11	1	8.5107e-05	1.0638e-05	Brehmer2022	String[]	FAME
Methyl nervonate	2733-88-2	Rxi5SilMS	-124.45	3.9575	18504	313.37	15.412	0.53744	306.76	0.073354	35.154	0.119	128.14	4.4686	-79540	269.99	-91.251	0.46461	-107320	1005.8	-151.23	2.1427	90	0.001	10	1	3.4982e-05	4.9974e-06	Brehmer2022	String[]	FAME
cis-4,7,10,13,16,19-Docosahexaenoic acid methyl ester	301-01-9	Rxi5SilMS	-92.157	2.8139	15129	216.01	11.172	0.38387	287.96	0.031837	35.531	0.065209	92.886	3.1917	-73674	135.47	-85.394	0.24109	-92061	646.21	-125.81	1.4095	90	0.001	9	1	1.9747e-05	3.2912e-06	Brehmer2022	String[]	FAME
4-Methyl-2-pentanone	108-10-1	Rxi5SilMS	-63.108	2.6984	6730.2	137.72	8.3021	0.39381	74.484	0.070448	31.437	0.121	69.027	3.2744	-31962	123.7	-51.796	0.35435	-30891	134.28	-48.782	0.38305	90	0.002	11	0.99998	0.0001924	2.405e-05	Brehmer2022	String[]	ketone
2-Hexanone	591-78-6	Rxi5SilMS	-59.914	1.3099	6798.3	68.752	7.7863	0.19027	85.967	0.043526	32.224	0.060441	64.739	1.582	-33276	62.933	-52.515	0.17416	-33015	63.676	-51.792	0.17573	90	0.002	13	0.99999	0.00012526	1.2526e-05	Brehmer2022	String[]	alkanones	ketone
2-Decanone	693-54-9	Rxi5SilMS	-76.481	1.689	9568.9	104.83	9.7777	0.23845	165.11	0.042213	36.352	0.056483	81.296	1.9826	-43931	68.782	-60.095	0.15605	-50037	164.24	-75.378	0.40433	90	0.002	13	0.99999	0.00010304	1.0304e-05	Brehmer2022	String[]	alkanones	ketone
2-Undecanone	112-12-9	Rxi5SilMS	-77.399	2.1693	10062	139	9.8199	0.30468	181.4	0.039318	36.906	0.078014	81.647	2.5332	-46549	98.727	-62.261	0.21665	-54012	251.84	-80.591	0.60872	90	0.002	11	1	5.1973e-05	6.4966e-06	Brehmer2022	String[]	alkanones	ketone
2-Dodecanone	6175-49-1	Rxi5SilMS	-81.945	2.7949	10779	184.56	10.374	0.39075	196.52	0.059889	37.348	0.12282	86.257	3.2489	-49107	161.98	-64.412	0.3441	-58294	382.29	-86.597	0.90392	90	0.002	10	1	4.3436e-05	6.2052e-06	Brehmer2022	String[]	alkanones	ketone
2-Tridecanone	593-08-8	Rxi5SilMS	-96.37	5.4499	12110	369.43	12.322	0.75875	210.75	0.12606	38.088	0.25123	102.45	6.3086	-51117	338.22	-65.489	0.69732	-63488	834	-94.899	1.9412	90	0.002	8	0.99999	3.3103e-05	6.6207e-06	Brehmer2022	String[]	alkanones	ketone
2-Pentadecanone	2345-28-0	Rxi5SilMS	-114.43	3.9642	14073	283.34	14.705	0.54775	237.31	0.19632	39.681	0.27288	122.27	4.5543	-54598	377.8	-66.813	0.73669	-72609	771.64	-108.44	1.7186	90	0.002	7	1	6.5555e-06	1.6389e-06	Brehmer2022	String[]	alkanones	ketone
2-Hexanone	591-78-6	Rxi5SilMS	-80.869	6.6629	7451	324.27	10.998	0.9803	55.828	0.14901	28.235	0.24694	91.439	8.1506	-31870	280.22	-50.967	0.84838	-28745	396.32	-41.93	1.1721	90	0.001	8	0.99996	0.00011636	2.3271e-05	Brehmer2022	String[]	alkanones	ketone
2-Decanone	693-54-9	Rxi5SilMS	-87.68	2.2515	10157	133.45	11.408	0.32019	143.17	0.04791	32.05	0.03581	94.848	2.6622	-44963	51.293	-62.093	0.12131	-50005	150.93	-75.052	0.38394	90	0.001	12	0.99999	0.00011607	1.2897e-05	Brehmer2022	String[]	alkanones	ketone
2-Undecanone	112-12-9	Rxi5SilMS	-90.746	1.4264	10809	87.384	11.741	0.20179	158.93	0.032814	32.546	0.03254	97.619	1.6777	-47694	48.233	-64.475	0.11068	-54422	125.52	-81.44	0.31216	90	0.001	13	1	7.3444e-05	7.3444e-06	Brehmer2022	String[]	alkanones	ketone
2-Dodecanone	6175-49-1	Rxi5SilMS	-89.348	3.6722	11194	231.92	11.441	0.51703	173.62	0.051884	32.817	0.11111	95.127	4.2988	-50573	171.63	-67.287	0.38348	-58527	398.53	-87.001	0.97011	90	0.001	9	1	4.3589e-05	7.2648e-06	Brehmer2022	String[]	alkanones	ketone
2-Tridecanone	593-08-8	Rxi5SilMS	-97.945	3.4148	12163	221.29	12.566	0.47873	187.43	0.048255	33.273	0.097294	104.48	3.9804	-53008	155.4	-69.183	0.33675	-63187	417.94	-94.013	1.0043	90	0.001	10	0.99999	6.4558e-05	9.2226e-06	Brehmer2022	String[]	alkanones	ketone
4-Methyl-2-pentanone	108-10-1	Rxi5SilMS	-89.244	6.8082	8184.2	340.03	12.129	0.99686	66.937	0.083312	28.492	0.18298	100.84	8.2884	-33752	217.4	-53.337	0.63785	-31426	290.09	-46.72	0.8393	90	0.001	7	0.99997	8.7545e-05	2.1886e-05	Brehmer2022	String[]	ketone
2-Pentadecanone	2345-28-0	Rxi5SilMS	-111.18	11.875	13868	808.46	14.252	1.6522	212.89	0.26843	34.033	0.45579	118.49	13.737	-57713	775.53	-72.833	1.5916	-72274	1859.1	-107.37	4.3101	90	0.001	8	0.99998	0.00015525	3.105e-05	Brehmer2022	String[]	alkanones	ketone
2-Hexanone	591-78-6	Rxi17SilMS	-158.01	13.552	11801	679.63	22.116	1.9823	69.311	0.074051	27.747	0.20926	183.88	16.482	-35143	265.47	-56.71	0.77423	-31338	432.84	-45.924	1.2399	90	0.001	6	0.99996	6.7284e-05	2.2428e-05	Brehmer2022	String[]	alkanones	ketone
2-Decanone	693-54-9	Rxi17SilMS	-122.05	14.663	11964	864.3	16.367	2.0879	139.4	0.31535	32.655	0.43926	136.08	17.36	-43334	586.65	-59.132	1.4152	-50057	1042.6	-76.488	2.6329	90	0.001	12	0.99972	0.0059206	0.00065785	Brehmer2022	String[]	alkanones	ketone
2-Undecanone	112-12-9	Rxi17SilMS	-158.02	4.7247	14545	286.78	21.378	0.66945	154.01	0.081198	33.709	0.13336	177.75	5.5661	-45006	178.87	-59.453	0.4173	-56383	399.53	-88.308	0.99653	90	0.001	11	0.99998	0.00029705	3.7131e-05	Brehmer2022	String[]	alkanones	ketone
2-Dodecanone	6175-49-1	Rxi17SilMS	-158.84	4.5918	15108	286.78	21.369	0.64763	168.12	0.078117	34.292	0.14269	177.67	5.3847	-47213	197.17	-61.084	0.44562	-61093	465.29	-95.703	1.1409	90	0.001	11	0.99998	0.00025181	3.1476e-05	Brehmer2022	String[]	alkanones	ketone
2-Tridecanone	593-08-8	Rxi17SilMS	-150.46	3.1151	15136	200.07	20.048	0.43752	181.23	0.064694	34.26	0.12686	166.69	3.6378	-50106	186.09	-64.366	0.40865	-65314	381.05	-101.72	0.9127	90	0.001	9	1	3.073e-05	5.1216e-06	Brehmer2022	String[]	alkanones	ketone
2-Pentadecanone	2345-28-0	Rxi17SilMS	-160.84	4.7892	16724	321.63	21.299	0.66771	205.93	0.087046	35.2	0.17878	177.09	5.5517	-54214	276.05	-67.254	0.5751	-74745	700.93	-116.32	1.6429	90	0.001	8	1	2.5617e-05	5.1234e-06	Brehmer2022	String[]	alkanones	ketone
2-Pentadecanone Std	2345-28-0	Rxi17SilMS	-159.26	8.4298	16629	565.78	21.073	1.1754	205.65	0.15065	35.057	0.30997	175.21	9.7726	-54371	481.96	-67.649	1.0047	-74634	1229.7	-116.09	2.8838	90	0.001	8	0.99999	7.9378e-05	1.5876e-05	Brehmer2022	String[]	alkanones	ketone
4-Methyl-2-pentanone	108-10-1	Rxi17SilMS	-79.682	64.042	7336.9	3114.4	10.858	9.419	56.791	0.5268	28.996	1.5682	90.281	78.314	-31215	1691.2	-48.7	5.119	-28217	3104.2	-40.042	9.0927	90	0.001	5	0.9995	0.00040077	0.00020038	Brehmer2022	String[]	ketone
2-Octanone	111-13-7	Rxi17SilMS	-101.18	2.8386	10089	154.7	13.472	0.40954	103.34	0.085688	28.253	0.068155	112.01	3.4051	-41714	102.4	-64.89	0.26847	-43209	114.05	-68.931	0.2985	90	0.001	14	0.99997	0.00073085	6.6441e-05	Brehmer2022	String[]	alkanones	ketone
2-Heptanone	110-43-0	Rxi17SilMS	-89.404	4.3868	8993.3	229.58	11.875	0.63731	85.643	0.094488	27.202	0.1162	98.738	5.2989	-39348	169.36	-63.758	0.46937	-38917	172.31	-62.567	0.476	90	0.001	12	0.99995	0.00071613	7.957e-05	Brehmer2022	String[]	alkanones	ketone
2-Nonanone	821-55-6	Rxi17SilMS	-96.624	3.8623	10331	218.19	12.701	0.55373	120.2	0.12626	29.002	0.064358	105.6	4.604	-44356	102.47	-66.858	0.25284	-47545	175.39	-75.292	0.45029	90	0.001	15	0.99995	0.0014938	0.00012449	Brehmer2022	String[]	alkanones	ketone
2-Octanone	111-13-7	Rxi5SilMS	-70.342	3.3675	8308.9	184.79	9.093	0.48512	107.34	0.078585	29.856	0.050423	75.604	4.0335	-40318	70.099	-60.054	0.18029	-41629	100.2	-63.581	0.26237	90	0.001	12	0.99998	0.00032577	3.6196e-05	Brehmer2022	String[]	alkanones	ketone
4-Fluoroaniline	371-40-4	Rxi5SilMS	-56.236	4.2347	7489.5	234.6	7.1019	0.60917	111.09	0.14609	31.012	0.098017	59.049	5.0649	-39583	128.67	-57.107	0.32793	-40828	169	-60.441	0.43767	90	0.001	15	0.99993	0.0017907	0.00014922	Brehmer2022	String[]	aromatic
2,6-Dimethylphenol	576-26-1	Rxi5SilMS	-59.876	3.8958	8137.1	224.76	7.537	0.55657	130.09	0.13731	31.896	0.070705	62.666	4.6275	-42386	98.294	-59.207	0.23575	-44898	211.3	-65.768	0.5407	90	0.001	15	0.99995	0.0014948	0.00012456	Brehmer2022	String[]	aromatic	Grob
n-Heptanal	111-71-7	Rxi5SilMS	-63.053	3.7092	7469.1	196.2	8.1479	0.5378	90.696	0.079625	29.389	0.091717	67.745	4.4715	-37452	118.02	-57.027	0.32203	-37500	118.93	-57.157	0.32351	90	0.001	12	0.99997	0.00040035	4.4484e-05	Brehmer2022	String[]	aldehyde
Octan-1-ol	111-87-5	Rxi5SilMS	-74.14	4.8748	8947.2	276	9.5332	0.69858	121.49	0.12781	30.037	0.071425	79.264	5.8083	-43110	106.25	-63.331	0.26215	-45607	213.12	-69.923	0.55186	90	0.001	13	0.99995	0.0010535	0.00010535	Brehmer2022	String[]	Grob	alcohol	alcohols
1,3-Dichlorobenzene	541-73-1	Rxi5SilMS	-40.031	3.8741	6489.6	215.96	4.8316	0.55669	114.04	0.14088	32.457	0.089885	40.172	4.6286	-38403	109.96	-53.277	0.27704	-39369	157.55	-55.852	0.40748	90	0.001	15	0.99994	0.0014954	0.00012462	Brehmer2022	String[]	aromatic
Cyclohexanone	108-94-1	Rxi5SilMS	-38.753	3.7021	5951.3	196.6	4.7377	0.5366	91.301	0.12256	31.44	0.14769	39.392	4.4616	-35126	166.68	-50.472	0.45389	-35177	167.54	-50.613	0.45531	90	0.001	15	0.99993	0.0013895	0.00011579	Brehmer2022	String[]	ketone
4-Methylphenol	106-44-5	Rxi5SilMS	-67.331	3.4569	8523.6	196.1	8.5774	0.49526	122.14	0.10097	30.441	0.063472	71.316	4.1178	-42679	91.619	-62.059	0.2268	-44971	162.11	-68.107	0.41802	90	0.001	13	0.99997	0.00065975	6.5975e-05	Brehmer2022	String[]	aromatic
Aniline	62-53-3	Rxi5SilMS	-48.856	4.2736	6902.6	234.6	6.0968	0.61572	106.95	0.14132	31.51	0.10818	50.691	5.1194	-38124	133.93	-54.389	0.34637	-38983	161.02	-56.702	0.41988	90	0.001	14	0.99992	0.001506	0.00013691	Brehmer2022	String[]	anilines	aromatic
n-Butylbenzene	104-51-8	Rxi5SilMS	-52.442	4.1979	7489.4	237.9	6.5235	0.6015	121.86	0.13318	31.762	0.071751	54.239	5.0012	-40846	96.294	-57.496	0.23618	-42574	187.39	-62.057	0.48404	90	0.001	14	0.99995	0.0011844	0.00010767	Brehmer2022	String[]	aromatic
Nonan-2-one	821-55-6	Rxi5SilMS	-69.09	2.9805	8728.6	170.22	8.8031	0.42652	125.43	0.089588	30.435	0.046965	73.193	3.5463	-43400	69.756	-62.979	0.1698	-45993	144.74	-69.793	0.37268	90	0.001	14	0.99998	0.00059553	5.4139e-05	Brehmer2022	String[]	alkanones	ketone
1-Phenyl-2-propanol	698-87-3	Rxi5SilMS	-60.35	3.7244	8236.2	217.29	7.6019	0.5311	135.26	0.11326	32.505	0.078137	63.206	4.4158	-42666	105.26	-58.561	0.2528	-45526	226.74	-65.984	0.57812	90	0.001	14	0.99996	0.0009234	8.3946e-05	Brehmer2022	String[]	aromatic
Hexan-1-ol	111-27-3	Rxi5SilMS	-62.941	5.4	7345.5	281.03	8.1442	0.78524	83.348	0.11223	28.611	0.15753	67.715	6.5288	-36934	204.68	-57.693	0.57134	-36483	210.21	-56.441	0.58553	90	0.001	12	0.99993	0.00085351	9.4835e-05	Brehmer2022	String[]	alcohols	alcohol
n-Octanal	124-13-0	Rxi5SilMS	-68.733	1.5394	8256.6	85.063	8.8614	0.22153	110.18	0.044855	30.237	0.029273	73.678	1.8419	-40406	40.245	-59.499	0.10279	-41893	55.452	-63.484	0.14414	90	0.001	13	0.99999	0.0001354	1.354e-05	Brehmer2022	String[]	aldehyde
1-Phenyl ethanol	98-85-1	Rxi5SilMS	-67.128	2.2161	8316.7	125.68	8.6303	0.31751	122	0.085315	31.824	0.044408	71.756	2.64	-40794	59.589	-57.33	0.14578	-43090	104.59	-63.389	0.2681	90	0.001	13	0.99998	0.00038452	3.8452e-05	Brehmer2022	String[]	alcohol
2-Chlorophenol	95-57-8	Rxi5SilMS	-56.948	1.7371	7336.4	96.04	7.2832	0.24999	110.05	0.064192	32.304	0.046662	60.556	2.0785	-37794	56.042	-52.72	0.14342	-39008	70.641	-55.973	0.18297	90	0.001	14	0.99999	0.00027464	2.4968e-05	Brehmer2022	String[]	aromatic
Bromobenzene	108-86-1	Rxi5SilMS	-50.937	1.6956	6712.5	91.528	6.494	0.24499	99.601	0.050125	32.374	0.045217	53.994	2.0369	-35685	50.758	-49.825	0.13433	-36203	54.937	-51.234	0.14529	90	0.001	12	0.99999	0.00011979	1.331e-05	Brehmer2022	String[]	aromatic
Methyl benzoate	93-58-3	Rxi5SilMS	-63.178	1.828	8224.8	105.12	8.0433	0.2613	128.56	0.050131	32.316	0.035069	66.876	2.1726	-41520	46.233	-57.448	0.1129	-44099	96.115	-64.197	0.24721	90	0.001	13	0.99999	0.00015145	1.5145e-05	Brehmer2022	String[]	ester
Styrene	100-42-5	Rxi5SilMS	-47.494	2.8726	6422	152.12	5.9959	0.41652	90.431	0.08477	31.162	0.10432	49.853	3.4631	-35270	119.21	-51.1	0.32554	-35292	119.88	-51.159	0.32657	90	0.001	14	0.99996	0.00058497	5.3179e-05	Brehmer2022	String[]	aromatic
3-Methylphenol	108-39-4	Rxi5SilMS	-75.657	3.5038	8971.1	198.84	9.7816	0.50195	122.35	0.10282	30.655	0.063955	81.329	4.1734	-42424	91.215	-61.36	0.22552	-45055	164.27	-68.3	0.42344	90	0.001	14	0.99997	0.00076421	6.9474e-05	Brehmer2022	String[]	aromatic
1,2-Dichlorobenzene	95-50-1	Rxi5SilMS	-54.181	1.6007	7328.5	90.24	6.8703	0.22956	119.43	0.054087	33.278	0.031169	57.123	1.9087	-38507	37.596	-52.179	0.092861	-40189	68.151	-56.631	0.17613	90	0.001	14	0.99999	0.00017769	1.6153e-05	Brehmer2022	String[]	aromatic
n-Nonanal	124-19-6	Rxi5SilMS	-70.409	2.0144	8832.4	115.76	8.9952	0.28797	128.23	0.070024	30.852	0.03456	74.791	2.3943	-43417	50.94	-62.261	0.12263	-46277	105.64	-69.748	0.27045	90	0.001	15	0.99999	0.0004122	3.435e-05	Brehmer2022	String[]	aldehyde	Grob
Chlorobenzene	108-90-7	Rxi5SilMS	-42.318	4.4748	5898.8	232.07	5.3141	0.65123	81.298	0.12177	31.289	0.18483	44.184	5.4146	-33384	198.54	-48.279	0.55732	-33000	204.73	-47.208	0.57365	90	0.001	13	0.99992	0.00094068	9.4068e-05	Brehmer2022	String[]	aromatic
2-Chloroaniline	95-51-2	Rxi5SilMS	-62.008	1.8627	8205.1	108.69	7.8909	0.26562	135.37	0.068303	33.502	0.039522	65.609	2.2085	-41419	50.787	-55.479	0.1208	-44395	112.98	-63.203	0.28755	90	0.001	15	0.99999	0.00035069	2.9224e-05	Brehmer2022	String[]	aromatic
Octan-2-ol	123-96-6	Rxi5SilMS	-65.813	4.112	8129.7	226.99	8.4218	0.59189	109.39	0.13002	29.816	0.093503	70.022	4.9212	-40808	130.94	-60.766	0.33648	-42166	163.84	-64.409	0.42552	90	0.001	17	0.99993	0.0020754	0.00014824	Brehmer2022	String[]	alcohol
Benzyl alcohol	100-51-6	Rxi5SilMS	-67.971	3.1414	8239	176.28	8.7786	0.4509	117.09	0.10891	31.64	0.065841	72.989	3.749	-40019	86.22	-56.641	0.21531	-41997	134.79	-61.893	0.34743	90	0.001	17	0.99996	0.0012044	8.6032e-05	Brehmer2022	String[]	allergenic fragrances	alcohol
Phenyl acetate	122-79-2	Rxi5SilMS	-70.048	1.4143	8489.6	80.04	9.0401	0.20271	120.99	0.052259	31.533	0.028414	75.164	1.6854	-40961	38.475	-58.017	0.094654	-43290	65.646	-64.172	0.16848	90	0.001	14	0.99999	0.00016499	1.4999e-05	Brehmer2022	String[]	ester
2-Methylphenol	95-48-7	Rxi5SilMS	-77.992	3.0664	8965.2	172.78	10.157	0.43982	119	0.10733	30.866	0.058271	84.447	3.6569	-41424	81.425	-59.726	0.20151	-43874	135.54	-66.214	0.34846	90	0.001	16	0.99997	0.00097565	7.505e-05	Brehmer2022	String[]	aromatic
Cyclohexanol	108-93-0	Rxi5SilMS	-62.975	5.1231	7263	270.01	8.2213	0.74329	88.988	0.1029	30.6	0.15009	68.356	6.1801	-35634	175.95	-52.491	0.48344	-35565	177.01	-52.3	0.48526	90	0.001	13	0.99992	0.00089214	8.9214e-05	Brehmer2022	String[]	alcohol
Benzaldehyde	100-52-7	Rxi5SilMS	-62.864	2.7132	7550.9	148.2	8.1563	0.39123	104.77	0.08055	31.962	0.070241	67.815	3.2529	-37153	83.172	-52.403	0.21707	-38155	97.096	-55.106	0.25445	90	0.001	16	0.99997	0.0006269	4.8223e-05	Brehmer2022	String[]	allergenic fragrances	aldehyde
Acetophenone	98-86-2	Rxi5SilMS	-62.992	0.94281	8040.6	53.681	8.0656	0.13499	123.99	0.038707	32.604	0.016764	67.061	1.1223	-40220	22.116	-55.368	0.052999	-42500	44.628	-61.367	0.1143	90	0.001	13	1	5.5281e-05	5.5281e-06	Brehmer2022	String[]	phenones	aromatic
Linalool	78-70-6	Rxi5SilMS	-76.926	1.9814	9138.9	113.73	9.9525	0.2833	127.76	0.053745	31.217	0.033214	82.749	2.3555	-42810	46.973	-60.873	0.11451	-45935	101.19	-69.059	0.26049	90	0.001	14	0.99999	0.00018864	1.7149e-05	Brehmer2022	String[]	allergenic fragrances	terpene
Heptan-2-one	110-43-0	Rxi5SilMS	-62.986	3.199	7401	168.39	8.1531	0.4643	88.024	0.06999	29.272	0.099549	67.788	3.8604	-37052	126.82	-56.68	0.34945	-36918	127.68	-56.311	0.35108	90	0.001	14	0.99996	0.00054313	4.9376e-05	Brehmer2022	String[]	alkanones	ketone
Nitrobenzene	98-95-3	Rxi5SilMS	-61.535	1.7691	7978.3	101.77	7.8727	0.25286	128.79	0.05133	33.56	0.034988	65.457	2.1024	-40025	42.962	-53.672	0.10459	-42565	92.611	-60.315	0.23822	90	0.001	14	0.99999	0.00015027	1.3661e-05	Brehmer2022	String[]	aromatic
3,5-Dimethylphenol	108-68-9	Rxi5SilMS	-81.664	2.7179	9717.7	159.64	10.563	0.3871	138.85	0.071359	31.635	0.037669	87.824	3.2185	-44614	55.326	-62.377	0.1303	-48904	167.38	-73.462	0.42755	90	0.001	12	0.99999	0.00021875	2.4305e-05	Brehmer2022	String[]	aromatic
Phenol	108-95-2	Rxi5SilMS	-75.3	4.0893	8516.4	223.49	9.8207	0.58968	104.66	0.12751	29.699	0.1063	81.654	4.9029	-39960	145.54	-59.861	0.38024	-41157	164.37	-63.092	0.43005	90	0.001	16	0.99994	0.0017538	0.0001349	Brehmer2022	String[]	aromatic
2-Nitrophenol	88-75-5	Rxi5SilMS	-65.114	1.1638	8321.8	68.122	8.3681	0.16586	137.04	0.037747	34.413	0.022637	69.577	1.3791	-40652	27.768	-53.196	0.065826	-43925	70.894	-61.672	0.18086	90	0.001	14	1	8.404e-05	7.64e-06	Brehmer2022	String[]	aromatic
1,2-Dimethylbenzene	95-47-6	Rxi5SilMS	-126.11	2.5171	10270	135.32	17.564	0.36407	96.698	0.10154	36.247	0.12391	146.04	3.027	-31377	108.64	-38.929	0.29095	-32355	113.77	-41.599	0.30197	90	0.001	13	0.99996	0.00050329	5.0329e-05	Brehmer2022	String[]	BTEX	aromatic
Ethylbenzene	100-41-4	Rxi5SilMS	-123.27	3.3465	9897.2	177.27	17.224	0.48533	89.926	0.13021	36.18	0.186	143.21	4.0352	-30294	157.25	-37.53	0.42998	-30284	160.89	-37.5	0.43657	90	0.001	15	0.99989	0.001179	9.8247e-05	Brehmer2022	String[]	BTEX	aromatic
n-Octanal	124-13-0	Rxi17SilMS	-103.88	3.7528	10299	205.41	13.845	0.54102	105.34	0.11585	28.314	0.086671	115.11	4.4983	-42066	131.32	-65.235	0.34192	-43831	151.22	-69.997	0.39391	90	0.001	15	0.99995	0.001426	0.00011883	Brehmer2022	String[]	aldehyde
2-Octanone	111-13-7	Rxi17SilMS	-101.18	2.8386	10089	154.7	13.472	0.40954	103.34	0.085688	28.253	0.068155	112.01	3.4051	-41714	102.4	-64.89	0.26847	-43209	114.05	-68.931	0.2985	90	0.001	14	0.99997	0.00073085	6.6441e-05	Brehmer2022	String[]	alkanones	ketone
Octan-2-ol	123-96-6	Rxi17SilMS	-83.276	12.079	8966.6	651.62	10.933	1.7454	99.402	0.20937	28.364	0.24012	90.905	14.512	-40685	347.45	-63.3	0.92654	-41540	376.09	-65.623	1.0025	90	0.001	10	0.99978	0.0018847	0.00026925	Brehmer2022	String[]	alcohol
Benzyl alcohol	100-51-6	Rxi17SilMS	-82.015	1.9122	9361.3	110.04	10.713	0.27333	128.54	0.035087	31.9	0.045502	89.073	2.2726	-42055	60.434	-58.787	0.14961	-45487	106.67	-67.771	0.27408	90	0.001	11	1	6.0827e-05	7.6034e-06	Brehmer2022	String[]	allergenic fragrances	alcohol
1,2-Dimethylbenzene	95-47-6	Rxi17SilMS	-61.233	4.2969	7253.8	226.05	7.9308	0.62341	89.118	0.060677	29.958	0.064488	65.94	5.1833	-36423	79.347	-54.634	0.21708	-36365	80.19	-54.473	0.21858	90	0.001	8	0.99999	7.0715e-05	1.4143e-05	Brehmer2022	String[]	BTEX	aromatic
4-Fluoroaniline	371-40-4	Rxi17SilMS	-87.199	1.3086	9555	74.589	11.476	0.18734	124.41	0.040927	31.658	0.024026	95.415	1.5576	-41511	32.642	-58.505	0.079966	-44795	63.41	-67.144	0.16307	90	0.001	13	1	0.00010343	1.0343e-05	Brehmer2022	String[]	aromatic
Phenyl acetate	122-79-2	Rxi17SilMS	-89.43	1.3043	9972.9	75.266	11.704	0.18633	130.09	0.044311	30.952	0.024063	97.313	1.5493	-43679	35.287	-62.412	0.085047	-47580	72.138	-72.601	0.18417	90	0.001	14	0.99999	0.0001513	1.3754e-05	Brehmer2022	String[]	ester
1-Phenyl ethanol	98-85-1	Rxi17SilMS	-87.269	1.0938	9735.3	63.226	11.446	0.15623	130.85	0.038249	31.935	0.021594	95.169	1.2989	-42495	29.839	-59.276	0.071816	-46383	61.469	-69.422	0.15683	90	0.001	14	1	0.00010635	9.6684e-06	Brehmer2022	String[]	alcohol
2,6-Dimethylphenol	576-26-1	Rxi17SilMS	-81.936	1.5553	9554	91.308	10.67	0.22158	138.08	0.046715	32.734	0.035788	88.716	1.8423	-42954	47.964	-58.544	0.11481	-47219	101.21	-69.574	0.25688	90	0.001	14	0.99999	0.00016197	1.4725e-05	Brehmer2022	String[]	aromatic	Grob
2-Chlorophenol	95-57-8	Rxi17SilMS	-76.922	2.3245	8575.6	130.11	10.128	0.33378	115.88	0.085313	32.649	0.053633	84.209	2.7752	-38541	65.53	-53.162	0.16419	-40721	98.729	-58.959	0.25417	90	0.001	15	0.99998	0.00054279	4.5232e-05	Brehmer2022	String[]	aromatic
2-Methylphenol	95-48-7	Rxi17SilMS	-90.81	1.7518	9840.2	100.4	11.973	0.25054	126.96	0.039266	31.703	0.034421	99.547	2.0831	-41986	46.325	-59.027	0.1144	-45665	90.303	-68.676	0.23271	90	0.001	12	1	8.5253e-05	9.4726e-06	Brehmer2022	String[]	aromatic
Cyclohexanol	108-93-0	Rxi17SilMS	-76.301	3.8066	8134.5	201.43	10.081	0.55202	90.095	0.10492	29.501	0.12412	83.819	4.5897	-37187	157.92	-56.466	0.43172	-37195	159.35	-56.488	0.43405	90	0.001	14	0.99994	0.0010053	9.1392e-05	Brehmer2022	String[]	alcohol
Methyl hexanoate	106-70-7	Rxi17SilMS	-85.289	6.4442	8922.9	339.41	11.233	0.93485	89.375	0.096001	27.095	0.10077	93.397	7.7728	-40330	151.51	-65.339	0.41481	-40272	153.11	-65.178	0.41751	90	0.001	9	0.99996	0.00032564	5.4274e-05	Brehmer2022	String[]	FAME	FAMEs
Bromobenzene	108-86-1	Rxi17SilMS	-73.143	1.8773	8087.6	102.47	9.6455	0.27077	104.09	0.065139	31.987	0.056638	80.197	2.2513	-36990	66.732	-52.149	0.17445	-38120	74.963	-55.2	0.19604	90	0.001	15	0.99998	0.00035719	2.9766e-05	Brehmer2022	String[]	aromatic
n-Heptanal	111-71-7	Rxi17SilMS	-93.493	2.8401	9208	149.49	12.481	0.41227	87.546	0.073023	27.644	0.088102	103.77	3.4278	-39131	125.71	-62.579	0.34645	-38876	127.17	-61.875	0.34919	90	0.001	13	0.99997	0.0004825	4.825e-05	Brehmer2022	String[]	aldehyde
Benzaldehyde	100-52-7	Rxi17SilMS	-71.329	1.6134	8402.2	90.327	9.2673	0.23164	116.34	0.04293	31.652	0.027336	77.052	1.926	-39849	35.519	-56.404	0.089079	-41879	62.479	-61.799	0.16242	90	0.001	12	0.99999	9.4604e-05	1.0512e-05	Brehmer2022	String[]	allergenic fragrances	aldehyde
Ethylbenzene	100-41-4	Rxi17SilMS	-82.834	7.1362	8227	368.55	11.096	1.0387	81.076	0.089148	29.203	0.14283	92.253	8.6364	-35725	175.65	-54.945	0.49393	-34901	192.77	-52.649	0.54024	90	0.001	9	0.99995	0.00026101	4.3502e-05	Brehmer2022	String[]	BTEX	aromatic
Acetophenone	98-86-2	Rxi17SilMS	-80.284	1.5726	9425.8	91.86	10.436	0.22421	135.79	0.047516	32.42	0.033596	86.768	1.8642	-42888	45.547	-58.968	0.10936	-46861	97.262	-69.272	0.24761	90	0.001	14	0.99999	0.00016585	1.5077e-05	Brehmer2022	String[]	phenones	aromatic
Methyl benzoate	93-58-3	Rxi17SilMS	-82.42	1.4928	9610.5	87.369	10.721	0.21277	136.74	0.051567	32.209	0.030149	89.138	1.7691	-43369	42.036	-59.9	0.099928	-47535	93.407	-70.691	0.23724	90	0.001	15	0.99999	0.00022056	1.838e-05	Brehmer2022	String[]	ester
Styrene	100-42-5	Rxi17SilMS	-86.253	3.3068	8675.7	175.74	11.525	0.47924	91.656	0.10241	29.765	0.11646	95.827	3.9846	-37175	146.94	-55.995	0.39973	-37334	148.8	-56.431	0.40296	90	0.001	14	0.99994	0.0010008	9.0981e-05	Brehmer2022	String[]	aromatic
3-Methylphenol	108-39-4	Rxi17SilMS	-86.113	1.9443	9705.8	112.25	11.263	0.27774	130.39	0.059117	31.556	0.035271	93.648	2.3093	-42907	49.579	-60.419	0.11986	-46690	106.43	-70.295	0.27257	90	0.001	14	0.99999	0.00025449	2.3135e-05	Brehmer2022	String[]	aromatic
Octan-1-ol	111-87-5	Rxi17SilMS	-99.44	1.963	10285	109.53	13.158	0.28203	114.38	0.062976	28.957	0.037606	109.4	2.345	-43120	57.727	-65.362	0.14563	-45787	82.71	-72.471	0.21303	90	0.001	14	0.99999	0.00034661	3.151e-05	Brehmer2022	String[]	Grob	alcohol	alcohols
1,3-Dichlorobenzene	541-73-1	Rxi17SilMS	-72.874	1.6379	8350.9	91.682	9.5459	0.2352	115.84	0.061125	32.627	0.039313	79.369	1.9555	-38560	48.016	-53.22	0.12045	-40611	70.71	-58.675	0.18199	90	0.001	13	0.99999	0.00021235	2.1235e-05	Brehmer2022	String[]	aromatic
Cyclohexanone	108-94-1	Rxi17SilMS	-73.167	3.1827	8138.6	172.41	9.6115	0.45955	101.27	0.084791	30.88	0.072127	79.914	3.8209	-37747	89.808	-54.905	0.23658	-38647	100.98	-57.348	0.26601	90	0.001	13	0.99997	0.00045605	4.5605e-05	Brehmer2022	String[]	ketone
4-Methylphenol	106-44-5	Rxi17SilMS	-90.101	1.8184	9914.2	105.03	11.843	0.25974	130.6	0.055584	31.761	0.033559	98.468	2.1596	-42674	46.595	-59.786	0.11262	-46673	100.09	-70.223	0.25623	90	0.001	14	0.99999	0.00022256	2.0233e-05	Brehmer2022	String[]	aromatic
1,2-Dichlorobenzene	95-50-1	Rxi17SilMS	-68.37	1.315	8271.3	74.933	8.8688	0.18825	124.28	0.049146	33.276	0.026824	73.739	1.5652	-39466	33.277	-53.395	0.080985	-41993	63.795	-60.045	0.1637	90	0.001	15	0.99999	0.00017266	1.4388e-05	Brehmer2022	String[]	aromatic
Linalool	78-70-6	Rxi17SilMS	-90.507	1.2872	9931.4	72.686	11.846	0.18455	120.1	0.035215	29.327	0.021052	98.493	1.5345	-43842	32.435	-65.58	0.080648	-46807	57.02	-73.422	0.14726	90	0.001	12	1	7.9151e-05	8.7946e-06	Brehmer2022	String[]	allergenic fragrances	terpene
Aniline	62-53-3	Rxi17SilMS	-77.688	1.9391	8884.2	109.87	10.155	0.27786	121.72	0.061886	31.988	0.034287	84.431	2.3103	-40528	45.26	-56.728	0.11118	-43206	87.061	-63.799	0.22449	90	0.001	14	0.99999	0.00025472	2.3156e-05	Brehmer2022	String[]	anilines	aromatic
n-Butylbenzene	104-51-8	Rxi17SilMS	-79.648	2.241	8967.4	125.53	10.419	0.32173	116.45	0.072088	30.926	0.039184	86.631	2.675	-40808	53.864	-58.836	0.13412	-43099	90.19	-64.926	0.23287	90	0.001	13	0.99999	0.00028447	2.8447e-05	Brehmer2022	String[]	aromatic
Heptan-2-one	110-43-0	Rxi17SilMS	-89.404	4.3868	8993.3	229.58	11.875	0.63731	85.643	0.094488	27.202	0.1162	98.738	5.2989	-39348	169.36	-63.758	0.46937	-38917	172.31	-62.567	0.476	90	0.001	12	0.99995	0.00071613	7.957e-05	Brehmer2022	String[]	alkanones	ketone
Nonan-2-one	821-55-6	Rxi17SilMS	-96.624	3.8623	10331	218.19	12.701	0.55373	120.2	0.12626	29.002	0.064358	105.6	4.604	-44356	102.47	-66.858	0.25284	-47545	175.39	-75.292	0.45029	90	0.001	15	0.99995	0.0014938	0.00012449	Brehmer2022	String[]	alkanones	ketone
Nitrobenzene	98-95-3	Rxi17SilMS	-73.419	1.3237	9045.5	78.432	9.4819	0.1883	142.38	0.047897	33.82	0.034193	78.837	1.5656	-42449	44.02	-56.249	0.10396	-46579	93.549	-66.872	0.23581	90	0.001	14	0.99999	0.00015831	1.4392e-05	Brehmer2022	String[]	aromatic
n-Nonanal	124-19-6	Rxi17SilMS	-92.669	1.6611	10157	94.221	12.124	0.23798	122.11	0.049284	29.122	0.02738	100.8	1.9787	-44605	43.386	-66.94	0.10702	-47842	77.815	-75.481	0.2002	90	0.001	12	0.99999	0.00015022	1.6691e-05	Brehmer2022	String[]	aldehyde	Grob
1-Phenyl-2-propanol	698-87-3	Rxi17SilMS	-83.842	1.8773	9815	111.19	10.904	0.26704	142.51	0.047179	32.707	0.038963	90.662	2.2203	-43922	53.266	-59.759	0.12645	-48683	128.59	-72.004	0.32598	90	0.001	13	0.99999	0.00013907	1.3907e-05	Brehmer2022	String[]	aromatic
Hexan-1-ol	111-27-3	Rxi17SilMS	-96.281	4.3438	9117	223.53	12.939	0.63302	78.012	0.10077	26.964	0.13635	107.58	5.2632	-38024	193.51	-62.374	0.54842	-36735	204.98	-58.762	0.57867	90	0.001	12	0.99994	0.00070651	7.8502e-05	Brehmer2022	String[]	alcohols	alcohol
Chlorobenzene	108-90-7	Rxi17SilMS	-77.456	1.3775	7921.8	71.858	10.336	0.20034	82.751	0.045724	29.851	0.061807	85.937	1.6657	-35281	73.611	-53.223	0.20565	-34658	75.173	-51.49	0.20934	90	0.001	11	0.99999	0.00011237	1.4047e-05	Brehmer2022	String[]	aromatic
2-Nitrophenol	88-75-5	Rxi17SilMS	-76.37	2.0686	9331.7	123.93	9.884	0.29371	147.83	0.052436	34.275	0.054518	82.18	2.4421	-42992	69.218	-56.215	0.16294	-47745	157.63	-68.359	0.39641	90	0.001	13	0.99999	0.00016824	1.6824e-05	Brehmer2022	String[]	aromatic
3,5-Dimethylphenol	108-68-9	Rxi17SilMS	-89.473	2.5319	10322	151.16	11.655	0.3597	146.21	0.061286	32.364	0.056926	96.906	2.9907	-45180	80.557	-61.826	0.19015	-50627	186.93	-75.773	0.47123	90	0.001	13	0.99999	0.00025232	2.5232e-05	Brehmer2022	String[]	aromatic
2-Chloroaniline	95-51-2	Rxi17SilMS	-79.554	1.7568	9546.6	105.55	10.334	0.24932	149.33	0.052235	34.452	0.043679	85.919	2.0729	-43076	55.642	-56.052	0.12988	-48173	135.41	-69.053	0.34007	90	0.001	14	0.99999	0.00018538	1.6853e-05	Brehmer2022	String[]	aromatic
Phenol	108-95-2	Rxi17SilMS	-86.751	1.7324	9284.5	96.393	11.455	0.24903	113.06	0.058737	30.689	0.038267	95.245	2.0705	-40411	51.866	-58.726	0.13143	-42607	71.688	-64.59	0.18493	90	0.001	14	0.99999	0.00027024	2.4567e-05	Brehmer2022	String[]	aromatic
n-Octanal	124-13-0	Rxi5SilMS	-69.572	0.92033	8318.8	53.25	8.9687	0.13142	131.41	0.031335	34.895	0.020674	74.57	1.0927	-38998	23.882	-56.251	0.057598	-42086	51.494	-64.304	0.13176	90	0.002	14	1	5.8715e-05	5.3377e-06	Brehmer2022	String[]	aldehyde
2-Octanone	111-13-7	Rxi5SilMS	-66.351	1.1459	8090.4	65.89	8.5123	0.16379	128.51	0.044792	34.537	0.024754	70.776	1.3619	-38839	29.154	-56.551	0.070138	-41565	60.546	-63.685	0.15491	90	0.002	15	0.99999	0.00013488	1.124e-05	Brehmer2022	String[]	alkanones	ketone
Octan-2-ol	123-96-6	Rxi5SilMS	-69.295	1.7657	8346.2	101.88	8.9051	0.25225	130.14	0.060852	34.207	0.03761	74.041	2.0973	-39534	45.075	-57.883	0.10879	-42506	96.169	-65.646	0.24627	90	0.002	13	0.99999	0.00019299	1.9299e-05	Brehmer2022	String[]	alcohol
Benzyl alcohol	100-51-6	Rxi5SilMS	-70.533	0.75156	8393.8	44.266	9.136	0.10701	139.58	0.028346	36.847	0.022467	75.961	0.88976	-38438	24.024	-52.987	0.057144	-42204	50.503	-62.708	0.12777	90	0.002	10	1	2.0862e-05	2.9803e-06	Brehmer2022	String[]	allergenic fragrances	alcohol
4-Fluoroaniline	371-40-4	Rxi5SilMS	-68.39	1.3947	8134.8	80.981	8.8551	0.19905	133.03	0.049063	36.355	0.035062	73.625	1.655	-37731	37.513	-52.748	0.090289	-40899	80.974	-60.993	0.20681	90	0.002	14	0.99999	0.00013495	1.2268e-05	Brehmer2022	String[]	aromatic
Phenyl acetate	122-79-2	Rxi5SilMS	-67.752	1.2889	8382.6	76.501	8.6952	0.1833	143.16	0.044348	36.39	0.040129	72.296	1.524	-39599	44.475	-54.974	0.10538	-43442	92.769	-64.85	0.23381	90	0.002	13	1	9.8644e-05	9.8644e-06	Brehmer2022	String[]	ester
1-Phenyl ethanol	98-85-1	Rxi5SilMS	-70.462	1.2947	8506.3	77.129	9.1023	0.18403	144.72	0.052394	37.13	0.045259	75.681	1.5301	-39101	48.659	-53.428	0.11466	-43242	97.316	-64.049	0.24408	90	0.002	13	0.99999	0.00013781	1.3781e-05	Brehmer2022	String[]	alcohol
2,6-Dimethylphenol	576-26-1	Rxi5SilMS	-66.392	1.2063	8453.1	73.077	8.4886	0.17095	153.47	0.032307	37.67	0.034846	70.579	1.4214	-40172	37.655	-54.018	0.087395	-44652	97.931	-65.388	0.24529	90	0.002	12	1	4.333e-05	4.8145e-06	Brehmer2022	String[]	aromatic	Grob
2-Chlorophenol	95-57-8	Rxi5SilMS	-62.852	0.94778	7670.3	55.011	8.1228	0.13527	132.88	0.039747	37.706	0.024852	67.537	1.1247	-36353	24.995	-49.388	0.05966	-39248	54.733	-56.925	0.13955	90	0.002	15	1	9.1774e-05	7.6478e-06	Brehmer2022	String[]	aromatic
2-Methylphenol	95-48-7	Rxi5SilMS	-78.745	2.1244	9022.5	125.33	10.252	0.30237	140.75	0.070657	35.846	0.047062	85.24	2.514	-39736	53.904	-55.86	0.1271	-44062	139.23	-67.01	0.35355	90	0.002	14	0.99999	0.00028046	2.5496e-05	Brehmer2022	String[]	aromatic
Cyclohexanol	108-93-0	Rxi5SilMS	-70.512	3.9457	7794.1	218.36	9.2481	0.56773	110.47	0.16754	34.656	0.12105	76.893	4.7203	-35306	127.12	-51.891	0.32398	-36880	162.64	-56.106	0.41924	90	0.002	13	0.99992	0.0013317	0.00013317	Brehmer2022	String[]	alcohol
Bromobenzene	108-86-1	Rxi5SilMS	-53.23	0.68628	6858.3	38.94	6.8084	0.098318	122.29	0.029465	37.534	0.018382	56.608	0.81746	-34638	17.732	-47.451	0.043393	-36466	32.109	-52.272	0.082483	90	0.002	15	1	4.8483e-05	4.0402e-06	Brehmer2022	String[]	aromatic
n-Heptanal	111-71-7	Rxi5SilMS	-63.105	8.5097	7498.1	471.41	8.138	1.224	111.5	0.26046	33.873	0.17527	67.663	10.177	-36317	194.24	-54.271	0.4927	-37771	296.02	-58.162	0.7702	90	0.002	13	0.99978	0.0033562	0.00033562	Brehmer2022	String[]	aldehyde
Benzaldehyde	100-52-7	Rxi5SilMS	-51.427	3.2218	6949.7	184.72	6.491	0.46075	127.22	0.10195	36.841	0.078163	53.969	3.8309	-36176	78.932	-50.212	0.19308	-38184	163.67	-55.477	0.42165	90	0.002	13	0.99997	0.00047424	4.7424e-05	Brehmer2022	String[]	allergenic fragrances	aldehyde
Acetophenone	98-86-2	Rxi5SilMS	-62.506	1.7475	8022	104.59	7.9866	0.24819	147.12	0.067758	37.858	0.060199	66.405	2.0635	-38791	62.938	-52.155	0.14752	-42584	134.11	-61.855	0.33624	90	0.002	15	0.99999	0.00030948	2.579e-05	Brehmer2022	String[]	phenones	aromatic
Methyl benzoate	93-58-3	Rxi5SilMS	-63.179	0.89449	8224.7	54.016	8.0385	0.12684	151.67	0.030337	37.522	0.02833	66.836	1.0546	-39991	30.729	-53.991	0.07139	-44113	72.124	-64.474	0.18041	90	0.002	13	1	4.483e-05	4.483e-06	Brehmer2022	String[]	ester
Styrene	100-42-5	Rxi5SilMS	-53.694	1.4624	6801.7	81.161	6.863	0.21031	111.89	0.059013	35.645	0.044614	57.062	1.7486	-34582	44.562	-49.668	0.11325	-35831	59.443	-53.008	0.15368	90	0.002	15	0.99999	0.00022184	1.8486e-05	Brehmer2022	String[]	aromatic
3-Methylphenol	108-39-4	Rxi5SilMS	-81.829	0.78101	9319.8	46.392	10.661	0.11103	144.18	0.018459	35.757	0.015904	88.638	0.92318	-40498	18.365	-56.896	0.043374	-45300	53.417	-69.222	0.13569	90	0.002	12	1	1.4039e-05	1.5599e-06	Brehmer2022	String[]	aromatic
Octan-1-ol	111-87-5	Rxi5SilMS	-76.932	1.9393	9091.2	115.15	9.9346	0.27579	143.06	0.055401	34.952	0.062727	82.601	2.2931	-41209	74.764	-58.864	0.17817	-45592	143.23	-70.129	0.36049	90	0.002	12	0.99999	0.00014821	1.6467e-05	Brehmer2022	String[]	Grob	alcohol	alcohols
1,3-Dichlorobenzene	541-73-1	Rxi5SilMS	-54.365	0.86138	7260.2	50.485	6.897	0.12275	137.16	0.029605	38.002	0.028775	57.345	1.0206	-36835	28.394	-49.628	0.068284	-39540	56.073	-56.63	0.14235	90	0.002	12	1	3.783e-05	4.2033e-06	Brehmer2022	String[]	aromatic
Cyclohexanone	108-94-1	Rxi5SilMS	-57.491	1.5136	6973	84.128	7.4304	0.2176	112.83	0.05603	36.292	0.040334	61.78	1.8092	-34131	39.204	-48.281	0.099107	-35541	57.65	-52.048	0.14933	90	0.002	14	0.99999	0.00016128	1.4662e-05	Brehmer2022	String[]	ketone
4-Methylphenol	106-44-5	Rxi5SilMS	-80.06	1.3744	9214	81.622	10.409	0.19539	144.12	0.038479	35.749	0.02651	86.547	1.6246	-40496	30.944	-56.904	0.072521	-45180	93.538	-68.927	0.23749	90	0.002	13	1	6.9215e-05	6.9215e-06	Brehmer2022	String[]	aromatic
1,2-Dichlorobenzene	95-50-1	Rxi5SilMS	-59.214	1.0636	7612.5	63.106	7.5861	0.15127	143.09	0.043452	38.892	0.035296	63.075	1.2577	-37039	34.493	-48.841	0.081291	-40388	75.486	-57.447	0.19032	90	0.002	15	1	0.00011477	9.5638e-06	Brehmer2022	String[]	aromatic
Linalool	78-70-6	Rxi5SilMS	-68.609	0.98172	8709.3	59.028	8.7381	0.13931	149.65	0.03046	35.646	0.026804	72.652	1.1583	-41696	31.924	-58.474	0.074496	-46030	76.316	-69.523	0.19152	90	0.002	11	1	3.9928e-05	4.991e-06	Brehmer2022	String[]	allergenic fragrances	terpene
Aniline	62-53-3	Rxi5SilMS	-61.671	1.064	7594.9	61.263	7.9404	0.15205	129.14	0.044201	36.776	0.026049	66.02	1.2642	-36589	27.135	-50.807	0.065192	-39173	56.923	-57.564	0.14558	90	0.002	15	0.99999	0.00011623	9.6862e-06	Brehmer2022	String[]	anilines	aromatic
n-Butylbenzene	104-51-8	Rxi5SilMS	-62.04	0.86461	8000.4	51.488	7.9073	0.12289	144.69	0.037252	37.176	0.0284	65.745	1.0218	-39048	30.632	-53.306	0.071875	-42644	64.044	-62.53	0.16077	90	0.002	12	1	5.169e-05	5.7434e-06	Brehmer2022	String[]	aromatic
Heptan-2-one	110-43-0	Rxi5SilMS	-59.87	2.3152	7274.3	127.39	7.6756	0.33342	108.15	0.078134	33.442	0.059426	63.818	2.7722	-36148	65.92	-54.656	0.16958	-37306	83.966	-57.769	0.21845	90	0.002	14	0.99998	0.00037879	3.4436e-05	Brehmer2022	String[]	alkanones	ketone
Nonan-2-one	821-55-6	Rxi5SilMS	-74.523	1.4458	9009.4	86.508	9.5884	0.20531	147.41	0.045749	35.538	0.036074	79.722	1.7071	-41380	42.959	-58.249	0.10045	-45957	107.37	-69.95	0.27042	90	0.002	14	0.99999	0.00012927	1.1751e-05	Brehmer2022	String[]	alkanones	ketone
Nitrobenzene	98-95-3	Rxi5SilMS	-59.081	0.92074	7851.7	55.755	7.5104	0.13052	152.56	0.037018	38.937	0.037318	62.445	1.0852	-38699	37.695	-50.759	0.087481	-42606	77.89	-60.685	0.19371	90	0.002	13	1	6.5613e-05	6.5613e-06	Brehmer2022	String[]	aromatic
n-Nonanal	124-19-6	Rxi5SilMS	-71.171	1.0449	8871.2	62.927	9.1013	0.14824	150.25	0.027665	35.726	0.031514	75.672	1.2325	-41720	37.203	-58.391	0.087157	-46279	83.218	-70.006	0.20851	90	0.002	13	1	4.4095e-05	4.4095e-06	Brehmer2022	String[]	aldehyde	Grob
1-Phenyl-2-propanol	698-87-3	Rxi5SilMS	-66.334	1.3889	8542.8	85.209	8.4691	0.19646	159.12	0.043991	38.277	0.053598	70.416	1.6334	-40590	57.435	-53.754	0.13183	-45457	126.92	-66.023	0.31396	90	0.002	14	0.99999	0.00011836	1.076e-05	Brehmer2022	String[]	aromatic
Hexan-1-ol	111-27-3	Rxi5SilMS	-68.46	1.9161	7676.8	104.33	8.9169	0.27648	102.92	0.06883	32.713	0.063066	74.139	2.2988	-35947	70.539	-55.44	0.1851	-36905	77.581	-58.032	0.20343	90	0.002	15	0.99998	0.0003843	3.2025e-05	Brehmer2022	String[]	alcohols	alcohol
Chlorobenzene	108-90-7	Rxi5SilMS	-55.197	1.3856	6641	75.294	7.1435	0.19996	102.66	0.043672	35.699	0.040616	59.395	1.6626	-32895	38.199	-47.385	0.1001	-33647	44.146	-49.421	0.11601	90	0.002	13	0.99999	8.9215e-05	8.9215e-06	Brehmer2022	String[]	aromatic
2-Nitrophenol	88-75-5	Rxi5SilMS	-54.35	1.7836	7775.9	109.48	6.7882	0.25226	159.44	0.058431	38.669	0.06858	56.44	2.0974	-40237	72.186	-52.87	0.16544	-44157	162.81	-62.746	0.40288	90	0.002	13	0.99999	0.00016288	1.6288e-05	Brehmer2022	String[]	aromatic
3,5-Dimethylphenol	108-68-9	Rxi5SilMS	-78.428	1.3496	9531.5	83.084	10.095	0.19077	161.42	0.024345	36.71	0.038657	83.937	1.5862	-42773	45.295	-58.281	0.10379	-48767	122.1	-73.351	0.30322	90	0.002	11	1	2.2491e-05	2.8114e-06	Brehmer2022	String[]	aromatic
2-Chloroaniline	95-51-2	Rxi5SilMS	-63.459	0.62978	8271.3	38.634	8.1008	0.089072	159.58	0.017463	39.29	0.02133	67.354	0.74058	-39626	21.749	-51.428	0.04985	-44312	56.009	-63.234	0.13916	90	0.002	13	1	1.4386e-05	1.4386e-06	Brehmer2022	String[]	aromatic
Phenol	108-95-2	Rxi5SilMS	-80.635	2.6447	8835.2	150.95	10.57	0.37849	125.23	0.077244	34.32	0.049733	87.882	3.1469	-38449	57.677	-56.369	0.1411	-41545	125.96	-64.506	0.32517	90	0.002	13	0.99998	0.00028769	2.8769e-05	Brehmer2022	String[]	aromatic
Naphthalene	91-20-3	Rxi5SilMS	-28.758	4.8122	6294.9	289.22	3.2016	0.68309	148.52	0.20532	35.957	0.18584	26.619	5.6795	-41114	216.24	-51.596	0.50618	-42672	397.09	-55.573	0.98874	90	0.001	24	0.99979	0.0067937	0.00032351	Brehmer2022	String[]	PAH
Acenaphthylene	208-96-8	Rxi5SilMS	-41.791	2.7221	7966.4	176.82	4.9042	0.38138	189.65	0.12763	37.599	0.06533	40.776	3.171	-47365	86.346	-56.435	0.18005	-51428	328.04	-66.323	0.79021	90	0.001	27	0.99993	0.0032252	0.00013438	Brehmer2022	String[]	PAH
Acenaphthene	83-32-9	Rxi5SilMS	-53.652	2.0179	8845.8	132.01	6.5452	0.28237	193.76	0.073981	37.652	0.041241	54.42	2.3478	-48139	54.89	-57.195	0.1141	-53786	249.98	-70.872	0.60125	90	0.001	23	0.99998	0.00080379	4.019e-05	Brehmer2022	String[]	PAH
Fluorene	86-73-7	Rxi5SilMS	-52.019	2.4846	9080.4	166.54	6.2569	0.34631	207.06	0.091204	37.956	0.052002	52.023	2.8794	-50516	71.821	-59.287	0.1455	-56606	344.94	-73.823	0.81791	90	0.001	25	0.99996	0.0015307	6.9575e-05	Brehmer2022	String[]	PAH
Phenanthrene	85-01-8	Rxi5SilMS	-63.154	1.4793	10333	103.71	7.7482	0.20472	232.46	0.039509	39.849	0.038967	64.422	1.7021	-53340	52.821	-59.588	0.10349	-62518	248.28	-80.909	0.57285	90	0.001	23	0.99999	0.00027803	1.3901e-05	Brehmer2022	String[]	PAH
Anthracene	120-12-7	Rxi5SilMS	-47.124	3.4912	9324.4	245.25	5.499	0.48298	233.71	0.11112	39.299	0.087045	45.722	4.0157	-54353	122.72	-61.327	0.23868	-60923	590.21	-76.571	1.3602	90	0.001	23	0.99994	0.0021595	0.00010797	Brehmer2022	String[]	PAH
Fluoranthene	206-44-0	Rxi5SilMS	-69.934	1.535	11547	113.48	8.5825	0.21067	263.72	0.034515	41.535	0.054851	71.358	1.7516	-57697	76.555	-61.562	0.14209	-70093	313.84	-89.459	0.69942	90	0.001	23	0.99999	0.00019231	9.6155e-06	Brehmer2022	String[]	PAH
Pyrene	129-00-0	Rxi5SilMS	-64.946	2.3026	11280	171.92	7.8926	0.31552	270.11	0.045354	42.208	0.079746	65.622	2.6234	-58137	110.27	-61.107	0.20239	-69956	485.26	-87.538	1.0759	90	0.001	23	0.99999	0.00030915	1.5457e-05	Brehmer2022	String[]	PAH
Benz[a]anthracene	56-55-3	Rxi5SilMS	-73.52	2.7419	12796	215.1	8.9321	0.37289	300.58	0.064221	42.907	0.1242	74.265	3.1004	-63785	185.19	-65.268	0.32206	-79424	678.76	-99.233	1.4542	90	0.001	20	0.99999	0.00012987	7.6396e-06	Brehmer2022	String[]	PAH
Chrysene	218-01-9	Rxi5SilMS	-72.592	2.564	12736	201.51	8.8062	0.34862	301.63	0.062345	43.047	0.11891	73.219	2.8986	-63810	176.81	-65.109	0.30691	-79305	638.51	-98.729	1.366	90	0.001	20	0.99999	0.00011352	6.6774e-06	Brehmer2022	String[]	PAH
Benzo[b]fluoranthene	205-99-2	Rxi5SilMS	-79.322	4.8077	13920	393.99	9.6368	0.64981	326.98	0.2101	44.261	0.30248	80.125	5.4028	-67655	464.78	-66.827	0.77145	-86643	1362.8	-107.08	2.822	90	0.001	10	0.99999	5.162e-05	7.3743e-06	Brehmer2022	String[]	PAH
Benzo[k]fluoranthene	207-08-9	Rxi5SilMS	-80.661	8.3282	14041	684.22	9.8169	1.1255	327.59	0.41763	44.316	0.56519	81.622	9.3577	-67709	868.65	-66.801	1.4396	-87101	2388.5	-107.89	4.9265	90	0.001	8	0.99999	5.6248e-05	1.125e-05	Brehmer2022	String[]	PAH
Benzo[a]pyrene	50-32-8	Rxi5SilMS	-79.303	8.5832	14047	711.75	9.6285	1.1581	334.84	0.39952	45.118	0.56736	80.056	9.6288	-68121	861.28	-66.134	1.4109	-87721	2511.3	-107.39	5.1598	90	0.001	8	0.99999	5.6858e-05	1.1372e-05	Brehmer2022	String[]	PAH
Indeno[1,2,3-cd]pyrene	193-39-5	Rxi5SilMS	-100	9.3199	16240	804.05	12.378	1.2508	358.66	0.69544	47.415	0.81988	102.92	10.4	-70000	1220.2	-64.884	1.9197	-97649	3053.4	-121.88	6.0741	90	0.001	7	0.99999	2.9177e-05	7.2942e-06	Brehmer2022	String[]	PAH
Dibenz[a,h]anthracene	53-70-3	Rxi5SilMS	-97.448	8.8491	16211	759.97	11.985	1.188	357.43	0.55351	45.952	0.66848	99.647	9.8778	-71947	1054.2	-68.188	1.6628	-98596	2847.2	-123.18	5.7011	90	0.001	6	1	1.0449e-05	3.4828e-06	Brehmer2022	String[]	PAH
Benzo[ghi]perylene	191-24-2	Rxi5SilMS	-162.81	116.02	20909	10220	21.005	15.531	370.48	11.444	56.064	15.666	174.64	129.13	-61436	17306	-49.544	26.726	-110420	40300	-149.5	78.718	90	0.001	6	0.99927	0.0017858	0.00059525	Brehmer2022	String[]	PAH
PCB 28	7012-37-5	Rxi5SilMS	-29.121	8.3632	8465.4	592.77	2.9056	1.1552	239.52	0.20709	37.678	0.1319	24.159	9.6047	-58000	208.38	-67.225	0.39868	-61612	1451.3	-75.556	3.336	90	0.001	14	0.9999	0.0019302	0.00017547	Brehmer2022	String[]	PCB
PCB 52	35693-99-3	Rxi5SilMS	-37.294	7.7724	9284.1	556.92	3.9883	1.0717	246.13	0.19197	37.383	0.10735	33.161	8.9105	-59973	177.84	-69.586	0.3344	-65150	1402.7	-81.445	3.2042	90	0.001	14	0.99992	0.0016613	0.00015102	Brehmer2022	String[]	PCB
PCB 101	37680-73-2	Rxi5SilMS	-64.012	4.2652	11648	314.7	7.6106	0.5854	263.8	0.10461	38.128	0.074901	63.278	4.8673	-62873	125.92	-71.184	0.23115	-73871	855.48	-95.932	1.9177	90	0.001	13	0.99998	0.0004504	4.504e-05	Brehmer2022	String[]	PCB
PCB 138	35065-28-2	Rxi5SilMS	-83.604	7.7727	13656	594.89	10.229	1.0608	286.36	0.2164	39.461	0.19677	85.047	8.8198	-65959	332.83	-71.98	0.5896	-82659	1764.2	-108.74	3.8581	90	0.001	16	0.99991	0.0033296	0.00025612	Brehmer2022	String[]	PCB
PCB 153	35065-27-1	Rxi5SilMS	-77.178	3.0483	13067	231.2	9.3566	0.4166	280.64	0.075862	38.893	0.072758	77.795	3.4638	-65562	123.96	-72.48	0.22207	-80393	672.05	-105.31	1.4785	90	0.001	15	0.99999	0.00036292	3.0244e-05	Brehmer2022	String[]	PCB
PCB 180	35065-29-3	Rxi5SilMS	-82.719	4.7274	13977	369.3	10.051	0.64316	299.31	0.10994	39.853	0.13737	83.57	5.3475	-68370	237.13	-73.524	0.41231	-85862	1144.4	-111.56	2.4687	90	0.001	15	0.99997	0.00079181	6.5984e-05	Brehmer2022	String[]	PCB
PCB 138 Std	35065-28-2	Rxi5SilMS	-78.115	4.9879	13193	382.16	9.4938	0.68065	286.76	0.061599	39.799	0.14292	78.936	5.6592	-65492	235.62	-71.062	0.42023	-81023	1138.2	-105.24	2.486	90	0.001	9	0.99999	6.3226e-05	1.0538e-05	Brehmer2022	String[]	PCB
PCB 28	7012-37-5	Rxi17SilMS	-157.74	14.089	17354	1032	20.808	1.9369	257.18	0.27892	44.513	0.6941	173.01	16.104	-52534	821.03	-53.151	1.5455	-81458	2816.2	-118.67	6.2928	90	0.001	10	0.99992	0.00061195	8.7421e-05	Brehmer2022	String[]	PCB
PCB 52	35693-99-3	Rxi17SilMS	-198.04	17.91	20421	1325.1	26.334	2.458	263.82	0.30885	45.906	0.84816	218.95	20.437	-52222	966.72	-51.346	1.7977	-90279	3683.2	-136.98	8.1948	90	0.001	10	0.99988	0.00088329	0.00012618	Brehmer2022	String[]	PCB
PCB 101	37680-73-2	Rxi17SilMS	-130.46	12.257	16483	931.6	16.811	1.6755	279.55	0.29515	42.476	0.59626	139.77	13.931	-59795	841.8	-62.279	1.5198	-86289	2772.7	-120.98	6.0462	90	0.001	11	0.99993	0.00073129	9.1412e-05	Brehmer2022	String[]	PCB
PCB 138	35065-28-2	Rxi17SilMS	-148.22	19.902	18515	1578.9	19.145	2.7026	306.81	0.59977	45.383	1.151	159.18	22.471	-61622	1568	-60.345	2.697	-96134	5121.3	-134.86	10.863	90	0.001	11	0.99984	0.0016966	0.00021208	Brehmer2022	String[]	PCB
PCB 153	35065-27-1	Rxi17SilMS	-98.217	9.7054	14855	756.53	12.233	1.3217	294.65	0.30406	40.764	0.48785	101.71	10.99	-65758	790.12	-69.905	1.3874	-86573	2384.9	-115.36	5.1049	90	0.001	10	0.99997	0.00023416	3.3451e-05	Brehmer2022	String[]	PCB
PCB 180	35065-29-3	Rxi17SilMS	-132.88	18.954	17902	1529	16.935	2.568	316.48	0.73959	43.914	1.1675	140.8	21.351	-65825	1757.8	-65.73	2.9713	-97715	5149.6	-133.98	10.77	90	0.001	11	0.99987	0.0015318	0.00019147	Brehmer2022	String[]	PCB
PCB 28	7012-37-5	Rxi5SilMS	-101.55	2.2747	13300	169.51	13.001	0.31176	269.33	0.052128	47.105	0.085008	108.1	2.5921	-51944	94.272	-55.609	0.17305	-71330	474.46	-98.992	1.0547	90	0.002	11	0.99999	5.4783e-05	6.8479e-06	Brehmer2022	String[]	PCB
PCB 52	35693-99-3	Rxi5SilMS	-108.61	2.3285	14057	175.54	13.925	0.31859	276.1	0.050548	47.072	0.10184	115.78	2.6489	-53285	115.7	-56.871	0.21008	-74832	506.49	-104.77	1.116	90	0.002	12	0.99999	6.5045e-05	7.2273e-06	Brehmer2022	String[]	PCB
PCB 101	37680-73-2	Rxi5SilMS	-111.16	0.85969	14804	66.924	14.179	0.11708	294.81	0.023455	47.78	0.053172	117.89	0.97344	-56132	62.638	-58.687	0.11006	-80277	209.05	-111.41	0.44911	90	0.002	10	1	5.0424e-06	7.2034e-07	Brehmer2022	String[]	PCB
PCB 138	35065-28-2	Rxi5SilMS	-107.39	2.4739	15187	200.61	13.561	0.33499	318.7	0.12712	48.915	0.20645	112.75	2.7853	-59539	252.59	-60.455	0.42514	-85325	685.92	-115.53	1.4259	90	0.002	11	1	4.0017e-05	5.0021e-06	Brehmer2022	String[]	PCB
PCB 153	35065-27-1	Rxi5SilMS	-106.02	3.2438	14985	260.39	13.377	0.43993	312.05	0.16064	47.854	0.25766	111.22	3.6578	-59502	322.03	-61.532	0.54816	-84199	874.59	-114.6	1.8301	90	0.002	10	1	4.1581e-05	5.9401e-06	Brehmer2022	String[]	PCB
PCB 180	35065-29-3	Rxi5SilMS	-95.041	5.9211	14747	489.4	11.783	0.79956	330.9	0.33185	47.826	0.48932	97.972	6.6479	-63433	652.73	-64.868	1.076	-87035	1731	-114.72	3.551	90	0.002	9	0.99999	8.5642e-05	1.4274e-05	Brehmer2022	String[]	PCB
PCB 28	7012-37-5	Rxi17SilMS	-139.69	27.136	16193	1980.3	18.278	3.7314	256.41	0.25718	43.051	0.8623	151.97	31.024	-54160	1086.1	-56.366	2.0491	-79449	5276.3	-113.69	11.882	90	0.001	6	0.99995	6.6575e-05	2.2192e-05	Brehmer2022	String[]	PCB
PCB 52	35693-99-3	Rxi17SilMS	-139.24	15.607	16484	1149.7	18.139	2.1428	262.17	0.15265	42.307	0.48522	150.82	17.817	-56317	646.71	-59.296	1.207	-82283	3135.2	-117.82	7.0184	90	0.001	7	0.99997	6.2811e-05	1.5703e-05	Brehmer2022	String[]	PCB
PCB 101	37680-73-2	Rxi17SilMS	-121.2	26.258	15842	1990.8	15.529	3.5895	279.52	0.38514	42.073	0.96422	129.11	29.845	-60360	1385.9	-63.308	2.5041	-84829	5824.2	-117.53	12.781	90	0.001	9	0.99984	0.00083464	0.00013911	Brehmer2022	String[]	PCB
PCB 138	35065-28-2	Rxi17SilMS	-64.362	16.69	12648	1318.7	7.5419	2.2682	303.32	0.5652	40.037	0.81709	62.707	18.859	-69012	1414.9	-73.807	2.446	-82389	4265.9	-102.78	9.0527	90	0.001	9	0.99995	0.00033329	5.5548e-05	Brehmer2022	String[]	PCB
PCB 138 Std	35065-28-2	Rxi17SilMS	-93.892	9.0386	14681	717.57	11.639	1.2278	305.12	0.3916	42.058	0.54377	96.773	10.209	-66106	859.37	-68.41	1.48	-86924	2360	-113.43	4.976	90	0.001	8	0.99999	4.8317e-05	9.6634e-06	Brehmer2022	String[]	PCB
PCB 153	35065-27-1	Rxi17SilMS	-72.482	20.513	13036	1595.4	8.6783	2.7939	294.31	0.51267	39.699	0.86863	72.156	23.23	-67442	1480.7	-72.94	2.6026	-82184	4972.8	-105.15	10.691	90	0.001	9	0.99992	0.00050566	8.4276e-05	Brehmer2022	String[]	PCB
PCB 180	35065-29-3	Rxi17SilMS	-119.47	22.573	16960	1819.5	15.082	3.0587	316.06	0.85485	43.001	1.3185	125.4	25.431	-67127	2067.5	-68.018	3.4971	-95475	6113.8	-128.71	12.799	90	0.001	11	0.99982	0.0021892	0.00027365	Brehmer2022	String[]	PCB
Propiophenone	93-55-0	Rxi17SilMS	-118.27	3.0303	11800	184.22	15.878	0.42934	154.16	0.070254	36.408	0.11918	132.02	3.5698	-41699	137.19	-51.677	0.31985	-50168	267.61	-73.154	0.66389	90	0.001	12	0.99999	0.00023094	2.566e-05	Brehmer2022	String[]	phenones	phenone
Butyrophenone	495-40-9	Rxi17SilMS	-108.58	3.9472	11653	245.92	14.39	0.55709	165.94	0.085845	36.145	0.1703	119.65	4.6319	-44349	209.68	-55.096	0.4763	-53435	410.05	-77.815	1.0009	90	0.001	11	0.99999	0.00021224	2.653e-05	Brehmer2022	String[]	phenones	phenone
Valerophenone	1009-14-9	Rxi17SilMS	-126.39	4.3527	13172	278.33	16.817	0.61155	180.35	0.077712	37.085	0.15581	139.82	5.0847	-46109	194.37	-55.767	0.42753	-58742	499.28	-86.832	1.2085	90	0.001	11	0.99998	0.00020602	2.5753e-05	Brehmer2022	String[]	phenones	phenone
Hexanophenone	942-92-7	Rxi17SilMS	-124.58	6.5622	13543	430.9	16.449	0.91821	193.72	0.12732	37.169	0.27455	136.76	7.6344	-48757	361.13	-58.527	0.77195	-62942	870.98	-92.885	2.0683	90	0.001	10	0.99998	0.00023815	3.4022e-05	Brehmer2022	String[]	phenone
Heptanophenone	1671-75-6	Rxi17SilMS	-95.773	12.008	12296	808.49	12.25	1.6744	205.11	0.40423	35.534	0.6081	101.85	13.922	-53520	920.34	-65.998	1.9174	-65244	1850.5	-94.041	4.2887	90	0.001	7	0.99998	7.5338e-05	1.8835e-05	Brehmer2022	String[]	phenones	phenone
Octanophenone	1674-37-9	Rxi17SilMS	-122.99	11.539	14383	794.01	16.012	1.6031	217.92	0.34757	36.987	0.57993	133.13	13.329	-54209	853.4	-64.481	1.7326	-71239	1909.2	-104.66	4.3824	90	0.001	8	0.99998	0.00014797	2.9593e-05	Brehmer2022	String[]	phenones	phenone
Propiophenone	93-55-0	Rxi5SilMS	-65.225	1.4852	8601.7	92.113	8.2885	0.2097	164.74	0.039485	38.564	0.05537	68.914	1.7436	-41341	59.825	-54.265	0.13582	-46492	143.56	-67.163	0.35366	90	0.002	13	1	8.0004e-05	8.0004e-06	Brehmer2022	String[]	phenones	phenone
Butyrophenone	495-40-9	Rxi5SilMS	-67.387	1.6821	9101.8	107.42	8.5198	0.23641	179.18	0.039499	38.985	0.075513	70.837	1.9656	-43635	84.862	-56.323	0.18704	-49952	194.88	-71.878	0.47056	90	0.002	12	1	5.7697e-05	6.4107e-06	Brehmer2022	String[]	phenones	phenone
Valerophenone	1009-14-9	Rxi5SilMS	-72.815	2.7649	9861	182.35	9.2023	0.3867	195.13	0.076872	39.499	0.15149	76.512	3.2152	-46159	177.68	-58.427	0.37838	-54203	382.15	-77.881	0.90112	90	0.002	11	0.99999	8.3524e-05	1.0441e-05	Brehmer2022	String[]	phenones	phenone
Hexanophenone	942-92-7	Rxi5SilMS	-78.949	5.6215	10671	381.1	9.9819	0.78279	210.01	0.1676	39.917	0.3173	82.994	6.5085	-48625	387.99	-60.495	0.80076	-58585	872.78	-84.192	2.0242	90	0.002	9	0.99999	8.2712e-05	1.3785e-05	Brehmer2022	String[]	phenone
Heptanophenone	1671-75-6	Rxi5SilMS	-95.076	4.8897	12099	340.86	12.172	0.67809	224.31	0.20059	40.947	0.32791	101.2	5.6379	-50250	404.45	-60.867	0.80995	-63843	859.7	-92.717	1.9517	90	0.002	8	0.99999	2.6549e-05	5.3099e-06	Brehmer2022	String[]	phenones	phenone
Octanophenone	1674-37-9	Rxi5SilMS	-107.69	8.8618	13312	634.47	13.866	1.2242	238.12	0.47508	42.007	0.69068	115.29	10.179	-51739	856.11	-61.052	1.6665	-68815	1737.7	-100.49	3.8643	90	0.002	7	0.99999	3.289e-05	8.2225e-06	Brehmer2022	String[]	phenones	phenone
Propiophenone	93-55-0	Rxi5SilMS	-76.214	1.1328	9179.7	67.019	9.8883	0.16118	141.63	0.034934	33.878	0.030177	82.216	1.3402	-42223	38.278	-55.889	0.091083	-46467	79.379	-66.817	0.20049	90	0.001	14	1	8.7936e-05	7.9942e-06	Brehmer2022	String[]	phenones	phenone
Butyrophenone	495-40-9	Rxi5SilMS	-78.035	0.99501	9675.8	60.551	10.064	0.14091	155.77	0.024647	34.326	0.023146	83.673	1.1716	-44561	30.48	-57.983	0.070306	-50063	83.011	-71.91	0.20748	90	0.001	13	1	3.5684e-05	3.5684e-06	Brehmer2022	String[]	phenones	phenone
Valerophenone	1009-14-9	Rxi5SilMS	-79.691	1.7624	10231	110.71	10.201	0.24832	171.32	0.034558	34.674	0.051988	84.815	2.0647	-47370	71.403	-60.669	0.16001	-54266	182.58	-77.806	0.44698	90	0.001	12	1	6.3029e-05	7.0032e-06	Brehmer2022	String[]	phenones	phenone
Hexanophenone	942-92-7	Rxi5SilMS	-79.987	1.6469	10704	106.51	10.146	0.23099	185.82	0.030669	34.833	0.058348	84.36	1.9206	-50281	84.491	-63.644	0.18365	-58364	202.6	-83.398	0.4859	90	0.001	11	1	2.9543e-05	3.6928e-06	Brehmer2022	String[]	phenone
Heptanophenone	1671-75-6	Rxi5SilMS	-88.13	4.2302	11644	280.61	11.207	0.5909	199.45	0.072901	35.186	0.15159	93.177	4.913	-52778	227.96	-65.768	0.48143	-62976	584.28	-90.314	1.3812	90	0.001	9	0.99999	4.6531e-05	7.7552e-06	Brehmer2022	String[]	phenones	phenone
Octanophenone	1674-37-9	Rxi5SilMS	-96.662	5.0227	12618	341.57	12.319	0.69895	212.34	0.11598	35.512	0.20711	102.42	5.8114	-55185	322.92	-67.76	0.66349	-67715	781.36	-97.498	1.8136	90	0.001	8	1	2.7907e-05	5.5814e-06	Brehmer2022	String[]	phenones	phenone
Glyceryl triacetate	102-76-1	Rxi17SilMS	-499.15	125.38	37266	7894	69.033	17.656	173.1	1.1595	30.824	2.2556	573.97	146.8	-53715	3940.6	-74.462	8.8138	-101410	12852	-192.74	31.558	90	0.001	6	0.99718	0.0018515	0.00061716	Brehmer2022	String[]	triglyceride
Glyceryl tributyrate	60-01-5	Rxi17SilMS	-257.95	27.785	24417	1936.1	34.55	3.8481	229.76	0.30778	35.923	0.27734	287.27	31.995	-58540	457.6	-70.494	0.90149	-98689	4497.4	-164.03	10.459	90	0.001	10	0.99969	0.0023129	0.00033041	Brehmer2022	String[]	triglyceride
Glyceryl trihexanoate	621-70-5	Rxi17SilMS	-188.84	20.96	22064	1588.2	24.456	2.8654	279.28	0.36766	35.679	0.53451	203.34	23.824	-71117	1069.6	-82.828	1.9305	-109610	4636.7	-168.13	10.181	90	0.001	14	0.99968	0.0093626	0.00085115	Brehmer2022	String[]	triglyceride
Glyceryl trioctanoate	538-23-8	Rxi17SilMS	-211.38	27.344	25948	2197.4	27.112	3.7033	318.75	0.27448	35.386	0.54949	225.42	30.791	-82318	1280.5	-93.167	2.1606	-133880	7159.8	-203.29	15.197	90	0.001	20	0.99958	0.014787	0.00086984	Brehmer2022	String[]	triglyceride
Glyceryl tridecanoate	621-71-6	Rxi17SilMS	-394.74	65.672	41657	5590.7	51.841	8.818	357.5	1.2	44.375	2.8054	431.03	73.317	-74520	4719.7	-72.255	7.4737	-189820	20186	-310.16	41.164	90	0.001	24	0.99636	0.083195	0.0039617	Brehmer2022	String[]	triglyceride
Glyceryl trilaurate	538-24-9	Rxi17SilMS	-543.67	127.33	55893	11394	71.568	16.969	393.69	3.3938	54.435	8.6086	595.05	141.09	-67920	10764	-55.946	16.116	-248630	44256	-417.58	87.316	90	0.001	13	0.99883	0.0039493	0.00039493	Brehmer2022	String[]	triglyceride
Glyceryl trimyristine	555-45-3	Rxi17SilMS	-655.14	198.66	66369	27435	86.428	25.872	471.37	130.28	274.27	2095.4	718.6	215.11	-16804	128520	23.337	172.49	-290860	181970	-492.57	265.34	90	0.001	13	0.99916	0.0091803	0.00091803	Brehmer2022	["θchar > 100 °C"]	triglyceride
Glyceryl tripalmitin	555-44-2	Rxi17SilMS	-493.02	661.79	53703	529250	64.545	23.508	556.97	5727.5	5634.7	17350000	536.66	195.45	-1016.8	3131000	44.683	3771.7	-251620	4398400	-399	5293.9	90	0.001	9	0.99897	0.0034491	0.00057485	Brehmer2022	["θchar > 100 °C"]	triglyceride
Decane	124-18-5	Rtx5MS	279.93	NaN	-8706.1	NaN	-42.474	NaN	-141.96	NaN	-5.4925	NaN	-353.15	NaN	26055	NaN	252.13	NaN	-55860	NaN	-107.43	NaN	90	0.0004	NaN	NaN	NaN	NaN	Stevenson2019a	["A > 0", "B < 0", "C < 0", "θchar < 0"]	Grob	alkane	alkanes
1-Octanol	111-87-5	Rtx5MS	231.26	NaN	-6222.3	NaN	-35.277	NaN	-173.68	NaN	-3.6464	NaN	-293.31	NaN	22560	NaN	280.33	NaN	-54780	NaN	-99.493	NaN	90	0.0004	NaN	NaN	NaN	NaN	Stevenson2019a	["A > 0", "B < 0", "C < 0", "θchar < 0"]	Grob	alcohol	alcohols
Undecane	1120-21-4	Rtx5MS	229.68	NaN	-6201.8	NaN	-34.978	NaN	-173.68	NaN	-3.6345	NaN	-290.82	NaN	22636	NaN	281.09	NaN	-54047	NaN	-95.506	NaN	90	0.0004	NaN	NaN	NaN	NaN	Stevenson2019a	["A > 0", "B < 0", "C < 0", "θchar < 0"]	Grob	alkane	alkanes
2,6-Dimethylaniline	87-62-7	Rtx5MS	161.79	NaN	-3004	NaN	-24.865	NaN	-220.07	NaN	-1.6731	NaN	-206.74	NaN	14003	NaN	317.32	NaN	-50101	NaN	-80.235	NaN	90	0.0004	NaN	NaN	NaN	NaN	Stevenson2019a	["A > 0", "B < 0", "C < 0", "θchar < 0"]	amine	aromatic	Grob
Methyl decanoate	110-42-9	Rtx5MS	173.34	NaN	-3141.8	NaN	-26.578	NaN	-223.28	NaN	-1.3691	NaN	-220.98	NaN	15103	NaN	356.38	NaN	-54126	NaN	-82.362	NaN	90	0.0004	NaN	NaN	NaN	NaN	Stevenson2019a	["A > 0", "B < 0", "C < 0", "θchar < 0"]	FAME	Grob	FAMEs
Methyl laurate	111-82-0	Rtx5MS	154.5	NaN	-1967.8	NaN	-23.721	NaN	-244.36	NaN	-0.64479	NaN	-197.22	NaN	10684	NaN	424.7	NaN	-55260	NaN	-75.25	NaN	90	0.0004	NaN	NaN	NaN	NaN	Stevenson2019a	["A > 0", "B < 0", "C < 0", "θchar < 0"]	FAME	Grob	FAMEs
Naphthalene	91-20-3	Rtx5MS	143.8	NaN	-2224.6	NaN	-22.157	NaN	-233.16	NaN	-1.1945	NaN	-184.22	NaN	11130	NaN	331.87	NaN	-48404	NaN	-74.576	NaN	90	0.0004	NaN	NaN	NaN	NaN	Stevenson2019a	["A > 0", "B < 0", "C < 0", "θchar < 0"]	PAH
Acenaphthylene	208-96-8	Rtx5MS	108.55	NaN	-174.42	NaN	-16.864	NaN	-271.24	NaN	-0.025748	NaN	-140.22	NaN	1181.9	NaN	671.31	NaN	-49470	NaN	-64.274	NaN	90	0.0004	NaN	NaN	NaN	NaN	Stevenson2019a	["A > 0", "B < 0", "C < 0", "θchar < 0"]	PAH
Acenaphthene	83-32-9	Rtx5MS	106.65	NaN	-11.197	NaN	-16.585	NaN	-273.07	NaN	-0.00062516	NaN	-137.89	NaN	82.255	NaN	1099.5	NaN	-49982	NaN	-64.025	NaN	90	0.0004	NaN	NaN	NaN	NaN	Stevenson2019a	["A > 0", "B < 0", "C < 0", "θchar < 0"]	PAH
Fluorene	86-73-7	Rtx5MS	102.52	NaN	324.52	NaN	-15.954	NaN	159.34	NaN	25.891	NaN	-132.65	NaN	-60066	NaN	-85.359	NaN	-50869	NaN	-62.18	NaN	90	0.0004	NaN	NaN	NaN	NaN	Stevenson2019a	["lambertw > 0", "A > 0", "C < 0"]	PAH
Fluoranthene	206-44-0	Rtx5MS	71.833	NaN	2535.4	NaN	-11.417	NaN	212.32	NaN	29.175	NaN	-94.93	NaN	-67166	NaN	-84.826	NaN	-55554	NaN	-57.268	NaN	90	0.0004	NaN	NaN	NaN	NaN	Stevenson2019a	["lambertw > 0", "A > 0", "C < 0"]	PAH
Pyrene	129-00-0	Rtx5MS	72.706	NaN	2452.1	NaN	-11.5	NaN	217.87	NaN	29.769	NaN	-95.62	NaN	-67340	NaN	-83.616	NaN	-55113	NaN	-54.77	NaN	90	0.0004	NaN	NaN	NaN	NaN	Stevenson2019a	["lambertw > 0", "A > 0", "C < 0"]	PAH
Benzo[a]pyrene	50-32-8	Rtx5MS	128.37	NaN	-845.01	NaN	-19.064	NaN	-262.03	NaN	-0.1952	NaN	-158.51	NaN	5263.8	NaN	527.04	NaN	-50536	NaN	-25.579	NaN	90	0.0004	NaN	NaN	NaN	NaN	Stevenson2019a	["A > 0", "B < 0", "C < 0", "θchar < 0"]	PAH
decane	124-18-5	Rtx5MS	281.31	NaN	-8755.6	NaN	-42.684	NaN	-141.83	NaN	-5.4746	NaN	-354.89	NaN	26192	NaN	252.97	NaN	-56081	NaN	-108	NaN	90	0.0004	NaN	NaN	NaN	NaN	Stevenson2019a	["A > 0", "B < 0", "C < 0", "θchar < 0"]	Grob	alkane	alkanes
1-octanol	111-87-5	Rtx5MS	233.34	NaN	-6305.9	NaN	-35.589	NaN	-172.95	NaN	-3.6647	NaN	-295.91	NaN	22780	NaN	280.87	NaN	-55028	NaN	-100.15	NaN	90	0.0004	NaN	NaN	NaN	NaN	Stevenson2019a	["A > 0", "B < 0", "C < 0", "θchar < 0"]	Grob	alcohol	alcohols
undecane	1120-21-4	Rtx5MS	234.65	NaN	-6436.8	NaN	-35.711	NaN	-170.95	NaN	-3.7474	NaN	-296.91	NaN	23174	NaN	280.28	NaN	-54306	NaN	-96.177	NaN	90	0.0004	NaN	NaN	NaN	NaN	Stevenson2019a	["A > 0", "B < 0", "C < 0", "θchar < 0"]	Grob	alkane	alkanes
2,6- dimethylaniline	87-62-7	Rtx5MS	165.91	NaN	-3198.7	NaN	-25.472	NaN	-216.82	NaN	-1.7985	NaN	-211.78	NaN	14667	NaN	313.92	NaN	-50313	NaN	-80.776	NaN	90	0.0004	NaN	NaN	NaN	NaN	Stevenson2019a	["A > 0", "B < 0", "C < 0", "θchar < 0"]	amine	aromatic	Grob
methyl decanoate	110-42-9	Rtx5MS	188.99	NaN	-3977.5	NaN	-28.841	NaN	-210.02	NaN	-1.8478	NaN	-239.8	NaN	17932	NaN	337.59	NaN	-54012	NaN	-81.971	NaN	90	0.0004	NaN	NaN	NaN	NaN	Stevenson2019a	["A > 0", "B < 0", "C < 0", "θchar < 0"]	FAME	Grob	FAMEs
methyl laurate	111-82-0	Rtx5MS	173.53	NaN	-3033	NaN	-26.45	NaN	-227.02	NaN	-1.1741	NaN	-219.92	NaN	15072	NaN	380.22	NaN	-54647	NaN	-73.53	NaN	90	0.0004	NaN	NaN	NaN	NaN	Stevenson2019a	["A > 0", "B < 0", "C < 0", "θchar < 0"]	FAME	Grob	FAMEs
2-heptanone	110-43-0	Rtx5MS	387.18	NaN	-13813	NaN	-58.465	NaN	-96.904	NaN	-8.8536	NaN	-486.1	NaN	29171	NaN	219.04	NaN	-61684	NaN	-132.38	NaN	90	0.0004	NaN	NaN	NaN	NaN	Stevenson2019a	["A > 0", "B < 0", "C < 0", "θchar < 0"]	alkanones	ketone
trans-5-decene	7433-56-9	Rtx5MS	283.39	NaN	-8860.9	NaN	-42.997	NaN	-140.52	NaN	-5.5706	NaN	-357.49	NaN	26257	NaN	251.49	NaN	-56151	NaN	-108.58	NaN	90	0.0004	NaN	NaN	NaN	NaN	Stevenson2019a	["A > 0", "B < 0", "C < 0", "θchar < 0"]	alkene
2-nonanol	628-99-9	Rtx5MS	223.93	NaN	-5845.7	NaN	-34.167	NaN	-179.38	NaN	-3.3284	NaN	-284.08	NaN	21965	NaN	287.77	NaN	-54561	NaN	-96.867	NaN	90	0.0004	NaN	NaN	NaN	NaN	Stevenson2019a	["A > 0", "B < 0", "C < 0", "θchar < 0"]	alcohol
methyl nonanoate	1731-84-6	Rtx5MS	199.79	NaN	-4573.6	NaN	-30.509	NaN	-199.69	NaN	-2.3137	NaN	-253.66	NaN	19393	NaN	317.51	NaN	-54091	NaN	-87.859	NaN	90	0.0004	NaN	NaN	NaN	NaN	Stevenson2019a	["A > 0", "B < 0", "C < 0", "θchar < 0"]	FAME	FAMEs
undecanal	112-44-7	Rtx5MS	178.96	NaN	-3517.9	NaN	-27.374	NaN	-216.36	NaN	-1.6424	NaN	-227.6	NaN	16325	NaN	341	NaN	-53405	NaN	-81.321	NaN	90	0.0004	NaN	NaN	NaN	NaN	Stevenson2019a	["A > 0", "B < 0", "C < 0", "θchar < 0"]	aldehyde
n-pentadecane	629-62-9	Rtx5MS	176.76	NaN	-3233.7	NaN	-26.93	NaN	-223.53	NaN	-1.2973	NaN	-223.91	NaN	15777	NaN	371.51	NaN	-54427	NaN	-74.185	NaN	90	0.0004	NaN	NaN	NaN	NaN	Stevenson2019a	["A > 0", "B < 0", "C < 0", "θchar < 0"]	alkanes	alkane
2378-TCDD	1746-01-6	RtxDioxin2	-68.02	NaN	12777	NaN	8.11	NaN	287.1	NaN	38.123	NaN	67.43	NaN	-68457	NaN	-71.395	NaN	-81748	NaN	-100.63	NaN	90	0.000555556	NaN	NaN	NaN	NaN	Stultz2020	String[]	PCDD
12378-PCDD	40321-76-4	RtxDioxin2	-97.83	NaN	15418	NaN	12.15	NaN	305.05	NaN	39.831	NaN	101.02	NaN	-69786	NaN	-69.9	NaN	-91510	NaN	-116.88	NaN	90	0.000555556	NaN	NaN	NaN	NaN	Stultz2020	String[]	PCDD
123478-HxCDD	39227-28-6	RtxDioxin2	-109.48	NaN	16738	NaN	13.68	NaN	319.28	NaN	40.653	NaN	113.74	NaN	-71783	NaN	-70.37	NaN	-97862	NaN	-126.04	NaN	90	0.000555556	NaN	NaN	NaN	NaN	Stultz2020	String[]	PCDD
123678-HxCDD	57653-85-7	RtxDioxin2	-104.26	NaN	16395	NaN	12.96	NaN	321.1	NaN	40.619	NaN	107.76	NaN	-72284	NaN	-70.845	NaN	-97186	NaN	-123.91	NaN	90	0.000555556	NaN	NaN	NaN	NaN	Stultz2020	String[]	PCDD
123789-HxCDD	19408-74-3	RtxDioxin2	-89.75	NaN	15308	NaN	10.98	NaN	322.47	NaN	40.459	NaN	91.293	NaN	-72904	NaN	-71.606	NaN	-94127	NaN	-116.78	NaN	90	0.000555556	NaN	NaN	NaN	NaN	Stultz2020	String[]	PCDD
1234678-HPCDD	35822-46-9	RtxDioxin2	-113.7	NaN	17550	NaN	14.2	NaN	338.21	NaN	42.144	NaN	118.07	NaN	-73738	NaN	-69.819	NaN	-103040	NaN	-131.32	NaN	90	0.000555556	NaN	NaN	NaN	NaN	Stultz2020	String[]	PCDD
?CDD		RtxDioxin2	46.88	NaN	5124	NaN	-7.61	NaN	350.98	NaN	39.452	NaN	-63.273	NaN	-82094	NaN	-80.739	NaN	-65581	NaN	-46.474	NaN	90	0.000555556	NaN	NaN	NaN	NaN	Stultz2020	["lambertw > 0", "A > 0", "C < 0"]
2378-TCDF	51207-31-9	RtxDioxin2	-76.57	NaN	13273	NaN	9.31	NaN	284.38	NaN	38.458	NaN	77.408	NaN	-67203	NaN	-69.742	NaN	-82250	NaN	-102.93	NaN	90	0.000555556	NaN	NaN	NaN	NaN	Stultz2020	String[]	PCDF
12378-PCDF	57117-41-6	RtxDioxin2	-86.03	NaN	14298	NaN	10.58	NaN	300.09	NaN	39.913	NaN	87.967	NaN	-68454	NaN	-68.62	NaN	-86935	NaN	-108.78	NaN	90	0.000555556	NaN	NaN	NaN	NaN	Stultz2020	String[]	PCDF
23478-PCDF	57117-31-4	RtxDioxin2	-90.17	NaN	14777	NaN	11.11	NaN	302.54	NaN	39.542	NaN	92.374	NaN	-69687	NaN	-70.254	NaN	-89320	NaN	-112.82	NaN	90	0.000555556	NaN	NaN	NaN	NaN	Stultz2020	String[]	PCDF
123478-HxCDF	70648-26-9	RtxDioxin2	-106.77	NaN	16289	NaN	13.37	NaN	318.19	NaN	41.712	NaN	111.16	NaN	-69702	NaN	-67.077	NaN	-95068	NaN	-121.28	NaN	90	0.000555556	NaN	NaN	NaN	NaN	Stultz2020	String[]	PCDF
123678-HxCDF	57117-44-9	RtxDioxin2	-98.97	NaN	15762	NaN	12.28	NaN	316.19	NaN	40.743	NaN	102.1	NaN	-70880	NaN	-69.474	NaN	-93974	NaN	-118.91	NaN	90	0.000555556	NaN	NaN	NaN	NaN	Stultz2020	String[]	PCDF
234678-HxCDF	60851-34-5	RtxDioxin2	-101	NaN	16035	NaN	12.54	NaN	319.9	NaN	40.906	NaN	104.26	NaN	-71487	NaN	-69.746	NaN	-95458	NaN	-120.88	NaN	90	0.000555556	NaN	NaN	NaN	NaN	Stultz2020	String[]	PCDF
123789-HxCDF	72918-21-9	RtxDioxin2	-97.91	NaN	15796	NaN	12.14	NaN	325.41	NaN	42.005	NaN	100.94	NaN	-70917	NaN	-67.683	NaN	-94678	NaN	-118.12	NaN	90	0.000555556	NaN	NaN	NaN	NaN	Stultz2020	String[]	PCDF
1234678-HpCDF	67562-39-4	RtxDioxin2	-108.7	NaN	16910	NaN	13.57	NaN	334.39	NaN	42.595	NaN	112.83	NaN	-72050	NaN	-67.797	NaN	-99624	NaN	-125.86	NaN	90	0.000555556	NaN	NaN	NaN	NaN	Stultz2020	String[]	PCDF
1234789-HpCDF	55673-89-7	RtxDioxin2	-112.98	NaN	17400	NaN	14.14	NaN	342.1	NaN	43.507	NaN	117.57	NaN	-72342	NaN	-66.785	NaN	-101980	NaN	-128.77	NaN	90	0.000555556	NaN	NaN	NaN	NaN	Stultz2020	String[]	PCDF
?CDF		RtxDioxin2	65.22	NaN	3609	NaN	-10.08	NaN	351.56	NaN	39.396	NaN	-83.81	NaN	-82364	NaN	-81.048	NaN	-60442	NaN	-35.584	NaN	90	0.000555556	NaN	NaN	NaN	NaN	Stultz2020	["lambertw > 0", "A > 0", "C < 0"]
2378-TCDD	1746-01-6	Rxi17SilMS	-203.46	NaN	22516	NaN	26.73	NaN	303.23	NaN	46.727	NaN	222.25	NaN	-59113	NaN	-56.651	NaN	-106500	NaN	-159.32	NaN	90	0.001	NaN	NaN	NaN	NaN	Stultz2020	String[]	PCDD
12378-PCDD	40321-76-4	Rxi17SilMS	-191.2	NaN	22180	NaN	24.96	NaN	322.52	NaN	48.528	NaN	207.53	NaN	-60793	NaN	-56.15	NaN	-109050	NaN	-158.85	NaN	90	0.001	NaN	NaN	NaN	NaN	Stultz2020	String[]	PCDD
123478-HxCDD	39227-28-6	Rxi17SilMS	-185.37	NaN	22208	NaN	24.1	NaN	340.86	NaN	50.873	NaN	200.38	NaN	-61615	NaN	-54.442	NaN	-111880	NaN	-159.68	NaN	90	0.001	NaN	NaN	NaN	NaN	Stultz2020	String[]	PCDD
123678-HxCDD	57653-85-7	Rxi17SilMS	-175.93	NaN	21606	NaN	22.78	NaN	340.13	NaN	49.257	NaN	189.4	NaN	-63487	NaN	-57.613	NaN	-110860	NaN	-156.86	NaN	90	0.001	NaN	NaN	NaN	NaN	Stultz2020	String[]	PCDD
123789-HxCDD	19408-74-3	Rxi17SilMS	-165.54	NaN	20805	NaN	21.38	NaN	344.97	NaN	50.341	NaN	177.76	NaN	-63106	NaN	-56.184	NaN	-108430	NaN	-150.73	NaN	90	0.001	NaN	NaN	NaN	NaN	Stultz2020	String[]	PCDD
1234678-HPCDD	35822-46-9	Rxi17SilMS	-42.07	NaN	11784	NaN	4.47	NaN	353.57	NaN	43.727	NaN	37.166	NaN	-74684	NaN	-73.258	NaN	-84480	NaN	-93.539	NaN	90	0.001	NaN	NaN	NaN	NaN	Stultz2020	String[]	PCDD
?CDD		Rxi17SilMS	380.38	NaN	-20211	NaN	-53.18	NaN	-26.511	NaN	-8.5736	NaN	-442.16	NaN	58992	NaN	285.09	NaN	7474.8	NaN	114.02	NaN	90	0.001	NaN	NaN	NaN	NaN	Stultz2020	["A > 0", "B < 0", "C < 0", "θchar < 0"]
2378-TCDF	51207-31-9	Rxi17SilMS	-199.61	NaN	22184	NaN	26.21	NaN	301.72	NaN	46.438	NaN	217.92	NaN	-59170	NaN	-57.02	NaN	-105310	NaN	-157.12	NaN	90	0.001	NaN	NaN	NaN	NaN	Stultz2020	String[]	PCDF
12378-PCDF	57117-41-6	Rxi17SilMS	-181.58	NaN	21214	NaN	23.7	NaN	319.96	NaN	49.148	NaN	197.05	NaN	-59512	NaN	-54.43	NaN	-104830	NaN	-151.1	NaN	90	0.001	NaN	NaN	NaN	NaN	Stultz2020	String[]	PCDF
23478-PCDF	57117-31-4	Rxi17SilMS	-176.53	NaN	21075	NaN	22.96	NaN	324.29	NaN	48.508	NaN	190.9	NaN	-61179	NaN	-56.495	NaN	-105900	NaN	-151.53	NaN	90	0.001	NaN	NaN	NaN	NaN	Stultz2020	String[]	PCDF
123478-HxCDF	70648-26-9	Rxi17SilMS	-175.41	NaN	21242	NaN	22.79	NaN	339.59	NaN	51.592	NaN	189.49	NaN	-60507	NaN	-52.84	NaN	-107800	NaN	-151.96	NaN	90	0.001	NaN	NaN	NaN	NaN	Stultz2020	String[]	PCDF
123678-HxCDF	57117-44-9	Rxi17SilMS	-165.18	NaN	20557	NaN	21.37	NaN	339.57	NaN	50.303	NaN	177.68	NaN	-62054	NaN	-55.368	NaN	-106400	NaN	-148.31	NaN	90	0.001	NaN	NaN	NaN	NaN	Stultz2020	String[]	PCDF
234678-HxCDF	60851-34-5	Rxi17SilMS	-165.87	NaN	20802	NaN	21.43	NaN	344.22	NaN	50.342	NaN	178.18	NaN	-62950	NaN	-56.057	NaN	-108250	NaN	-150.61	NaN	90	0.001	NaN	NaN	NaN	NaN	Stultz2020	String[]	PCDF
123789-HxCDF	72918-21-9	Rxi17SilMS	-163.69	NaN	20605	NaN	21.17	NaN	354.15	NaN	53.722	NaN	176.02	NaN	-60901	NaN	-51.177	NaN	-107400	NaN	-147.39	NaN	90	0.001	NaN	NaN	NaN	NaN	Stultz2020	String[]	PCDF
1234678-HpCDF	67562-39-4	Rxi17SilMS	-164.08	NaN	20881	NaN	21.16	NaN	353.45	NaN	51.509	NaN	175.93	NaN	-63376	NaN	-55.235	NaN	-109720	NaN	-151.2	NaN	90	0.001	NaN	NaN	NaN	NaN	Stultz2020	String[]	PCDF
1234789-HpCDF	55673-89-7	Rxi17SilMS	94.51	NaN	1308	NaN	-14.12	NaN	358.84	NaN	39.037	NaN	-117.4	NaN	-85072	NaN	-88.7	NaN	-53509	NaN	-23.653	NaN	90	0.001	NaN	NaN	NaN	NaN	Stultz2020	["lambertw > 0", "A > 0", "C < 0"]	PCDF
?CDF		Rxi17SilMS	463.94	NaN	-26635	NaN	-64.56	NaN	11.484	NaN	-9.8093	NaN	-536.78	NaN	68671	NaN	287.17	NaN	26525	NaN	156.4	NaN	90	0.001	NaN	NaN	NaN	NaN	Stultz2020	["A > 0", "B < 0", "C < 0", "θchar < 0"]
2-chloroaniline	95-51-2	HP-5ms	-7.6302	53.987	5349.8	3120	-0.014078	7.7102	131.04	0.36284	30.504	0.85725	-0.11705	64.106	-44528	1253.9	-64.26	3.0976	-44524	2914.2	-64.248	7.5297	90	0.001	4	0.99984	0.00029802	0.00029802	Ulrich2012	["lambertw > 0", "C < 0"]	aromatic
1-methylnaphthalene	90-12-0	HP-5ms	2.076	21.908	5103.5	1341.1	-1.3762	3.0988	159.4	0.16605	32.831	0.24738	-11.442	25.765	-47383	358.86	-63.634	0.82644	-46588	1823.7	-61.633	4.581	90	0.001	4	0.99998	4.8139e-05	4.8139e-05	Ulrich2012	["lambertw > 0", "A > 0", "C < 0"]
propiophenone	93-55-0	HP-5ms	36.273	36.352	2958.8	2123.2	-6.3142	5.1822	136.27	0.25396	30.235	0.43195	-52.5	43.087	-46095	661.02	-66.68	1.61	-43666	2099.9	-60.384	5.4115	90	0.001	4	0.99993	0.00013463	0.00013463	Ulrich2012	["lambertw > 0", "A > 0", "C < 0"]	phenones	phenone
2-naphthol	135-19-3	HP-5ms	-78.719	10.053	10758	654.63	9.9367	1.4086	189.3	0.17175	34.7	0.36412	82.618	11.712	-51243	539.06	-64.9	1.1635	-59447	1282.3	-84.87	3.0612	90	0.001	4	1	9.9466e-06	9.9466e-06	Ulrich2012	String[]
2-methylanthracene	613-12-7	HP-5ms	-121.41	20.319	14227	1505.6	15.922	2.7994	246.77	2.4941	45.441	2.8485	132.38	23.275	-49462	3136.7	-49.225	5.9809	-70216	4855.5	-96.733	10.321	90	0.001	4	0.99999	3.9286e-05	3.9286e-05	Ulrich2012	String[]
2,3,5-trichlorophenol	933-78-8	HP-5ms	-67.653	7.5619	9392.9	467.05	8.4999	1.0681	163.77	0.055135	33.614	0.11108	70.672	8.8805	-47219	156.49	-62.164	0.3574	-52433	673.63	-75.234	1.6809	90	0.001	4	1	5.719e-06	5.719e-06	Ulrich2012	String[]
1-decanol	112-30-1	HP-5ms	13.083	43.1	4816	2592.5	-3.1278	6.1138	150.79	0.31918	29.262	0.26621	-26.006	50.833	-51068	470.91	-74.552	1.0996	-49487	3125.6	-70.526	7.9439	90	0.001	4	0.99992	0.00018739	0.00018739	Ulrich2012	["lambertw > 0", "A > 0", "C < 0"]	alcohol	alcohols
4-methoxy-1-naphthaldehyde	15971-29-6	HP-5ms	-121.71	20.244	14227	1454.3	15.922	2.7994	233.74	1.7626	41.736	2.1059	132.38	23.275	-51187	2607.3	-55.074	5.1075	-70216	4267.5	-99.222	9.3204	90	0.001	4	0.99999	3.9286e-05	3.9286e-05	Ulrich2012	String[]
3-phenoxyphenol	713-68-8	HP-5ms	-80.838	5.2205	11877	357.71	10.011	0.7262	213.24	0.21842	33.759	0.2692	83.239	6.038	-58267	467.58	-73.887	0.95679	-68526	880.11	-98.209	2.0084	90	0.001	4	1	2.6438e-06	2.6438e-06	Ulrich2012	String[]
methyl-2-naphthoate		HP-5ms	-519.53	185.95	38229	14504	72.186	25.697	228.94	44.157	126.99	358.44	600.19	213.65	-16505	46677	13.035	92.829	-99896	62580	-181.41	128.45	90	0.001	4	0.99914	0.0033103	0.0033103	Ulrich2012	["θchar > 100 °C"]
biphenyl-2,5-diol	1079-21-6	HP-5ms	-75.758	724.87	8504.9	66773	10.482	97.911	318.24	747.96	151.66	1993.4	87.149	814.08	-19174	256660	13.485	428.15	-39065	333120	-29.013	601.75	90	0.001	4	0.95639	0.048059	0.048059	Ulrich2012	["θchar > 100 °C"]
2-methoxy-1-naphthaldehyde	5392-12-1	HP-5ms	-49.439	23.334	9896.6	1644	5.6565	3.2337	226.34	1.4507	35.283	1.5097	47.031	26.886	-58793	2538.8	-71.799	5.0482	-65206	4464.8	-86.791	9.9525	90	0.001	4	0.99999	5.2421e-05	5.2421e-05	Ulrich2012	String[]
1-naphthalen-1-yl acetate		HP-5ms	-38.581	40.855	8531.2	2704.5	4.2197	5.7103	197.25	0.97379	33.802	1.6183	35.085	47.478	-54429	2615.6	-69.799	5.5448	-58191	5725.9	-78.878	13.481	90	0.001	4	0.99994	0.00016347	0.00016347	Ulrich2012	String[]
methyl-1-naphthoate		HP-5ms	-34.447	8.0249	8367.3	538.7	3.6365	1.1194	203.88	0.25081	34.308	0.36507	30.236	9.3074	-55146	589.67	-69.697	1.2316	-58589	1213.3	-77.943	2.822	90	0.001	4	1	6.2821e-06	6.2821e-06	Ulrich2012	String[]
4-phenoxyphenol	831-82-3	HP-5ms	-84.764	38.231	12041	2623.6	10.595	5.3171	213.9	1.6657	34.473	2.0802	88.088	44.209	-57214	3474.6	-71.562	7.0999	-68128	6497	-97.42	14.804	90	0.001	4	0.99996	0.00014173	0.00014173	Ulrich2012	String[]
1-(2-hydroxynaphthalen-1-yl)ethanone	574-19-6	HP-5ms	-43.382	140.35	8817.9	9721	4.9966	19.493	218.48	7.6802	37.996	9.6262	41.544	162.08	-52891	13502	-61.675	27.308	-58229	24841	-74.259	56.202	90	0.001	4	0.99933	0.001905	0.001905	Ulrich2012	String[]
naphthalen-2-yl acetate	1523-11-1	HP-5ms	4.2745	39.756	6058.7	2637.3	-1.8847	5.5549	198.37	0.93908	32.002	1.4135	-15.671	46.186	-57763	2561.7	-76.598	5.4164	-56065	5621.9	-72.506	13.221	90	0.001	4	0.99995	0.00015469	0.00015469	Ulrich2012	["lambertw > 0", "A > 0", "C < 0"]
1-(1-hydroxynaphthalen-2-yl)ethanone	711-79-5	HP-5ms	-31.65	41.139	8326.1	2824.6	3.247	5.7206	214.52	1.8681	35.272	2.2946	26.997	47.564	-56061	3672.2	-69.048	7.4913	-59423	6972.1	-77.008	15.902	90	0.001	4	0.99995	0.00016406	0.00016406	Ulrich2012	String[]
2- phenoxyphenol		HP-5ms	-41.172	7.9267	8572.4	520.75	4.6092	1.1092	193.61	0.16206	33.929	0.29591	38.323	9.222	-53388	467.09	-68.472	0.99835	-57358	1063.7	-78.091	2.521	90	0.001	4	1	6.1674e-06	6.1674e-06	Ulrich2012	String[]
1-methylnaphthalene	90-12-0	PTE-5	-17.873	Inf	6366.7	Inf	1.4133	Inf	156.28	Inf	32.017	Inf	11.751	Inf	-47889	Inf	-65.61	Inf	-48668	Inf	-67.58	Inf	90	0.001	3	1	1.6363e-21	Inf	Ulrich2012	String[]
2-naphthol	135-19-3	PTE-5	-41.379	7.9099	8572.4	512.2	4.6092	1.1092	186.7	0.11204	32.769	0.23786	38.323	9.222	-53652	390.32	-70.767	0.84737	-57358	973.54	-79.814	2.3363	90	0.001	4	1	6.1674e-06	6.1674e-06	Ulrich2012	String[]
2-methylanthracene	613-12-7	PTE-5	-49.14	23.406	9896.6	1688.8	5.6565	3.2337	237.18	1.9506	37.152	1.8699	47.031	26.886	-58284	2967.1	-68.3	5.7648	-65206	4955	-84.302	10.821	90	0.001	4	0.99999	5.2421e-05	5.2421e-05	Ulrich2012	String[]
2,3,5-trichlorophenol	933-78-8	PTE-5	3.1698	75.682	5185.1	4661.6	-1.5719	10.694	162.43	0.54009	32.323	0.96688	-13.07	88.918	-48804	1464.9	-66.136	3.3544	-47857	6604.7	-63.759	16.515	90	0.001	4	0.99973	0.00057336	0.00057336	Ulrich2012	["lambertw > 0", "A > 0", "C < 0"]
1-decanol	112-30-1	PTE-5	-77.771	Inf	10124	Inf	9.809	Inf	148.65	Inf	29.719	Inf	81.556	Inf	-49775	Inf	-72.098	Inf	-54559	Inf	-84.308	Inf	90	0.001	3	1	4.774e-24	Inf	Ulrich2012	String[]	alcohol	alcohols
4-methoxy-1-naphthaldehyde	15971-29-6	PTE-5	-124.23	13.028	14268	934.77	16.312	1.8018	233.12	1.1434	42.645	1.412	135.62	14.981	-49973	1669.9	-52.799	3.2758	-69383	2734.9	-97.86	5.978	90	0.001	4	1	1.6275e-05	1.6275e-05	Ulrich2012	String[]
3-phenoxyphenol	713-68-8	PTE-5	-118.29	12.879	14063	883.08	15.339	1.7915	213.24	0.57195	35.831	0.76619	127.53	14.896	-54897	1180.9	-66.957	2.4171	-70614	2188.3	-104.22	4.9848	90	0.001	4	1	1.609e-05	1.609e-05	Ulrich2012	String[]
methyl-2-naphthoate		PTE-5	-102.84	28.018	12534	1890.8	13.319	3.9058	206	1.0264	37.316	1.6177	110.74	32.474	-51153	2228.3	-60.85	4.6337	-63998	4383.8	-91.546	10.132	90	0.001	4	0.99997	7.6476e-05	7.6476e-05	Ulrich2012	String[]
biphenyl-2,5-diol	1079-21-6	PTE-5	-146.37	2.1832	16003	155.73	19.304	0.30218	230.32	0.17031	40.34	0.20791	160.5	2.5124	-52246	271.58	-57.863	0.53599	-74768	448.03	-110.3	0.98378	90	0.001	4	1	4.5776e-07	4.5776e-07	Ulrich2012	String[]
2-methoxy-1-naphthaldehyde	5392-12-1	PTE-5	-121.85	20.211	14227	1433.1	15.922	2.7994	228.08	1.4929	40.22	1.8348	132.38	23.275	-51936	2389.4	-57.709	4.737	-70216	4024.9	-100.37	8.8936	90	0.001	4	0.99999	3.9286e-05	3.9286e-05	Ulrich2012	String[]
1-naphthalen-1-yl acetate		PTE-5	-72.133	9.998	10553	659.12	8.964	1.3983	195.19	0.22297	34.515	0.40314	74.531	11.626	-52838	619.21	-66.912	1.3189	-60678	1371.5	-85.871	3.239	90	0.001	4	1	9.8021e-06	9.8021e-06	Ulrich2012	String[]
methyl-1-naphthoate		PTE-5	-39.789	Inf	8685.7	Inf	4.3836	Inf	201.59	Inf	34.125	Inf	36.447	Inf	-54914	Inf	-69.762	Inf	-58981	Inf	-79.529	Inf	90	0.001	3	1	1.8972e-28	Inf	Ulrich2012	String[]
4-phenoxyphenol	831-82-3	PTE-5	-155.68	31.003	16249	2140.4	20.666	4.3093	215.91	1.6178	38.941	2.3236	171.83	35.829	-51068	3065.9	-58.514	6.2403	-72703	5478.6	-109.66	12.386	90	0.001	4	0.99997	9.3093e-05	9.3093e-05	Ulrich2012	String[]
naphthalen-2-yl acetate	1523-11-1	PTE-5	-72.041	10.008	10553	664.26	8.964	1.3983	198.4	0.25997	35.148	0.44416	74.531	11.626	-52599	667.21	-65.638	1.4109	-60678	1426.9	-85.106	3.3496	90	0.001	4	1	9.8021e-06	9.8021e-06	Ulrich2012	String[]
1-(1-hydroxynaphthalen-2-yl)ethanone	711-79-5	PTE-5	-39.525	107.19	8653.9	7370.2	4.4134	14.902	215.13	5.152	36.685	6.5534	36.695	123.91	-54035	9720	-64.758	19.804	-58627	18312	-75.622	41.701	90	0.001	4	0.99962	0.0011133	0.0011133	Ulrich2012	String[]
2- phenoxyphenol		PTE-5	-78.627	10.063	10758	659.74	9.9367	1.4086	192.53	0.20422	35.37	0.40567	82.618	11.712	-50976	586.38	-63.559	1.2565	-59447	1336.9	-84.104	3.1726	90	0.001	4	1	9.9466e-06	9.9466e-06	Ulrich2012	String[]
2-chloroaniline	95-51-2	SPB1000	-75.018	42.827	10594	2791.8	9.3535	5.9995	189.84	0.74098	34.223	1.5242	77.769	49.882	-52080	2325.5	-68.643	5.013	-59845	5498.6	-87.533	13.115	90	0.00128205	4	0.99994	0.00018044	0.00018044	Ulrich2012	String[]	aromatic
1-methylnaphthalene	90-12-0	SPB1000	-135.72	28.209	13560	1822.1	18.182	3.9571	185.36	0.45817	40.252	1.284	151.18	32.901	-43425	1387.9	-50.867	3.0226	-57841	3433.2	-86.116	8.2485	90	0.00128205	4	0.99996	7.85e-05	7.85e-05	Ulrich2012	String[]
propiophenone	93-55-0	SPB1000	-176.09	78.482	15787	4872.9	23.899	11.076	166.33	0.60789	36.557	1.5382	198.71	92.091	-43928	1852.4	-56.112	4.208	-59096	7272.6	-94.023	18.071	90	0.00128205	4	0.9997	0.00061501	0.00061501	Ulrich2012	String[]	phenones	phenone
2-naphthol	135-19-3	SPB1000	-159.87	Inf	18528	Inf	20.91	Inf	299.49	Inf	50.029	Inf	173.85	Inf	-54497	Inf	-51.326	Inf	-90916	Inf	-130.5	Inf	90	0.00128205	3	1	1.4988e-29	Inf	Ulrich2012	String[]
2-methylanthracene	613-12-7	SPB1000	-94.789	20.843	13407	1699.5	12.031	2.8404	287.43	4.8311	47.169	4.0243	100.03	23.617	-55392	4821.5	-54.971	8.4735	-75142	6792.8	-98.401	13.384	90	0.00128205	4	0.99999	4.0447e-05	4.0447e-05	Ulrich2012	String[]
2,3,5-trichlorophenol	933-78-8	SPB1000	-152.82	51.006	17286	3778.3	19.962	7.0279	246.39	5.3404	39.036	5.3023	165.97	58.433	-57492	7898.3	-66.818	15.074	-83449	12197	-126.26	25.922	90	0.00128205	4	0.99995	0.00024761	0.00024761	Ulrich2012	String[]
1-decanol	112-30-1	SPB1000	-127.35	4.6378	13313	288.55	16.82	0.65432	167.33	0.032178	32.861	0.076706	139.85	5.4403	-49091	114.81	-67.607	0.26028	-59906	436.19	-94.605	1.0822	90	0.00128205	4	1	2.1463e-06	2.1463e-06	Ulrich2012	String[]	alcohol	alcohols
4-methoxy-1-naphthaldehyde	15971-29-6	SPB1000	-186.32	Inf	19391	Inf	24.898	Inf	326.26	Inf	80.435	Inf	207.01	Inf	-37140	Inf	-18.118	Inf	-86049	Inf	-121.86	Inf	90	0.00128205	3	1	1.5722e-27	Inf	Ulrich2012	String[]
methyl-2-naphthoate		SPB1000	-111.06	12.954	13858	975.18	14.366	1.7813	253.89	1.7507	44.184	1.7941	119.45	14.81	-52270	2150.7	-55.334	4.0406	-71846	3272	-99.823	6.8683	90	0.00128205	4	1	1.5906e-05	1.5906e-05	Ulrich2012	String[]
2-methoxy-1-naphthaldehyde	5392-12-1	SPB1000	-179.84	Inf	19175	Inf	23.901	Inf	308.7	Inf	64.258	Inf	198.72	Inf	-43805	Inf	-31.444	Inf	-87266	Inf	-125.12	Inf	90	0.00128205	3	1	1.818e-21	Inf	Ulrich2012	String[]
1-naphthalen-1-yl acetate		SPB1000	-107.25	46.257	13694	3426.3	13.783	6.3722	247.32	5.2429	41.544	5.3247	114.6	52.981	-54215	7034	-60.323	13.392	-72244	10983	-101.57	23.382	90	0.00128205	4	0.99995	0.00020356	0.00020356	Ulrich2012	String[]
methyl-1-naphthoate		SPB1000	-42.71	23.531	9691.5	1726.2	4.6838	3.2439	244.85	2.266	36.933	1.973	38.944	26.972	-60406	3269.9	-72.772	6.2504	-66437	5313.9	-86.603	11.447	90	0.00128205	4	0.99999	5.2754e-05	5.2754e-05	Ulrich2012	String[]
1-(2-hydroxynaphthalen-1-yl)ethanone	574-19-6	SPB1000	-91.07	12.805	13243	1012.9	11.448	1.7504	275.62	2.3447	43.267	1.9233	95.185	14.554	-57871	2619.6	-61.614	4.7094	-75540	3798.9	-100.91	7.6692	90	0.00128205	4	1	1.5361e-05	1.5361e-05	Ulrich2012	String[]
naphthalen-2-yl acetate	1523-11-1	SPB1000	-108.63	20.486	13817	1527.5	13.977	2.8199	250.07	2.4707	42.091	2.4814	116.21	23.446	-54077	3228.6	-59.512	6.1124	-72679	4988.5	-101.95	10.56	90	0.00128205	4	0.99999	3.9864e-05	3.9864e-05	Ulrich2012	String[]
1-(1-hydroxynaphthalen-2-yl)ethanone	711-79-5	SPB1000	-73.257	5.3716	11672	413.37	9.0387	0.73647	264.82	0.82971	42.499	0.71413	75.152	6.1234	-56619	967.29	-61.405	1.7759	-69757	1451.6	-90.938	2.9993	90	0.00128205	4	1	2.7191e-06	2.7191e-06	Ulrich2012	String[]
2- phenoxyphenol		SPB1000	-151.07	15.761	17163	1204	19.768	2.1642	258.73	2.2195	42.549	2.1672	164.36	17.994	-55280	2853.1	-60.091	5.3114	-83013	4222.4	-122.81	8.7422	90	0.00128205	4	1	2.3481e-05	2.3481e-05	Ulrich2012	String[]
2-chloroaniline	95-51-2	SPB20	-31.241	Inf	6759.1	Inf	3.3152	Inf	134.26	Inf	30.689	Inf	27.564	Inf	-44968	Inf	-66.535	Inf	-46188	Inf	-69.705	Inf	90	0.00128205	3	1	2.4251e-25	Inf	Ulrich2012	String[]	aromatic
1-methylnaphthalene	90-12-0	SPB20	-29.18	39.637	7084.3	2427	2.9786	5.6062	159.54	0.29501	32.304	0.43485	24.766	46.613	-48186	651.96	-67.523	1.501	-49908	3306.3	-71.862	8.3034	90	0.00128205	4	0.99993	0.00015756	0.00015756	Ulrich2012	String[]
propiophenone	93-55-0	SPB20	-18.72	Inf	6366.7	Inf	1.4133	Inf	137.97	Inf	29.214	Inf	11.751	Inf	-48104	Inf	-73.166	Inf	-48668	Inf	-74.624	Inf	90	0.00128205	3	1	7.3465e-27	Inf	Ulrich2012	String[]	phenones	phenone
2-naphthol	135-19-3	SPB20	-72.382	9.998	10553	659.12	8.964	1.3983	195.19	0.22297	34.515	0.40314	74.531	11.626	-52838	619.21	-68.978	1.3189	-60678	1371.5	-87.937	3.239	90	0.00128205	4	1	9.8021e-06	9.8021e-06	Ulrich2012	String[]
2-methylanthracene	613-12-7	SPB20	-76.239	28.042	11713	2065.9	9.4281	3.8647	245.88	2.9435	39.5	2.7973	78.39	32.133	-56704	4066.9	-65.409	7.7618	-68924	6479	-93.405	13.881	90	0.00128205	4	0.99998	7.4876e-05	7.4876e-05	Ulrich2012	String[]
2,3,5-trichlorophenol	933-78-8	SPB20	-67.856	7.5657	9392.9	468.77	8.4999	1.0681	165.33	0.054782	33.933	0.12188	70.672	8.8805	-47109	169.61	-63.596	0.38612	-52433	690.18	-76.917	1.7179	90	0.00128205	4	1	5.719e-06	5.719e-06	Ulrich2012	String[]
1-decanol	112-30-1	SPB20	-6.0602	Inf	5974.3	Inf	-0.48855	Inf	145.15	Inf	28.32	Inf	-4.062	Inf	-51372	Inf	-78.968	Inf	-51148	Inf	-78.394	Inf	90	0.00128205	3	1	5.0522e-25	Inf	Ulrich2012	["lambertw > 0", "C < 0"]	alcohol	alcohols
4-methoxy-1-naphthaldehyde	15971-29-6	SPB20	-73.948	5.3313	11672	385.26	9.0387	0.73647	237.46	0.44435	36.945	0.42997	75.152	6.1234	-58675	690.46	-71.071	1.3411	-69757	1140.2	-96.681	2.484	90	0.00128205	4	1	2.7191e-06	2.7191e-06	Ulrich2012	String[]
3-phenoxyphenol	713-68-8	SPB20	-146.8	2.1786	16003	152.81	19.304	0.30218	223.08	0.13575	38.335	0.17189	160.5	2.5124	-53408	241.25	-63.786	0.48349	-74768	414.42	-113.9	0.92391	90	0.00128205	4	1	4.5776e-07	4.5776e-07	Ulrich2012	String[]
methyl-2-naphthoate		SPB20	-96.481	27.998	12329	1916	12.346	3.8955	212.48	1.2626	37.238	1.7625	102.65	32.389	-52657	2507.3	-64.588	5.1399	-65229	4702.2	-94.422	10.735	90	0.00128205	4	0.99998	7.6075e-05	7.6075e-05	Ulrich2012	String[]
biphenyl-2,5-diol	1079-21-6	SPB20	-144.48	Inf	16069	Inf	18.993	Inf	243.51	Inf	42.669	Inf	157.91	Inf	-52016	Inf	-56.835	Inf	-76258	Inf	-112.51	Inf	90	0.00128205	3	1	2.7034e-25	Inf	Ulrich2012	String[]
2-methoxy-1-naphthaldehyde	5392-12-1	SPB20	-146.36	2.1898	16003	160.21	19.304	0.30218	240.93	0.23023	43.473	0.27125	160.5	2.5124	-50544	318.6	-54.477	0.61504	-74768	500	-110.26	1.0734	90	0.00128205	4	1	4.5776e-07	4.5776e-07	Ulrich2012	String[]
1-naphthalen-1-yl acetate		SPB20	-100.68	4.9839	12493	334.14	12.929	0.6954	202.99	0.15727	35.777	0.25125	107.5	5.7819	-52685	371.63	-66.81	0.77793	-64832	752.55	-95.931	1.7499	90	0.00128205	4	1	2.4243e-06	2.4243e-06	Ulrich2012	String[]
methyl-1-naphthoate		SPB20	-61.616	42.928	10184	2914.7	7.4081	5.9789	209.09	1.6439	35.173	2.2498	61.595	49.712	-54972	3536.2	-70.152	7.3018	-62307	6902	-87.621	15.884	90	0.00128205	4	0.99994	0.00017921	0.00017921	Ulrich2012	String[]
4-phenoxyphenol	831-82-3	SPB20	-111.84	12.84	13858	898.5	14.366	1.7813	222.51	0.75001	36.464	0.88658	119.45	14.81	-56018	1372.5	-69.176	2.7532	-71846	2402.8	-106.33	5.3757	90	0.00128205	4	1	1.5906e-05	1.5906e-05	Ulrich2012	String[]
1-(2-hydroxynaphthalen-1-yl)ethanone	574-19-6	SPB20	-131.14	13.071	14473	920.2	17.284	1.8121	224.73	0.93533	42.243	1.2751	143.71	15.066	-48790	1484.1	-54.153	2.9637	-68152	2527.9	-99.499	5.6175	90	0.00128205	4	0.99999	1.6461e-05	1.6461e-05	Ulrich2012	String[]
naphthalen-2-yl acetate	1523-11-1	SPB20	-96.688	27.935	12329	1880.7	12.346	3.8955	204.94	0.94001	35.568	1.4329	102.65	32.389	-53431	2162.8	-67.918	4.5079	-65229	4311.1	-96.145	9.9885	90	0.00128205	4	0.99998	7.6075e-05	7.6075e-05	Ulrich2012	String[]
1-(1-hydroxynaphthalen-2-yl)ethanone	711-79-5	SPB20	-25.312	41.272	8121	2863.7	2.2744	5.7309	219.49	2.1178	34.668	2.352	18.91	47.649	-58206	3980.4	-74.308	8.0318	-60654	7345.5	-80.075	16.606	90	0.00128205	4	0.99995	0.00016465	0.00016465	Ulrich2012	String[]
2- phenoxyphenol		SPB20	-73.763	55.768	10676	3695.9	9.1577	7.7938	197.67	1.3937	34.831	2.3999	76.142	64.801	-52915	3659.4	-68.548	7.7509	-61114	7883.4	-88.319	18.531	90	0.00128205	4	0.9999	0.00030451	0.00030451	Ulrich2012	String[]
2-chloroaniline	95-51-2	SPBoctyl	-21.77	22.352	5924	1430.1	2.5145	3.1399	180.92	0.30816	43.112	1.0048	20.906	26.106	-39762	928.32	-32.19	2.0419	-41663	2548.7	-36.861	6.1801	90	0.000320102	4	0.99997	4.9424e-05	4.9424e-05	Ulrich2012	String[]	aromatic
1-methylnaphthalene	90-12-0	SPBoctyl	0.94673	10.754	5267.5	750.08	-0.79301	1.4921	222.16	0.74016	43.343	0.97289	-6.5935	12.406	-47062	1065.7	-39.636	2.1374	-46190	1955.2	-37.589	4.4037	90	0.000320102	4	0.99999	1.1161e-05	1.1161e-05	Ulrich2012	["lambertw > 0", "A > 0", "C < 0"]
propiophenone	93-55-0	SPBoctyl	26.082	37.087	3369.1	2393.9	-4.3689	5.2028	185.24	0.58185	39.116	1.5062	-36.325	43.258	-44663	1723.5	-42.055	3.7538	-41204	4465.5	-33.595	10.751	90	0.000320102	4	0.99992	0.0001357	0.0001357	Ulrich2012	["lambertw > 0", "A > 0", "C < 0"]	phenones	phenone
2-naphthol	135-19-3	SPBoctyl	-55.588	41.21	9146.6	3035	7.1377	5.6795	245.82	5.4136	49.488	6.4305	59.346	47.222	-45250	5955.2	-31.813	11.366	-54497	9503.5	-53.001	20.37	90	0.000320102	4	0.99993	0.00016171	0.00016171	Ulrich2012	String[]
2,3,5-trichlorophenol	933-78-8	SPBoctyl	-33.964	25.791	7412.1	1811.6	4.145	3.5755	224.95	2.0386	46.397	2.8404	34.464	29.729	-44462	2746.1	-33.882	5.4766	-49113	4867.6	-44.773	10.88	90	0.000320102	4	0.99997	6.4091e-05	6.4091e-05	Ulrich2012	String[]
1-decanol	112-30-1	SPBoctyl	-65.593	7.6434	9392.9	506.94	8.4999	1.0681	198.01	0.22914	41.201	0.46435	70.672	8.8805	-44799	506.78	-39.703	1.0726	-52433	1085.6	-58.105	2.5499	90	0.000320102	4	1	5.719e-06	5.719e-06	Ulrich2012	String[]	alcohol	alcohols
4-methoxy-1-naphthaldehyde	15971-29-6	SPBoctyl	-49.21	10.049	9937.8	825.32	6.046	1.3675	293.37	2.6089	49.281	2.0755	50.269	11.37	-54149	2334.4	-40.202	4.0495	-64372	3308.2	-62.557	6.4978	90	0.000320102	4	1	9.3749e-06	9.3749e-06	Ulrich2012	String[]
3-phenoxyphenol	713-68-8	SPBoctyl	-97.661	5.0871	12493	404.19	12.929	0.6954	275.49	1.1981	55.751	1.3175	107.5	5.7819	-44891	1078.9	-26.443	1.9419	-64832	1543.1	-70.801	3.0987	90	0.000320102	4	1	2.4243e-06	2.4243e-06	Ulrich2012	String[]
methyl-2-naphthoate		SPBoctyl	-48.005	Inf	9404.1	Inf	5.925	Inf	268.11	Inf	47.275	Inf	49.263	Inf	-51526	Inf	-39.816	Inf	-60300	Inf	-59.477	Inf	90	0.000320102	3	1	1.1872e-28	Inf	Ulrich2012	String[]
biphenyl-2,5-diol	1079-21-6	SPBoctyl	-90.845	5.1853	12288	429.57	11.957	0.70567	292.44	1.5645	57.897	1.5827	99.413	5.8672	-45938	1281.3	-25.843	2.2317	-66063	1776.4	-69.888	3.455	90	0.000320102	4	1	2.4964e-06	2.4964e-06	Ulrich2012	String[]
2-methoxy-1-naphthaldehyde	5392-12-1	SPBoctyl	-28.996	Inf	8750.5	Inf	3.1524	Inf	283.18	Inf	44.236	Inf	26.21	Inf	-58174	Inf	-49.189	Inf	-63238	Inf	-60.368	Inf	90	0.000320102	3	1	1.6566e-29	Inf	Ulrich2012	String[]
1-naphthalen-1-yl acetate		SPBoctyl	-75.922	10.259	10758	780.91	9.9367	1.4086	259.3	1.7766	51.852	1.9982	82.618	11.712	-45460	1778	-29.999	3.3026	-59447	2683.9	-61.615	5.588	90	0.000320102	4	1	9.9466e-06	9.9466e-06	Ulrich2012	String[]
methyl-1-naphthoate		SPBoctyl	-70.649	56.938	10676	4451.2	9.1577	7.7938	270.83	11.729	51.968	11.946	76.142	64.801	-47345	11073	-31.654	20.095	-61114	16260	-62.423	33.142	90	0.000320102	4	0.9999	0.00030451	0.00030451	Ulrich2012	String[]
4-phenoxyphenol	831-82-3	SPBoctyl	-62.704	10.14	10348	790.98	7.9913	1.388	270.58	1.9724	49.249	1.8806	66.444	11.541	-49911	1940	-36.416	3.5211	-61909	2866.8	-63.234	5.8579	90	0.000320102	4	1	9.6586e-06	9.6586e-06	Ulrich2012	String[]
1-(2-hydroxynaphthalen-1-yl)ethanone	574-19-6	SPBoctyl	-66.4	23.488	10512	1900	8.5745	3.2029	285.2	6.1187	54.461	5.8675	71.293	26.63	-47595	5232.9	-29.864	9.2313	-61511	7450.1	-60.531	14.782	90	0.000320102	4	0.99998	5.1427e-05	5.1427e-05	Ulrich2012	String[]
naphthalen-2-yl acetate	1523-11-1	SPBoctyl	-54.766	Inf	9612.8	Inf	6.9062	Inf	258.38	Inf	47.547	Inf	57.421	Inf	-49404	Inf	-37.569	Inf	-59073	Inf	-59.443	Inf	90	0.000320102	3	1	5.6601e-28	Inf	Ulrich2012	String[]
1-(1-hydroxynaphthalen-2-yl)ethanone	711-79-5	SPBoctyl	-62.382	10.184	10348	826.81	7.9913	1.388	287.11	2.6659	53.468	2.459	66.444	11.541	-48812	2292.5	-31.745	4.0282	-61909	3259.8	-60.554	6.452	90	0.000320102	4	1	9.6586e-06	9.6586e-06	Ulrich2012	String[]
2- phenoxyphenol		SPBoctyl	-61.412	Inf	9821.5	Inf	7.8873	Inf	253.64	Inf	48.973	Inf	65.579	Inf	-47114	Inf	-34.057	Inf	-57845	Inf	-58.452	Inf	90	0.000320102	3	1	7.9083e-29	Inf	Ulrich2012	String[]
2-chloroaniline	95-51-2	SUPELCOWAX	-111.02	4.9103	12903	371.99	14.875	0.67486	255.45	0.85438	55.437	1.1153	123.68	5.6111	-41907	853.92	-23.901	1.6001	-62369	1277	-70.33	2.6625	90	0.000320102	4	1	2.2832e-06	2.2832e-06	Ulrich2012	String[]	aromatic
1-methylnaphthalene	90-12-0	SUPELCOWAX	-95.496	10.466	11374	787.94	12.855	1.4394	253.16	1.9008	60.111	2.7245	106.88	11.968	-38314	1758.5	-17.419	3.3099	-55753	2656.8	-57.079	5.5704	90	0.000320102	4	1	1.0386e-05	1.0386e-05	Ulrich2012	String[]
propiophenone	93-55-0	SUPELCOWAX	-64.995	7.7037	9392.9	541.3	8.4999	1.0681	224.62	0.62473	48	0.93054	70.672	8.8805	-42919	838.98	-30.843	1.675	-52433	1464.4	-53.127	3.2671	90	0.000320102	4	1	5.719e-06	5.719e-06	Ulrich2012	String[]	phenones	phenone
2,3,5-trichlorophenol	933-78-8	SUPELCOWAX	-118.41	Inf	15045	Inf	15.597	Inf	313.21	Inf	58.282	Inf	129.68	Inf	-49049	Inf	-28.27	Inf	-77995	Inf	-90.403	Inf	90	0.000320102	3	1	9.1626e-22	Inf	Ulrich2012	String[]
1-decanol	112-30-1	SUPELCOWAX	-76.889	10.132	10758	697.23	9.9367	1.4086	215.14	0.53602	40.367	0.77147	82.618	11.712	-49108	944.7	-45.193	1.9253	-59447	1746.9	-69.655	3.9698	90	0.000320102	4	1	9.9466e-06	9.9466e-06	Ulrich2012	String[]	alcohol	alcohols
methyl-2-naphthoate		SUPELCOWAX	-138.09	Inf	15692	Inf	18.588	Inf	354.19	Inf	97.641	Inf	154.55	Inf	-33513	Inf	1.9587	Inf	-74344	Inf	-82.53	Inf	90	0.000320102	3	1	1.6422e-25	Inf	Ulrich2012	String[]
1-naphthalen-1-yl acetate		SUPELCOWAX	-58.577	Inf	10914	Inf	7.2931	Inf	306.16	Inf	50.172	Inf	60.638	Inf	-55616	Inf	-40.625	Inf	-68724	Inf	-68.945	Inf	90	0.000320102	3	1	5.7587e-29	Inf	Ulrich2012	String[]
methyl-1-naphthoate		SUPELCOWAX	-138.16	Inf	15692	Inf	18.588	Inf	347.62	Inf	92.792	Inf	154.55	Inf	-34529	Inf	-0.2438	Inf	-74344	Inf	-83.104	Inf	90	0.000320102	3	1	6.3225e-26	Inf	Ulrich2012	String[]
1-(2-hydroxynaphthalen-1-yl)ethanone	574-19-6	SUPELCOWAX	-117.61	Inf	15045	Inf	15.597	Inf	368.54	Inf	81.759	Inf	129.68	Inf	-41874	Inf	-9.8769	Inf	-77995	Inf	-83.702	Inf	90	0.000320102	3	1	7.108e-25	Inf	Ulrich2012	String[]
naphthalen-2-yl acetate	1523-11-1	SUPELCOWAX	-131.56	Inf	15476	Inf	17.591	Inf	334.52	Inf	77.146	Inf	146.26	Inf	-39797	Inf	-10.113	Inf	-75561	Inf	-85.41	Inf	90	0.000320102	3	1	1.3665e-27	Inf	Ulrich2012	String[]
1-(1-hydroxynaphthalen-2-yl)ethanone	711-79-5	SUPELCOWAX	-58.093	Inf	10914	Inf	7.2931	Inf	331.85	Inf	56.297	Inf	60.638	Inf	-54058	Inf	-33.973	Inf	-68724	Inf	-64.924	Inf	90	0.000320102	3	1	1.8459e-28	Inf	Ulrich2012	String[]
2- phenoxyphenol		SUPELCOWAX	-104.89	Inf	14613	Inf	13.603	Inf	316.92	Inf	52.861	Inf	113.1	Inf	-54764	Inf	-37.431	Inf	-80429	Inf	-92.333	Inf	90	0.000320102	3	1	5.1276e-29	Inf	Ulrich2012	String[]
2-chloroaniline	95-51-2	ZB-35HT	32.554	4.1564	3122.8	245.66	-5.731	0.59133	142.13	0.032307	31.34	0.037757	-47.651	4.9166	-45752	55.578	-64.265	0.13301	-43268	262.22	-57.873	0.67273	90	0.001	4	1	1.7529e-06	1.7529e-06	Ulrich2012	["lambertw > 0", "A > 0", "C < 0"]	aromatic
1-methylnaphthalene	90-12-0	ZB-35HT	7.2572	43.269	5021.1	2694.6	-2.1551	6.1035	167.81	0.2974	32.563	0.7147	-17.919	50.748	-49650	1091.8	-66.686	2.4724	-48255	4096.8	-63.207	10.158	90	0.001	4	0.99992	0.00018676	0.00018676	Ulrich2012	["lambertw > 0", "A > 0", "C < 0"]
propiophenone	93-55-0	ZB-35HT	4.068	10.57	5062.3	628.2	-1.7657	1.5024	144.87	0.08053	30.125	0.077258	-14.681	12.491	-48227	125.07	-69.464	0.29671	-47422	696.66	-67.398	1.7825	90	0.001	4	0.99999	1.1315e-05	1.1315e-05	Ulrich2012	["lambertw > 0", "A > 0", "C < 0"]	phenones	phenone
2-naphthol	135-19-3	ZB-35HT	-65.34	9.963	10348	674.99	7.9913	1.388	208.05	0.37332	35.609	0.52857	66.444	11.541	-54066	806.9	-66.448	1.67	-61909	1584.9	-85.15	3.6541	90	0.001	4	1	9.6586e-06	9.6586e-06	Ulrich2012	String[]
2-methylanthracene	613-12-7	ZB-35HT	-54.178	Inf	10698	Inf	6.2961	Inf	256.12	Inf	38.029	Inf	52.349	Inf	-61245	Inf	-69.809	Inf	-69941	Inf	-89.527	Inf	90	0.001	3	1	4.3585e-27	Inf	Ulrich2012	String[]
2,3,5-trichlorophenol	933-78-8	ZB-35HT	-64.925	40.254	9351.7	2532.6	8.1104	5.6692	172.77	0.31488	34.672	0.91529	67.434	47.137	-47684	1260.6	-61.027	2.824	-53266	4100.6	-74.873	10.082	90	0.001	4	0.99993	0.00016113	0.00016113	Ulrich2012	String[]
1-decanol	112-30-1	ZB-35HT	-55.449	7.6648	8982.7	457.58	6.5545	1.0886	147.08	0.055351	28.353	0.046072	54.497	9.0513	-51785	85.246	-77.322	0.2009	-54895	523.7	-85.278	1.3366	90	0.001	4	1	5.9411e-06	5.9411e-06	Ulrich2012	String[]	alcohol	alcohols
4-methoxy-1-naphthaldehyde	15971-29-6	ZB-35HT	-127.39	Inf	15260	Inf	16.594	Inf	255.68	Inf	43.125	Inf	137.97	Inf	-53919	Inf	-56.05	Inf	-76778	Inf	-107.91	Inf	90	0.001	3	1	1.2542e-26	Inf	Ulrich2012	String[]
3-phenoxyphenol	713-68-8	ZB-35HT	-102.35	20.462	13612	1465.3	13.004	2.8302	232.94	1.5284	36.431	1.5678	108.12	23.531	-58455	2540.2	-69.594	4.9828	-73910	4232.2	-105.48	9.2824	90	0.001	4	0.99999	4.0155e-05	4.0155e-05	Ulrich2012	String[]
methyl-2-naphthoate		ZB-35HT	-87.033	5.16	12082	360.53	10.984	0.71594	222.07	0.30173	36.917	0.35801	91.326	5.9526	-55233	539.85	-65.626	1.0838	-67294	955.99	-93.953	2.1434	90	0.001	4	1	2.5696e-06	2.5696e-06	Ulrich2012	String[]
2-methoxy-1-naphthaldehyde	5392-12-1	ZB-35HT	25.194	Inf	5920.8	Inf	-4.9988	Inf	240.47	Inf	31.079	Inf	-41.562	Inf	-70575	Inf	-91.499	Inf	-64321	Inf	-77.091	Inf	90	0.001	3	1	3.3842e-28	Inf	Ulrich2012	["lambertw > 0", "A > 0", "C < 0"]
1-naphthalen-1-yl acetate		ZB-35HT	-56.324	23.158	10102	1579	6.6292	3.2234	211.11	0.91488	34.028	1.164	55.118	26.801	-57299	1971.9	-72.415	4.0535	-63974	3801	-88.278	8.7169	90	0.001	4	0.99998	5.2089e-05	5.2089e-05	Ulrich2012	String[]
methyl-1-naphthoate		ZB-35HT	-56.094	23.212	10102	1610.2	6.6292	3.2234	219.1	1.2047	35.434	1.4027	55.118	26.801	-56858	2268	-69.598	4.5813	-63974	4142.1	-86.364	9.3563	90	0.001	4	0.99998	5.2089e-05	5.2089e-05	Ulrich2012	String[]
4-phenoxyphenol	831-82-3	ZB-35HT	-67.39	5.3972	11467	385.14	8.066	0.74674	231.95	0.37365	34.51	0.35762	67.065	6.2088	-61468	643.44	-75.786	1.2643	-70988	1093.6	-97.914	2.4097	90	0.001	4	1	2.7955e-06	2.7955e-06	Ulrich2012	String[]
naphthalen-2-yl acetate	1523-11-1	ZB-35HT	-56.232	23.179	10102	1591.2	6.6292	3.2234	214.27	1.0241	34.579	1.2553	55.118	26.801	-57125	2087.6	-71.291	4.2616	-63974	3934.5	-87.513	8.9692	90	0.001	4	0.99998	5.2089e-05	5.2089e-05	Ulrich2012	String[]
1-(1-hydroxynaphthalen-2-yl)ethanone	711-79-5	ZB-35HT	-51.777	9.8849	9937.8	705.8	6.046	1.3675	232.38	0.74351	37.139	0.75601	50.269	11.37	-57215	1176.8	-67.269	2.3099	-64372	2004.9	-83.898	4.4172	90	0.001	4	1	9.3749e-06	9.3749e-06	Ulrich2012	String[]
2- phenoxyphenol		ZB-35HT	-96.37	27.956	12329	1892.1	12.346	3.8955	207.41	1.0398	36.109	1.5364	102.65	32.389	-53177	2274.3	-64.748	4.7143	-65229	4437.8	-93.505	10.233	90	0.001	4	0.99998	7.6075e-05	7.6075e-05	Ulrich2012	String[]
2-chloroaniline	95-51-2	ZB-XLB-HT	96.976	63.382	-879.96	3727.4	-14.83	9.0248	139.68	0.49779	32.51	0.70538	-123.3	75.036	-43587	951.56	-59.674	2.2944	-37462	3846	-43.865	9.8897	90	0.001	4	0.99978	0.00040831	0.00040831	Ulrich2012	["A > 0", "B < 0", "C < 0"]	aromatic
1-methylnaphthalene	90-12-0	ZB-XLB-HT	-33.986	58.014	7371	3632.1	3.7556	8.1767	170.39	0.42991	34.483	1.1921	31.225	67.985	-47436	1642.5	-61.039	3.6988	-49946	5707.2	-67.283	14.09	90	0.001	4	0.99984	0.00033517	0.00033517	Ulrich2012	String[]
propiophenone	93-55-0	ZB-XLB-HT	-2.2647	10.501	5267.5	625.23	-0.79301	1.4921	145.76	0.083547	31.339	0.079977	-6.5935	12.406	-46558	120.26	-65.232	0.28449	-46190	702.16	-64.291	1.7948	90	0.001	4	0.99999	1.1161e-05	1.1161e-05	Ulrich2012	["lambertw > 0", "C < 0"]	phenones	phenone
2-naphthol	135-19-3	ZB-XLB-HT	-75.852	22.881	10717	1533.7	9.5472	3.1926	202.99	0.74154	36.736	1.2033	79.38	26.545	-51311	1688.3	-61.856	3.5338	-60280	3445.1	-83.36	8.0159	90	0.001	4	0.99998	5.1098e-05	5.1098e-05	Ulrich2012	String[]
2-methylanthracene	613-12-7	ZB-XLB-HT	-60.798	Inf	10914	Inf	7.2931	Inf	257.72	Inf	40.018	Inf	60.638	Inf	-58554	Inf	-64.389	Inf	-68724	Inf	-87.414	Inf	90	0.001	3	1	9.3602e-27	Inf	Ulrich2012	String[]
2,3,5-trichlorophenol	933-78-8	ZB-XLB-HT	-29.922	25.48	7207	1611.2	3.1724	3.5858	175.21	0.2166	34.752	0.62914	26.376	29.814	-48096	871.96	-61.364	1.9427	-50344	2686	-66.923	6.5778	90	0.001	4	0.99997	6.446e-05	6.446e-05	Ulrich2012	String[]
1-decanol	112-30-1	ZB-XLB-HT	-24.096	25.403	7001.9	1547.4	2.1997	3.5961	156.99	0.1854	30.554	0.21804	18.289	29.899	-50350	361.92	-71.146	0.83685	-51575	2035.6	-74.242	5.1308	90	0.001	4	0.99997	6.483e-05	6.483e-05	Ulrich2012	String[]	alcohol	alcohols
4-methoxy-1-naphthaldehyde	15971-29-6	ZB-XLB-HT	-73.446	5.3456	11672	394.77	9.0387	0.73647	247.05	0.56343	38.823	0.51834	75.152	6.1234	-57954	783.89	-65.5	1.4923	-69757	1245.7	-92.51	2.6639	90	0.001	4	1	2.7191e-06	2.7191e-06	Ulrich2012	String[]
3-phenoxyphenol	713-68-8	ZB-XLB-HT	-115.38	20.289	14022	1439.8	14.949	2.8096	228.64	1.4576	38.615	1.694	124.3	23.361	-54215	2399.2	-62.136	4.7502	-71448	4048.7	-102.33	8.9434	90	0.001	4	0.99999	3.9575e-05	3.9575e-05	Ulrich2012	String[]
methyl-2-naphthoate		ZB-XLB-HT	-25.087	41.263	8121	2858.1	2.2744	5.7309	218.69	2.0649	34.547	2.3133	18.91	47.649	-58221	3929	-72.464	7.9419	-60654	7285.6	-78.2	16.495	90	0.001	4	0.99995	0.00016465	0.00016465	Ulrich2012	String[]
biphenyl-2,5-diol	1079-21-6	ZB-XLB-HT	-8.6431	Inf	6999.2	Inf	-0.013709	Inf	218.04	Inf	34.438	Inf	-0.11398	Inf	-58251	Inf	-72.683	Inf	-58236	Inf	-72.649	Inf	90	0.001	3	1	2.2797e-24	Inf	Ulrich2012	["lambertw > 0", "C < 0"]
2-methoxy-1-naphthaldehyde	5392-12-1	ZB-XLB-HT	-73.538	5.3403	11672	391.22	9.0387	0.73647	243.51	0.51751	38.12	0.48438	75.152	6.1234	-58221	748.93	-66.78	1.4363	-69757	1206.2	-93.275	2.5974	90	0.001	4	1	2.7191e-06	2.7191e-06	Ulrich2012	String[]
1-naphthalen-1-yl acetate		ZB-XLB-HT	-65.317	9.9654	10348	676.34	7.9913	1.388	208.87	0.38533	35.767	0.53985	66.444	11.541	-54011	819.78	-66.143	1.6936	-61909	1599.7	-84.958	3.6825	90	0.001	4	1	9.6586e-06	9.6586e-06	Ulrich2012	String[]
methyl-1-naphthoate		ZB-XLB-HT	-62.588	23.126	10307	1598.5	7.6019	3.2131	217.36	1.1808	36.575	1.4655	63.205	26.715	-54693	2207.2	-65.596	4.4757	-62743	4061.1	-84.597	9.1999	90	0.001	4	0.99998	5.1757e-05	5.1757e-05	Ulrich2012	String[]
4-phenoxyphenol	831-82-3	ZB-XLB-HT	-115.38	20.289	14022	1439.8	14.949	2.8096	228.64	1.4576	38.615	1.694	124.3	23.361	-54215	2399.2	-62.136	4.7502	-71448	4048.7	-102.33	8.9434	90	0.001	4	0.99999	3.9575e-05	3.9575e-05	Ulrich2012	String[]
naphthalen-2-yl acetate	1523-11-1	ZB-XLB-HT	-100.14	5.0003	12493	343.42	12.929	0.6954	214.07	0.24346	38.329	0.34214	107.5	5.7819	-51494	462.53	-59.782	0.94491	-64832	855.51	-91.376	1.9465	90	0.001	4	1	2.4243e-06	2.4243e-06	Ulrich2012	String[]
1-(1-hydroxynaphthalen-2-yl)ethanone	711-79-5	ZB-XLB-HT	-97.084	38.33	12452	2767.2	12.54	5.2966	236.33	3.6164	42.813	4.2283	104.26	44.038	-50409	5029.7	-53.034	9.7971	-65665	8216	-88.334	17.885	90	0.001	4	0.99996	0.00014064	0.00014064	Ulrich2012	String[]
2- phenoxyphenol		ZB-XLB-HT	-71.857	10.028	10553	675	8.964	1.3983	204.99	0.34677	36.48	0.53553	74.531	11.626	-52108	768.68	-63.071	1.6018	-60678	1543.6	-83.574	3.5786	90	0.001	4	1	9.8021e-06	9.8021e-06	Ulrich2012	String[]

## Sheet: Data afer Validation
This table includes only the data that passed the validation process. Without flagged data.
Name	CAS	Phase	A	err_A	B	err_B	C	err_C	Tchar	err_Tchar	thetachar	err_thetachar	DeltaCp	err_DeltaCp	DeltaHref	err_DeltaHref	DeltaSref	err_DeltaSref	Tref	phi0	N	R²	χ²	χ̄²	Source	Cat_1	Cat_2	Cat_3
C7	142-82-5	DB5ms	-7.0955	Inf	3843.9	Inf	0.08624	Inf	43.997	Inf	26.354	Inf	0.71704	Inf	-31700	Inf	-54.051	Inf	90	0.001	3	1	2.4408e-21	Inf	Boswell2012	alkanes	alkane
Propyl acetate	109-60-4	DB5ms	-42.291	Inf	5763.8	Inf	5.1709	Inf	47.513	Inf	25.045	Inf	42.993	Inf	-32310	Inf	-55.199	Inf	90	0.001	3	1	5.4465e-23	Inf	Boswell2012	carboxylate esters
Toluene	108-88-3	DB5ms	-38.39	5.078	5512.4	250.48	4.7175	0.7454	61.023	0.10382	28.373	0.1883	39.223	6.1976	-31588	282.87	-48.758	0.83055	90	0.001	5	0.99999	3.2529e-05	1.6265e-05	Boswell2012	BTEX
Pyridine	110-86-1	DB5ms	-52.142	3.0306	6137.6	147.17	6.7269	0.446	55.332	0.049135	27.47	0.097276	55.93	3.7082	-30719	173.37	-47.903	0.51276	90	0.001	4	1	1.8413e-06	1.8413e-06	Boswell2012
Butyl acetate	123-86-4	DB5ms	-49.995	4.3973	6575.7	221.21	6.2243	0.64312	69.587	0.060622	26.442	0.11043	51.751	5.3472	-35880	189.66	-58.868	0.54686	90	0.001	5	0.99999	2.4214e-05	1.2107e-05	Boswell2012	carboxylate esters
C8	111-65-9	DB5ms	-41.857	4.8572	6016.3	242.91	5.0936	0.71116	67.026	0.073504	27.015	0.13788	42.351	5.9129	-34642	227.68	-56.021	0.66019	90	0.001	5	0.99999	2.9609e-05	1.4805e-05	Boswell2012	alkanes	alkane
Pentyl acetate	628-63-7	DB5ms	-59.64	2.2717	7531.4	119.86	7.5351	0.32949	89.881	0.04522	27.48	0.04281	62.651	2.7395	-39868	63.42	-63.912	0.17246	90	0.001	6	1	2.3057e-05	7.6857e-06	Boswell2012	carboxylate esters
2-Hexanone	591-78-6	DB5ms	-52.602	1.8607	6510.3	92.349	6.6723	0.27272	64.593	0.017201	26.797	0.04174	55.477	2.2675	-33983	79.869	-54.86	0.23186	90	0.001	4	1	6.8848e-07	6.8848e-07	Boswell2012	alkanones	ketone
Ethylbenzene	100-41-4	DB5ms	-36.364	3.5758	5804.7	185.7	4.3487	0.52026	81.927	0.098407	29.592	0.12985	36.157	4.3257	-35133	161	-53.045	0.45004	90	0.001	7	0.99998	0.00015695	3.9239e-05	Boswell2012	BTEX	aromatic
2-Heptanone	110-43-0	DB5ms	-55.872	3.2427	7138.3	169.32	7.0555	0.47109	85.857	0.047464	27.986	0.049224	58.663	3.9168	-38048	70.47	-60.078	0.19414	90	0.001	5	1	1.2993e-05	6.4963e-06	Boswell2012	alkanones	ketone
C9	111-84-2	DB5ms	-49.906	1.9381	6886.2	101.82	6.1738	0.28131	87.97	0.038832	28.004	0.040419	51.332	2.339	-38614	57.025	-61.021	0.15623	90	0.001	6	1	1.6808e-05	5.6026e-06	Boswell2012	alkanes	alkane
Hexyl acetate	142-92-7	DB5ms	-63.508	1.2688	8189.1	69.931	8.0034	0.18269	108.61	0.04462	28.388	0.027041	66.544	1.5189	-43923	51.182	-69.228	0.13243	90	0.001	8	1	4.4173e-05	8.8347e-06	Boswell2012	carboxylate esters
2-Octanone	111-13-7	DB5ms	-60.5	1.3289	7839.3	72.752	7.6332	0.19158	105.43	0.047146	28.957	0.032022	63.466	1.5929	-42132	53.391	-65.435	0.13894	90	0.001	8	1	4.8578e-05	9.7155e-06	Boswell2012	alkanones	ketone
C10	124-18-5	DB5ms	-56.289	1.3122	7681.1	72.102	7.0046	0.18903	107.2	0.046655	28.836	0.029834	58.24	1.5717	-42714	52.546	-66.456	0.13634	90	0.001	8	1	4.7295e-05	9.4589e-06	Boswell2012	Grob	alkane	alkanes
N,N-dimethylisobutyramide	21678-37-5	DB5ms	-60.993	0.85775	7746.2	46.633	7.7392	0.1238	102.19	0.030183	29.099	0.022736	64.347	1.0294	-41038	34.892	-63.463	0.091471	90	0.001	8	1	2.0287e-05	4.0574e-06	Boswell2012
Phenol	108-95-2	DB5ms	-76.795	2.0684	8667.5	112.46	9.991	0.29853	102.21	0.071676	28.654	0.053527	83.07	2.4821	-41899	84.953	-65.759	0.22245	90	0.001	8	0.99999	0.00011796	2.3592e-05	Boswell2012	aromatic
Linalool	78-70-6	DB5ms	-68.383	0.9051	8731.3	51.766	8.6845	0.12951	125.54	0.041838	30.17	0.019201	72.207	1.0768	-46374	48.904	-70.711	0.12396	90	0.001	9	1	4.4727e-05	7.4544e-06	Boswell2012	allergenic fragrances	terpene
n-Butylbenzene	104-51-8	DB5ms	-56.972	0.97733	7765.7	55.227	7.1531	0.14014	119.8	0.046423	31.162	0.02474	59.474	1.1652	-42970	49.306	-63.625	0.12549	90	0.001	9	1	5.2366e-05	8.7277e-06	Boswell2012	aromatic
Aniline	62-53-3	DB5ms	-53.266	2.8971	7189.8	158.72	6.7012	0.41769	104.98	0.12995	30.71	0.10015	55.717	3.4729	-39546	140.67	-58.719	0.36622	90	0.001	9	0.99997	0.00046522	7.7536e-05	Boswell2012	anilines	aromatic
N,N-diethylacetamide	685-91-6	DB5ms	-66.274	0.84754	8098.5	46.564	8.5	0.1221	107.09	0.031037	29.71	0.020671	70.673	1.0152	-41670	34.22	-63.753	0.088714	90	0.001	8	1	1.9733e-05	3.9466e-06	Boswell2012
2-Nonanone	821-55-6	DB5ms	-70.005	0.9094	8814.5	51.743	8.9092	0.13022	123.51	0.034031	29.795	0.01563	74.075	1.0827	-46387	44.135	-71.318	0.11294	90	0.001	8	1	2.2446e-05	4.4891e-06	Boswell2012	alkanones	ketone
C11	1120-21-4	DB5ms	-63.85	1.5414	8547	88.034	8.0012	0.22061	124.9	0.069773	29.549	0.031595	66.526	1.8342	-46905	82.351	-72.199	0.20893	90	0.001	9	0.99999	0.00012977	2.1629e-05	Boswell2012	Grob	alkane	alkanes
Acetophenone	98-86-2	DB5ms	-61.613	0.6503	8016.9	36.887	7.8351	0.093171	122.06	0.025975	31.745	0.012888	65.145	0.77467	-42999	30.705	-63.117	0.078646	90	0.001	8	1	1.149e-05	2.2979e-06	Boswell2012	phenones	aromatic
2-Decanone	693-54-9	DB5ms	-72.244	1.6537	9388.8	97.632	9.1397	0.2354	140.45	0.091125	30.5	0.035244	75.991	1.9572	-50466	115.79	-76.726	0.28899	90	0.001	10	0.99999	0.00027137	3.8766e-05	Boswell2012	alkanones	ketone
Octyl acetate	112-14-1	DB5ms	-75.483	1.5095	9726.4	89.451	9.5527	0.21472	142.41	0.062342	29.998	0.03037	79.426	1.7853	-52026	107.13	-79.978	0.26903	90	0.001	9	1	0.0001013	1.6883e-05	Boswell2012	carboxylate esters
C12	112-40-3	DB5ms	-68.393	1.6982	9233.6	100.44	8.5683	0.24164	141.47	0.07066	30.259	0.035305	71.241	2.0091	-50902	119.06	-77.459	0.29928	90	0.001	9	0.99999	0.00012828	2.138e-05	Boswell2012	alkanes	alkane
Propiophenone	93-55-0	DB5ms	-65.159	1.0007	8655.9	58.898	8.2501	0.14252	138.96	0.05854	32.312	0.024265	68.595	1.185	-47059	68.645	-68.809	0.1715	90	0.001	10	1	9.9469e-05	1.421e-05	Boswell2012	phenones	phenone
Naphthalene	91-20-3	DB5ms	-57.57	0.67574	8101.6	40.308	7.2454	0.096021	145.52	0.041782	34.586	0.017844	60.241	0.79836	-45484	50.568	-63.312	0.12592	90	0.001	10	1	4.5152e-05	6.4503e-06	Boswell2012	PAH
Butyrophenone	495-40-9	DB5ms	-69.052	0.90807	9241.9	55.017	8.7346	0.12871	152.98	0.050967	32.896	0.023501	72.623	1.0702	-50469	76.372	-73.409	0.18888	90	0.001	9	1	5.5129e-05	9.1882e-06	Boswell2012	phenones	phenone
2-Undecanone	112-12-9	DB5ms	-77.177	1.5369	10096	93.684	9.7634	0.21761	156.29	0.083305	31.244	0.030947	81.177	1.8093	-54460	131.97	-81.986	0.32602	90	0.001	9	1	0.000145	2.4167e-05	Boswell2012	alkanones	ketone
C13	629-50-5	DB5ms	-76.247	1.3388	10117	81.707	9.6049	0.18952	156.93	0.07171	30.897	0.026052	79.86	1.5757	-55120	115.68	-83.336	0.28571	90	0.001	9	1	0.00010998	1.833e-05	Boswell2012	alkanes	alkane
Decyl acetate	112-17-4	DB5ms	-85.226	2.1127	11137	132.88	10.779	0.2976	172.16	0.098243	31.294	0.043691	89.621	2.4744	-60049	218.55	-90.685	0.53298	90	0.001	10	0.99999	0.00029918	4.274e-05	Boswell2012	carboxylate esters
Valerophenone	1009-14-9	DB5ms	-69.4	2.2118	9674.6	138.4	8.7058	0.31189	168.74	0.12683	33.507	0.068029	72.384	2.5932	-54153	229.66	-77.948	0.55793	90	0.001	11	0.99998	0.00056543	7.0679e-05	Boswell2012	phenones	phenone
2-Dodecanone	6175-49-1	DB5ms	-79.039	2.407	10616	151.08	9.9512	0.33917	171.18	0.12093	31.87	0.0501	82.739	2.82	-58223	245.78	-86.704	0.59983	90	0.001	9	0.99999	0.0002944	4.9067e-05	Boswell2012	alkanones	ketone
C14	629-59-4	DB5ms	-73.738	3.425	10365	215.45	9.1767	0.48252	171.64	0.1855	31.484	0.088022	76.299	4.0119	-58475	363.25	-87.026	0.88106	90	0.001	11	0.99996	0.0013533	0.00016917	Boswell2012	alkanes	alkane
Indole	120-72-9	DB5ms	-70.493	1.5303	9384.2	94.259	8.9537	0.21638	160.32	0.11396	34.144	0.052805	74.445	1.799	-50990	148.56	-72.825	0.36096	90	0.001	12	0.99999	0.00052691	5.8546e-05	Boswell2012
2-Tridecanone	593-08-8	DB5ms	-84.631	2.1773	11373	140.37	10.662	0.30547	185.04	0.12208	32.362	0.047839	88.653	2.5398	-62365	257.28	-92.422	0.618	90	0.001	11	0.99999	0.00054237	6.7796e-05	Boswell2012	alkanones	ketone
C15	629-62-9	DB5ms	-76.901	3.1061	10921	200.4	9.5624	0.43575	185.19	0.097861	32.129	0.07916	79.506	3.623	-61931	371.26	-91.21	0.8936	90	0.001	9	0.99999	0.00024571	4.0951e-05	Boswell2012	alkanes	alkane
C16	544-76-3	DB5ms	-82.664	3.9292	11708	259.55	10.29	0.54909	198.13	0.201	32.383	0.087017	85.559	4.5654	-66279	521.09	-97.395	1.2367	90	0.001	11	0.99996	0.0014779	0.00018474	Boswell2012	alkanes	alkane
2-Pentadecanone	2345-28-0	DB5ms	-89.503	5.2383	12465	353.59	11.203	0.7294	210.52	0.21478	33.201	0.10436	93.15	6.0646	-69812	757.19	-101.91	1.7818	90	0.001	10	0.99995	0.0012803	0.0001829	Boswell2012	alkanones	ketone
Coumarin	91-64-5	DB5ms	-64.143	1.9271	9406	124.11	8.0136	0.27046	183.79	0.13918	36.348	0.066163	66.629	2.2488	-54009	231.33	-73.921	0.553	90	0.001	11	0.99998	0.00060865	7.6081e-05	Boswell2012	allergenic fragrances
C17	629-78-7	DB5ms	-89.484	5.5076	12538	371.51	11.174	0.76698	210.13	0.22248	32.723	0.1073	92.907	6.377	-70504	793.96	-103.44	1.869	90	0.001	10	0.99995	0.0014156	0.00020223	Boswell2012	alkanes	alkane
C18	593-45-3	DB5ms	-97.183	4.5454	13427	312.72	12.18	0.63093	221.6	0.18557	33.074	0.076588	101.27	5.2459	-74863	707.92	-109.78	1.6498	90	0.001	10	0.99997	0.00095796	0.00013685	Boswell2012	alkanes	alkane
C19	629-92-5	DB5ms	-101.43	4.6979	14067	329.24	12.711	0.65011	232.62	0.14942	33.488	0.0687	105.68	5.4054	-78582	783.64	-114.67	1.8103	90	0.001	9	0.99998	0.00046526	7.7543e-05	Boswell2012	alkanes	alkane
Indole-3-acetic acid ethyl ester	778-82-5	DB5ms	-94.944	1.7649	13125	124.27	11.98	0.24405	235.3	0.064111	36.753	0.032628	99.607	2.0292	-72956	300.11	-102.64	0.69102	90	0.001	8	1	5.4167e-05	1.0833e-05	Boswell2012
C20	112-95-8	DB5ms	-108.03	3.4411	14883	245.46	13.564	0.47486	243.08	0.1079	33.815	0.050607	112.77	3.9482	-82787	613.55	-120.69	1.4025	90	0.001	9	0.99999	0.00024822	4.137e-05	Boswell2012	alkanes	alkane
C21	629-94-7	DB5ms	-113.84	4.1762	15640	302.74	14.306	0.57477	253.07	0.09947	34.136	0.052363	118.95	4.7789	-86843	787.02	-126.38	1.784	90	0.001	8	0.99999	0.00015172	3.0343e-05	Boswell2012	alkanes	alkane
Triphenylmethane	519-73-3	DB5ms	-90.391	2.6696	13083	192.68	11.327	0.3677	250.04	0.091929	38.249	0.054673	94.178	3.0572	-74575	497.5	-102.21	1.1287	90	0.001	9	0.99999	0.00014884	2.4806e-05	Boswell2012
C22	629-97-0	DB5ms	-119.74	3.3194	16408	244.49	15.061	0.45572	262.63	0.076075	34.426	0.049519	125.23	3.7891	-90949	662.32	-132.2	1.4858	90	0.001	8	0.99999	9.5377e-05	1.9075e-05	Boswell2012	alkanes	alkane
C23	638-67-5	DB5ms	-125.77	4.1618	17184	310.94	15.833	0.57004	271.8	0.069925	34.71	0.052905	131.64	4.7396	-95070	868.89	-138.06	1.9343	90	0.001	7	1	5.4948e-05	1.3737e-05	Boswell2012	alkanes	alkane
C24	646-31-1	DB5ms	-131.34	3.1005	17927	235	16.542	0.42374	280.59	0.049402	34.975	0.050597	137.54	3.5232	-99109	680.02	-143.76	1.4987	90	0.001	7	1	3.0362e-05	7.5906e-06	Boswell2012	alkanes	alkane
C25	629-99-2	DB5ms	-136.13	2.3407	18613	179.9	17.143	0.31924	289.05	0.036312	35.214	0.047871	142.53	2.6543	-103000	538.18	-149.13	1.1741	90	0.001	7	1	1.7233e-05	4.3082e-06	Boswell2012	alkanes	alkane
C26	630-01-3	DB5ms	-140.68	3.2873	19278	255.67	17.711	0.44747	297.19	0.035718	35.446	0.059167	147.26	3.7204	-106810	781.43	-154.35	1.6943	90	0.001	6	1	1.0417e-05	3.4724e-06	Boswell2012	alkanes	alkane
C28	630-02-4	DB5ms	-148.11	3.9432	20483	313.93	18.62	0.53481	312.58	0.033278	35.826	0.07686	154.82	4.4467	-114080	1004.5	-164.04	2.1457	90	0.001	5	1	3.4426e-06	1.7213e-06	Boswell2012	alkanes	alkane
C30	638-68-6	DB5ms	-155.02	2.0102	21640	163.76	19.458	0.27173	326.91	0.02965	36.139	0.054623	161.78	2.2593	-121170	549.86	-173.4	1.1538	90	0.001	5	1	8.8874e-07	4.4437e-07	Boswell2012	alkanes	alkane
C32	544-85-4	DB5ms	-164.19	3.7184	22964	308.86	20.607	0.50114	340.33	0.060316	36.462	0.10373	171.34	4.1667	-128710	1071.6	-183.82	2.2209	90	0.001	4	1	4.0055e-07	4.0055e-07	Boswell2012	alkanes
Benzamide	55-21-0	DB5ms	-80.438	1.3844	10152	85.829	10.32	0.19549	164.43	0.069213	33.976	0.039308	85.808	1.6254	-53244	134.19	-77.173	0.32882	90	0.001	10	0.99999	0.0001291	1.8442e-05	Boswell2012
4-Nitroaniline	100-01-6	DB5ms	-78.712	2.7679	10931	184.78	9.9431	0.38612	204.12	0.16121	36.824	0.072604	82.672	3.2104	-60866	383.17	-84.445	0.90493	90	0.001	11	0.99998	0.00073081	9.1352e-05	Boswell2012
1-Naphthol	90-15-3	DB5ms	-85.904	1.4494	11106	94.666	10.995	0.20295	191.6	0.081822	36.024	0.045128	91.421	1.6874	-59140	184.17	-83.91	0.4388	90	0.001	11	0.99999	0.0002019	2.5237e-05	Boswell2012
Resorcinol	108-46-3	DB5ms	-101.85	3.9229	11503	237.87	13.274	0.55607	152.7	0.23097	30.999	0.10862	110.36	4.6234	-55561	345.26	-85.891	0.84692	90	0.001	11	0.99994	0.002148	0.00026849	Boswell2012
Hexanophenone	942-92-7	DB5ms	-78.324	1.5704	10632	100.92	9.8885	0.22045	183.27	0.092716	34.048	0.039071	82.218	1.8329	-58540	182.85	-84.345	0.43985	90	0.001	11	0.99999	0.00028247	3.5309e-05	Boswell2012	phenone
Heptanophenone	1671-75-6	DB5ms	-83.838	1.8226	11377	120.05	10.59	0.25479	197.01	0.085248	34.547	0.038677	88.049	2.1184	-62621	235.9	-89.984	0.56273	90	0.001	10	0.99999	0.0001844	2.6343e-05	Boswell2012	phenones	phenone
Octanophenone	1674-37-9	DB5ms	-86.602	1.7521	11959	118.22	10.902	0.24399	210.21	0.10662	34.924	0.036617	90.642	2.0287	-66518	253.06	-95.085	0.59423	90	0.001	9	0.99999	0.00019305	3.2175e-05	Boswell2012	phenones	phenone
Tert-butylpyridine	585-48-8	DB5ms	-61.022	1.5243	8078.2	87.538	7.7361	0.218	126.93	0.088618	32.122	0.044489	64.322	1.8125	-43807	91.392	-63.88	0.22972	90	0.001	10	0.99999	0.00023273	3.3247e-05	Boswell2012
4-Methylpyridine	108-89-4	DB5ms	-48.641	12.754	6435.6	660.74	6.1357	1.8559	81.727	0.26217	29.575	0.36397	51.015	15.431	-34983	458.76	-52.683	1.2831	90	0.001	6	0.99987	0.00073153	0.00024384	Boswell2012
4-Ethylaniline	589-16-2	DB5ms	-65.571	1.078	8673	63.575	8.3138	0.1535	139.39	0.073921	32.458	0.031421	69.125	1.2762	-47008	78.634	-68.58	0.19475	90	0.001	11	0.99999	0.00019728	2.466e-05	Boswell2012	anilines
4-Butylaniline	104-13-2	DB5ms	-70.911	2.3897	9769.6	150	8.9269	0.33679	170.45	0.13896	33.871	0.072856	74.222	2.8002	-54275	251.37	-77.836	0.61002	90	0.001	11	0.99998	0.0006593	8.2413e-05	Boswell2012	anilines
4-Hexylaniline	33228-45-4	DB5ms	-80.831	2.0464	11184	135.32	10.175	0.28593	198.57	0.11371	34.859	0.054685	84.604	2.3774	-62261	273.49	-88.737	0.64817	90	0.001	10	0.99999	0.00034993	4.999e-05	Boswell2012	anilines
4-Octylaniline	16245-79-7	DB5ms	-93.04	2.305	12751	159.23	11.743	0.31974	223.94	0.10135	35.74	0.044627	97.637	2.6585	-70561	364.76	-100.39	0.84815	90	0.001	10	0.99999	0.00024603	3.5147e-05	Boswell2012	anilines
4-Decylaniline	37529-30-9	DB5ms	-101.85	1.727	14089	123.97	12.836	0.23807	246.83	0.057539	36.465	0.030702	106.73	1.9794	-78388	315.37	-110.97	0.71798	90	0.001	9	1	6.2393e-05	1.0399e-05	Boswell2012	anilines
4-Dodecylaniline	104-42-7	DB5ms	-111.28	1.653	15476	122.76	14.013	0.22665	267.6	0.039526	37.02	0.031862	116.51	1.8844	-86364	339.71	-121.93	0.75771	90	0.001	8	1	2.3591e-05	4.7181e-06	Boswell2012	anilines
1-Octanol	111-87-5	DB5ms	-72.147	2.7893	8868.5	157.38	9.2224	0.39999	119.59	0.10334	29.399	0.049547	76.679	3.3257	-45891	126.65	-71.169	0.32455	90	0.001	8	0.99999	0.00021176	4.2352e-05	Boswell2012	Grob	alcohol	alcohols
Octanoic acid	124-07-2	DB5ms	-94.066	4.2967	10730	250.44	12.187	0.61297	134.05	0.27266	28.749	0.085801	101.33	5.0965	-52418	281.65	-83.458	0.69681	90	0.001	7	0.99997	0.00085578	0.00021395	Boswell2012
Decanoic acid	334-48-5	DB5ms	-90.183	5.4345	11241	337.06	11.513	0.76741	164.35	0.1799	30.853	0.14331	95.724	6.3806	-58701	534.84	-89.826	1.3116	90	0.001	9	0.99995	0.00090206	0.00015034	Boswell2012
Dextromethorphan	125-71-3	DB5ms	-95.683	1.2986	13831	96.542	12.02	0.17803	268.23	0.033436	40.017	0.029678	99.94	1.4802	-78707	267.87	-106.48	0.59705	90	0.001	8	1	1.4555e-05	2.9111e-06	Boswell2012
Lidocaine	137-58-6	DB5ms	-89.128	1.8116	12720	127.72	11.178	0.25046	236.13	0.063192	36.909	0.031291	92.941	2.0825	-72008	308.99	-100.25	0.7114	90	0.001	9	1	6.9057e-05	1.1509e-05	Boswell2012
Caffeine	58-08-2	DB5ms	-90.358	1.7968	12546	125.98	11.415	0.24864	232.6	0.081658	37.765	0.038848	94.912	2.0673	-69848	301.55	-96.876	0.69505	90	0.001	10	0.99999	0.00014878	2.1254e-05	Boswell2012
Anthracene	120-12-7	DB5ms	-73.065	1.1124	10983	77.913	9.1317	0.15396	231.99	0.056983	40.053	0.026717	75.925	1.2801	-63749	185.88	-84.008	0.4287	90	0.001	8	1	3.598e-05	7.1961e-06	Boswell2012	PAH
(1S,2R)-1-Phenyl-2-pyrrolidin-1-yl-propan-1-ol	123620-80-4	DB5ms	-79.537	2.4622	11353	167.36	9.9811	0.34245	214.54	0.13556	36.675	0.05428	82.988	2.8473	-64256	365.8	-89.125	0.85705	90	0.001	7	0.99999	0.00013384	3.3461e-05	Boswell2012
Diphenylamine	122-39-4	DB5ms	-82.105	2.0711	11309	138.78	10.374	0.28874	206.26	0.1187	36.275	0.051356	86.257	2.4007	-62707	291.16	-87.932	0.68638	90	0.001	11	0.99999	0.00040867	5.1084e-05	Boswell2012
Benzocaine	94-09-7	DB5ms	-82.394	2.1502	11266	142.23	10.403	0.3004	198.98	0.13296	35.075	0.052575	86.493	2.4977	-62265	286.47	-88.708	0.6789	90	0.001	9	0.99999	0.00027916	4.6527e-05	Boswell2012
Nikethamide	59-26-7	DB5ms	-79.225	2.6894	10883	176.47	9.9989	0.37625	194.37	0.15648	35.205	0.073549	83.135	3.1283	-60297	347.12	-85.508	0.8258	90	0.001	10	0.99998	0.00053009	7.5727e-05	Boswell2012
Nicotine	22083-74-5	DB5ms	-71.475	0.82972	9615.9	51.852	9.0691	0.117	168.9	0.048864	34.852	0.020572	75.404	0.97278	-52568	82.729	-74.375	0.20213	90	0.001	9	1	4.5553e-05	7.5921e-06	Boswell2012
Tri-n-hexylamine	102-86-3	DB5ms	-93.157	2.5248	12821	171.45	11.692	0.35122	213.87	0.077791	33.28	0.052244	97.211	2.9202	-71301	374.44	-104.3	0.87878	90	0.001	9	0.99999	0.00013579	2.2632e-05	Boswell2012
Tri-n-octylamine	1116-76-3	DB5ms	-123.75	0.97035	16977	72.412	15.57	0.13293	271.08	0.01644	34.833	0.012198	129.45	1.1053	-94140	201.77	-136.37	0.44952	90	0.001	7	1	2.9882e-06	7.4704e-07	Boswell2012
Tri-n-decylamine	1070-01-5	DB5ms	-145.13	0.97658	20451	78.267	18.18	0.13232	316.75	0.0095247	35.777	0.021007	151.16	1.1002	-115150	253.98	-164.52	0.5398	90	0.001	5	1	2.1074e-07	1.0537e-07	Boswell2012
C34	14167-59-0	DB5ms	-165.31	2.1848	23687	185.02	20.652	0.29367	352.42	0.054144	36.343	0.073578	171.71	2.4417	-134590	666.35	-190.59	1.3594	90	0.001	4	1	1.3755e-07	1.3755e-07	Boswell2012	alkanes
C36	630-06-8	DB5ms	-175	Inf	25045	Inf	21.871	Inf	364.2	Inf	36.576	Inf	181.85	Inf	-142200	Inf	-201.26	Inf	90	0.001	3	1	1.1482e-22	Inf	Boswell2012	alkanes
Ethyl butyrate	105-54-4	Rxi5ms	-68.817	NaN	7420.2	NaN	9.0267	NaN	69.573	NaN	27.149	NaN	75.052	NaN	-34440	NaN	-54.709	NaN	90	0.001	NaN	NaN	NaN	NaN	Gaida2021	ester
D-Limonene	138-86-3	Rxi5ms	-60.48	NaN	7796.4	NaN	7.7145	NaN	117.34	NaN	31.875	NaN	64.142	NaN	-41530	NaN	-60.609	NaN	90	0.001	NaN	NaN	NaN	NaN	Gaida2021	terpene	allergenic fragrances
Eucalyptol	470-82-6	Rxi5ms	-68.213	NaN	8165.7	NaN	8.8576	NaN	118.44	NaN	32.647	NaN	73.646	NaN	-41149	NaN	-59.377	NaN	90	0.001	NaN	NaN	NaN	NaN	Gaida2021	terpene
Benzoic acid	65-85-0	Rxi5ms	-105.15	NaN	11092	NaN	13.896	NaN	136.17	NaN	31.003	NaN	115.54	NaN	-50267	NaN	-77.693	NaN	90	0.001	NaN	NaN	NaN	NaN	Gaida2021	carboxylic acid
Geraniol	106-24-1	Rxi5ms	-86.538	NaN	10383	NaN	11.178	NaN	152.57	NaN	32.225	NaN	92.94	NaN	-52578	NaN	-78.709	NaN	90	0.001	NaN	NaN	NaN	NaN	Gaida2021	terpene	allergenic fragrances
Cinnamic aldehyde	104-55-2	Rxi5ms	-74.964	NaN	9544	NaN	9.621	NaN	158.56	NaN	34.575	NaN	79.993	NaN	-50304	NaN	-71.743	NaN	90	0.001	NaN	NaN	NaN	NaN	Gaida2021	aldehyde	allergenic fragrances
Hydroxycitronellal	107-75-5	Rxi5ms	-86.045	NaN	10470	NaN	11.09	NaN	157.77	NaN	32.627	NaN	92.205	NaN	-53568	NaN	-79.68	NaN	90	0.001	NaN	NaN	NaN	NaN	Gaida2021	aldehyde	allergenic fragrances
Thymol	89-83-8	Rxi5ms	-104.45	NaN	11567	NaN	13.707	NaN	158.33	NaN	32.935	NaN	113.97	NaN	-54787	NaN	-82.667	NaN	90	0.001	NaN	NaN	NaN	NaN	Gaida2021	terpene
Cinnamyl alcohol	104-54-1	Rxi5ms	-80.809	NaN	10096	NaN	10.394	NaN	162.71	NaN	34.134	NaN	86.42	NaN	-52560	NaN	-76.035	NaN	90	0.001	NaN	NaN	NaN	NaN	Gaida2021	alcohol	allergenic fragrances
Vanillin	121-33-5	Rxi5ms	-85.196	NaN	10665	NaN	10.972	NaN	177.23	NaN	35.439	NaN	91.222	NaN	-55546	NaN	-79.395	NaN	90	0.001	NaN	NaN	NaN	NaN	Gaida2021	aldehyde
Cinnamyl acetate	103-54-8	Rxi5ms	-87.058	NaN	11113	NaN	11.135	NaN	181.62	NaN	34.189	NaN	92.581	NaN	-58778	NaN	-85.516	NaN	90	0.001	NaN	NaN	NaN	NaN	Gaida2021	ester
Benzyl salicylate	118-58-1	Rxi5ms	-91.907	NaN	12735	NaN	11.626	NaN	237.87	NaN	38.439	NaN	96.668	NaN	-70780	NaN	-97.648	NaN	90	0.001	NaN	NaN	NaN	NaN	Gaida2021	ester	allergenic fragrances
2,3-Butanediol	513-85-9	Rxi5ms	-151.63	NaN	11425	NaN	21.184	NaN	64.89	NaN	26.798	NaN	176.13	NaN	-31031	NaN	-46.353	NaN	90	0.001	NaN	NaN	NaN	NaN	Gaida2021	alcohol
C10	124-18-5	Rxi5ms	-68.238	NaN	8284.1	NaN	8.7613	NaN	109.32	NaN	29.653	NaN	72.846	NaN	-42424	NaN	-65.109	NaN	90	0.001	NaN	NaN	NaN	NaN	Gaida2021	Grob	alkane	alkanes
1-Octanol	111-87-5	Rxi5ms	-95.371	NaN	10075	NaN	12.608	NaN	121.67	NaN	30.582	NaN	104.83	NaN	-45701	NaN	-70.199	NaN	90	0.001	NaN	NaN	NaN	NaN	Gaida2021	Grob	alcohol	alcohols
C11	1120-21-4	Rxi5ms	-73.764	NaN	9040.1	NaN	9.4613	NaN	126.89	NaN	30.452	NaN	78.666	NaN	-46596	NaN	-70.927	NaN	90	0.001	NaN	NaN	NaN	NaN	Gaida2021	Grob	alkane	alkanes
Nonanal	124-19-6	Rxi5ms	-81.084	NaN	9404.2	NaN	10.538	NaN	128.24	NaN	31.139	NaN	87.62	NaN	-46372	NaN	-70.043	NaN	90	0.001	NaN	NaN	NaN	NaN	Gaida2021	aldehyde	Grob
2,6-Dimethylphenol	576-26-1	Rxi5ms	-84.354	NaN	9445.9	NaN	11.077	NaN	130.35	NaN	32.719	NaN	92.101	NaN	-45091	NaN	-66.335	NaN	90	0.001	NaN	NaN	NaN	NaN	Gaida2021	aromatic	Grob
2-Ethylhexanoic acid	149-57-5	Rxi5ms	-130.85	NaN	12421	NaN	17.58	NaN	127.12	NaN	29.758	NaN	146.17	NaN	-50191	NaN	-80.155	NaN	90	0.001	NaN	NaN	NaN	NaN	Gaida2021	carboxylic acid	Grob
2,6-Xylidine	87-62-7	Rxi5ms	-75.562	NaN	9128.7	NaN	9.8029	NaN	142.13	NaN	34.097	NaN	81.506	NaN	-46301	NaN	-66.289	NaN	90	0.001	NaN	NaN	NaN	NaN	Gaida2021	amine	aromatic	Grob
C10 FAME	110-42-9	Rxi5ms	-90.294	NaN	10984	NaN	11.615	NaN	161.92	NaN	31.918	NaN	96.575	NaN	-56255	NaN	-84.878	NaN	90	0.001	NaN	NaN	NaN	NaN	Gaida2021	FAME	Grob	FAMEs
Dicyclohexylamine	101-83-7	Rxi5ms	-86.326	NaN	10716	NaN	11.156	NaN	181.14	NaN	36.539	NaN	92.754	NaN	-55414	NaN	-78.233	NaN	90	0.001	NaN	NaN	NaN	NaN	Gaida2021	amine	Grob
C11 FAME	1731-86-8	Rxi5ms	-94.077	NaN	11639	NaN	12.065	NaN	176.06	NaN	32.446	NaN	100.32	NaN	-60342	NaN	-90.538	NaN	90	0.001	NaN	NaN	NaN	NaN	Gaida2021	FAME	Grob	FAMEs
C12 FAME	111-82-0	Rxi5ms	-98.831	NaN	12348	NaN	12.654	NaN	189.36	NaN	32.934	NaN	105.21	NaN	-64459	NaN	-96.302	NaN	90	0.001	NaN	NaN	NaN	NaN	Gaida2021	FAME	Grob	FAMEs
C8	111-65-9	Rxi5ms	-78.355	NaN	7885.5	NaN	10.427	NaN	69.344	NaN	27.188	NaN	86.692	NaN	-34082	NaN	-53.754	NaN	90	0.001	NaN	NaN	NaN	NaN	Gaida2021	alkanes	alkane
C9	111-84-2	Rxi5ms	-40.75	NaN	6439.8	NaN	4.8422	NaN	90.152	NaN	28.199	NaN	40.26	NaN	-38923	NaN	-61.229	NaN	90	0.001	NaN	NaN	NaN	NaN	Gaida2021	alkanes	alkane
C10	124-18-5	Rxi5ms	-46.887	NaN	7200.1	NaN	5.6461	NaN	109.1	NaN	28.981	NaN	46.944	NaN	-42817	NaN	-66.165	NaN	90	0.001	NaN	NaN	NaN	NaN	Gaida2021	Grob	alkane	alkanes
C11	1120-21-4	Rxi5ms	-55.876	NaN	8115.5	NaN	6.8599	NaN	126.62	NaN	29.743	NaN	57.036	NaN	-46763	NaN	-71.323	NaN	90	0.001	NaN	NaN	NaN	NaN	Gaida2021	Grob	alkane	alkanes
C12	112-40-3	Rxi5ms	-69.73	NaN	9296.4	NaN	8.7734	NaN	143	NaN	30.676	NaN	72.946	NaN	-50804	NaN	-76.822	NaN	90	0.001	NaN	NaN	NaN	NaN	Gaida2021	alkanes	alkane
C13	629-50-5	Rxi5ms	-69.688	NaN	9718.3	NaN	8.6837	NaN	158.32	NaN	31.175	NaN	72.2	NaN	-54583	NaN	-81.61	NaN	90	0.001	NaN	NaN	NaN	NaN	Gaida2021	alkanes	alkane
C14	629-59-4	Rxi5ms	-76.115	NaN	10493	NaN	9.5251	NaN	172.73	NaN	31.83	NaN	79.196	NaN	-58484	NaN	-86.816	NaN	90	0.001	NaN	NaN	NaN	NaN	Gaida2021	alkanes	alkane
C15	629-62-9	Rxi5ms	-80.216	NaN	11148	NaN	10.028	NaN	186.18	NaN	32.25	NaN	83.375	NaN	-62412	NaN	-92.101	NaN	90	0.001	NaN	NaN	NaN	NaN	Gaida2021	alkanes	alkane
C16	544-76-3	Rxi5ms	-90.437	NaN	12166	NaN	11.399	NaN	198.95	NaN	32.851	NaN	94.78	NaN	-66734	NaN	-98.444	NaN	90	0.001	NaN	NaN	NaN	NaN	Gaida2021	alkanes	alkane
C17	629-78-7	Rxi5ms	-91.969	NaN	12647	NaN	11.544	NaN	211.01	NaN	33.213	NaN	95.981	NaN	-70297	NaN	-102.9	NaN	90	0.001	NaN	NaN	NaN	NaN	Gaida2021	alkanes	alkane
C18	593-45-3	Rxi5ms	-99.292	NaN	13500	NaN	12.5	NaN	222.42	NaN	33.617	NaN	103.93	NaN	-74502	NaN	-108.97	NaN	90	0.001	NaN	NaN	NaN	NaN	Gaida2021	alkanes	alkane
C19	629-92-5	Rxi5ms	-104.46	NaN	14202	NaN	13.158	NaN	233.4	NaN	34.044	NaN	109.4	NaN	-78354	NaN	-114.21	NaN	90	0.001	NaN	NaN	NaN	NaN	Gaida2021	alkanes	alkane
C20	112-95-8	Rxi5ms	-112.53	NaN	15103	NaN	14.218	NaN	243.8	NaN	34.471	NaN	118.22	NaN	-82642	NaN	-120.53	NaN	90	0.001	NaN	NaN	NaN	NaN	Gaida2021	alkanes	alkane
C21	629-94-7	Rxi5ms	-119.37	NaN	15924	NaN	15.106	NaN	253.74	NaN	34.855	NaN	125.6	NaN	-86788	NaN	-126.52	NaN	90	0.001	NaN	NaN	NaN	NaN	Gaida2021	alkanes	alkane
C22	629-97-0	Rxi5ms	-122.98	NaN	16528	NaN	15.542	NaN	263.19	NaN	35.116	NaN	129.23	NaN	-90493	NaN	-131.48	NaN	90	0.001	NaN	NaN	NaN	NaN	Gaida2021	alkanes	alkane
C23	638-67-5	Rxi5ms	-129.37	NaN	17320	NaN	16.367	NaN	272.3	NaN	35.448	NaN	136.08	NaN	-94589	NaN	-137.38	NaN	90	0.001	NaN	NaN	NaN	NaN	Gaida2021	alkanes	alkane
C24	646-31-1	Rxi5ms	-134.44	NaN	18023	NaN	17.006	NaN	280.99	NaN	35.708	NaN	141.39	NaN	-98504	NaN	-142.87	NaN	90	0.001	NaN	NaN	NaN	NaN	Gaida2021	alkanes	alkane
C25	629-99-2	Rxi5ms	-139.78	NaN	18746	NaN	17.683	NaN	289.37	NaN	35.961	NaN	147.02	NaN	-102470	NaN	-148.49	NaN	90	0.001	NaN	NaN	NaN	NaN	Gaida2021	alkanes	alkane
C26	630-01-3	Rxi5ms	-144.56	NaN	19423	NaN	18.284	NaN	297.41	NaN	36.208	NaN	152.02	NaN	-106280	NaN	-153.79	NaN	90	0.001	NaN	NaN	NaN	NaN	Gaida2021	alkanes	alkane
C27	593-49-7	Rxi5ms	-149.16	NaN	20089	NaN	18.859	NaN	305.16	NaN	36.422	NaN	156.8	NaN	-110090	NaN	-159.07	NaN	90	0.001	NaN	NaN	NaN	NaN	Gaida2021	alkane	alkanes
C28	630-02-4	Rxi5ms	-152.33	NaN	20653	NaN	19.237	NaN	312.55	NaN	36.549	NaN	159.94	NaN	-113630	NaN	-163.79	NaN	90	0.001	NaN	NaN	NaN	NaN	Gaida2021	alkanes	alkane
C29	630-03-5	Rxi5ms	-166.6	NaN	22017	NaN	21.139	NaN	319.45	NaN	37.005	NaN	175.76	NaN	-119230	NaN	-173.31	NaN	90	0.001	NaN	NaN	NaN	NaN	Gaida2021	alkane	alkanes
C30	638-68-6	Rxi5ms	-171.53	NaN	22684	NaN	21.77	NaN	327.33	NaN	37.514	NaN	181	NaN	-122870	NaN	-178.21	NaN	90	0.001	NaN	NaN	NaN	NaN	Gaida2021	alkanes	alkane
2-Octanone	111-13-7	Rtx5	-44.36	NaN	7132.4	NaN	5.2136	NaN	115.61	NaN	29.601	NaN	43.348	NaN	-43560	NaN	-69.952	NaN	90	0.0015625	NaN	NaN	NaN	NaN	Hou2018a	alkanones	ketone
n-Decane	124-18-5	Rtx5	-43	NaN	7127.1	NaN	4.9951	NaN	116.88	NaN	29.373	NaN	41.532	NaN	-44176	NaN	-71.17	NaN	90	0.0015625	NaN	NaN	NaN	NaN	Hou2018a	Grob	alkane	alkanes
1-Octanol	111-87-5	Rtx5	-64.672	NaN	8612.4	NaN	8.0621	NaN	129.48	NaN	30.209	NaN	67.032	NaN	-47265	NaN	-75.538	NaN	90	0.0015625	NaN	NaN	NaN	NaN	Hou2018a	Grob	alcohol	alcohols
2,4-Dimethylphenol	105-67-9	Rtx5	-83.1	NaN	9865.2	NaN	10.696	NaN	144.27	NaN	32.263	NaN	88.932	NaN	-49728	NaN	-77.76	NaN	90	0.0015625	NaN	NaN	NaN	NaN	Hou2018a	aromatic
2,6-Dimethylaniline	87-62-7	Rtx5	-59.576	NaN	8403	NaN	7.4122	NaN	151.18	NaN	34.245	NaN	61.628	NaN	-47486	NaN	-70.421	NaN	90	0.0015625	NaN	NaN	NaN	NaN	Hou2018a	amine	aromatic	Grob
2,3-Butanediol	513-85-9	Rtx5	-50.02	NaN	6670.9	NaN	6.13	NaN	73.47	NaN	26.428	NaN	50.968	NaN	-36956	NaN	-64.477	NaN	90	0.0015625	NaN	NaN	NaN	NaN	Hou2018c	alcohol
Decane	124-18-5	Rtx5	-45.96	NaN	7279.7	NaN	5.42	NaN	115.89	NaN	29.268	NaN	45.064	NaN	-44161	NaN	-71.422	NaN	90	0.0015625	NaN	NaN	NaN	NaN	Hou2018c	Grob	alkane	alkanes
1-Octanol	111-87-5	Rtx5	-64.37	NaN	8586.8	NaN	8.02	NaN	129.05	NaN	30.173	NaN	66.682	NaN	-47179	NaN	-75.442	NaN	90	0.0015625	NaN	NaN	NaN	NaN	Hou2018c	Grob	alcohol	alcohols
Undecane	1120-21-4	Rtx5	-55.89	NaN	8239.7	NaN	6.78	NaN	134.44	NaN	30.337	NaN	56.372	NaN	-48037	NaN	-76.02	NaN	90	0.0015625	NaN	NaN	NaN	NaN	Hou2018c	Grob	alkane	alkanes
2,6-Dimethylaniline	87-62-7	Rtx5	-59.5	NaN	8397.7	NaN	7.4	NaN	150.8	NaN	34.168	NaN	61.527	NaN	-47478	NaN	-70.493	NaN	90	0.0015625	NaN	NaN	NaN	NaN	Hou2018c	amine	aromatic	Grob
Methyl decanoate	110-42-9	Rtx5	-80.29	NaN	10590	NaN	10.09	NaN	170.6	NaN	32.217	NaN	83.893	NaN	-57582	NaN	-89.142	NaN	90	0.0015625	NaN	NaN	NaN	NaN	Hou2018c	FAME	Grob	FAMEs
Methyl laurate	111-82-0	Rtx5	-100.61	NaN	12647	NaN	12.81	NaN	198.16	NaN	33.61	NaN	106.51	NaN	-66472	NaN	-102.16	NaN	90	0.0015625	NaN	NaN	NaN	NaN	Hou2018c	FAME	Grob	FAMEs
Heptane	142-82-5	SLB5ms	-56.557	NaN	6293	NaN	7.3385	NaN	44.733	NaN	25.516	NaN	61.016	NaN	-30165	NaN	-49.551	NaN	90	0.001	NaN	NaN	NaN	NaN	Karolat2010	alkanes	alkane
Octane	111-65-9	SLB5ms	-61.753	NaN	7049.1	NaN	7.9878	NaN	67.34	NaN	26.779	NaN	66.414	NaN	-34491	NaN	-55.531	NaN	90	0.001	NaN	NaN	NaN	NaN	Karolat2010	alkanes	alkane
nonane	111-84-2	SLB5ms	-66.978	NaN	7807.3	NaN	8.636	NaN	87.415	NaN	27.7	NaN	71.804	NaN	-38838	NaN	-61.808	NaN	90	0.001	NaN	NaN	NaN	NaN	Karolat2010	alkanes	alkane
Decane	124-18-5	SLB5ms	-71.7	NaN	8537.7	NaN	9.2151	NaN	106.43	NaN	28.589	NaN	76.619	NaN	-43162	NaN	-67.876	NaN	90	0.001	NaN	NaN	NaN	NaN	Karolat2010	Grob	alkane	alkanes
Undecane	1120-21-4	SLB5ms	-78.316	NaN	9353.4	NaN	10.078	NaN	124.73	NaN	29.627	NaN	83.795	NaN	-47338	NaN	-73.406	NaN	90	0.001	NaN	NaN	NaN	NaN	Karolat2010	Grob	alkane	alkanes
dodecane	112-40-3	SLB5ms	-86.394	NaN	10282	NaN	11.134	NaN	141.24	NaN	30.299	NaN	92.576	NaN	-51867	NaN	-80.028	NaN	90	0.001	NaN	NaN	NaN	NaN	Karolat2010	alkanes	alkane
Tridecane	629-50-5	SLB5ms	-92.087	NaN	11061	NaN	11.854	NaN	156.65	NaN	30.962	NaN	98.557	NaN	-56176	NaN	-86.118	NaN	90	0.001	NaN	NaN	NaN	NaN	Karolat2010	alkanes	alkane
Tetradecane	629-59-4	SLB5ms	-97.314	NaN	11810	NaN	12.508	NaN	171.11	NaN	31.565	NaN	104	NaN	-60424	NaN	-92.08	NaN	90	0.001	NaN	NaN	NaN	NaN	Karolat2010	alkanes	alkane
Pentadecane	629-62-9	SLB5ms	-102.52	NaN	12553	NaN	13.159	NaN	184.74	NaN	32.117	NaN	109.41	NaN	-64642	NaN	-97.992	NaN	90	0.001	NaN	NaN	NaN	NaN	Karolat2010	alkanes	alkane
1-octanol	111-87-5	SLB5ms	-85.639	NaN	9637.8	NaN	11.153	NaN	119.49	NaN	29.317	NaN	92.73	NaN	-46458	NaN	-72.689	NaN	90	0.001	NaN	NaN	NaN	NaN	Karolat2010	Grob	alcohol	alcohols
1-nonanol	143-08-8	SLB5ms	-91.545	NaN	10430	NaN	11.904	NaN	136.58	NaN	30.234	NaN	98.978	NaN	-50778	NaN	-78.715	NaN	90	0.001	NaN	NaN	NaN	NaN	Karolat2010	alcohol	alcohols
2-octanol	123-96-6	SLB5ms	-81.521	NaN	9086.4	NaN	10.629	NaN	107.02	NaN	28.644	NaN	88.373	NaN	-43456	NaN	-68.49	NaN	90	0.001	NaN	NaN	NaN	NaN	Karolat2010	alcohol
2-nonanol	628-99-9	SLB5ms	-86.711	NaN	9845.3	NaN	11.275	NaN	124.84	NaN	29.561	NaN	93.742	NaN	-47816	NaN	-74.618	NaN	90	0.001	NaN	NaN	NaN	NaN	Karolat2010	alcohol
5-nonanol	623-93-8	SLB5ms	-84.043	NaN	9625.9	NaN	10.91	NaN	122.91	NaN	29.57	NaN	90.713	NaN	-47092	NaN	-73.325	NaN	90	0.001	NaN	NaN	NaN	NaN	Karolat2010	alcohol
5-decanol	5205-34-5	SLB5ms	-89.552	NaN	10399	NaN	11.602	NaN	139.53	NaN	30.355	NaN	96.466	NaN	-51427	NaN	-79.464	NaN	90	0.001	NaN	NaN	NaN	NaN	Karolat2010	alcohol
2-octanone	111-13-7	SLB5ms	-75.421	NaN	8660.8	NaN	9.7803	NaN	105.28	NaN	28.875	NaN	81.318	NaN	-42479	NaN	-66.411	NaN	90	0.001	NaN	NaN	NaN	NaN	Karolat2010	alkanones	ketone
2-decanone	693-54-9	SLB5ms	-85.724	NaN	10159	NaN	11.066	NaN	140.19	NaN	30.59	NaN	92.011	NaN	-51056	NaN	-78.351	NaN	90	0.001	NaN	NaN	NaN	NaN	Karolat2010	alkanones	ketone
Heptane	142-82-5	SPB50	-47.648	NaN	5492.9	NaN	6.1215	NaN	28.235	NaN	24.9	NaN	50.897	NaN	-27187	NaN	-45.241	NaN	90	0.001	NaN	NaN	NaN	NaN	Karolat2010	alkanes	alkane
Octane	111-65-9	SPB50	-54.304	NaN	6285.7	NaN	6.9943	NaN	51.05	NaN	26.157	NaN	58.154	NaN	-31144	NaN	-50.545	NaN	90	0.001	NaN	NaN	NaN	NaN	Karolat2010	alkanes	alkane
Nonane	111-84-2	SPB50	-58.701	NaN	6965.4	NaN	7.5355	NaN	71.902	NaN	27.274	NaN	62.654	NaN	-35161	NaN	-56.076	NaN	90	0.001	NaN	NaN	NaN	NaN	Karolat2010	alkanes	alkane
Decane	124-18-5	SPB50	-62.816	NaN	7628.4	NaN	8.0361	NaN	91.118	NaN	28.225	NaN	66.816	NaN	-39162	NaN	-61.601	NaN	90	0.001	NaN	NaN	NaN	NaN	Karolat2010	Grob	alkane	alkanes
undecane	1120-21-4	SPB50	-69.788	NaN	8452	NaN	8.946	NaN	108.95	NaN	29.004	NaN	74.381	NaN	-43262	NaN	-67.409	NaN	90	0.001	NaN	NaN	NaN	NaN	Karolat2010	Grob	alkane	alkanes
dodecane	112-40-3	SPB50	-75.598	NaN	9211.1	NaN	9.6882	NaN	125.51	NaN	29.712	NaN	80.552	NaN	-47333	NaN	-73.163	NaN	90	0.001	NaN	NaN	NaN	NaN	Karolat2010	alkanes	alkane
tridecane	629-50-5	SPB50	-80.041	NaN	9886.5	NaN	10.237	NaN	140.98	NaN	30.369	NaN	85.114	NaN	-51292	NaN	-78.651	NaN	90	0.001	NaN	NaN	NaN	NaN	Karolat2010	alkanes	alkane
tetradecane	629-59-4	SPB50	-84.169	NaN	10541	NaN	10.741	NaN	155.5	NaN	30.95	NaN	89.308	NaN	-55211	NaN	-84.056	NaN	90	0.001	NaN	NaN	NaN	NaN	Karolat2010	alkanes	alkane
pentadecane	629-62-9	SPB50	-88.112	NaN	11182	NaN	11.22	NaN	169.18	NaN	31.461	NaN	93.29	NaN	-59093	NaN	-89.389	NaN	90	0.001	NaN	NaN	NaN	NaN	Karolat2010	alkanes	alkane
1-octanol	111-87-5	SPB50	-74.863	NaN	8983.4	NaN	9.6415	NaN	121.98	NaN	30.177	NaN	80.164	NaN	-45581	NaN	-69.726	NaN	90	0.001	NaN	NaN	NaN	NaN	Karolat2010	Grob	alcohol	alcohols
1-nonanol	143-08-8	SPB50	-79.839	NaN	9696.4	NaN	10.265	NaN	138.26	NaN	30.925	NaN	85.349	NaN	-49626	NaN	-75.354	NaN	90	0.001	NaN	NaN	NaN	NaN	Karolat2010	alcohol	alcohols
2-octanol	123-96-6	SPB50	-72.726	NaN	8544.9	NaN	9.3886	NaN	107.11	NaN	29.065	NaN	78.061	NaN	-42698	NaN	-66.461	NaN	90	0.001	NaN	NaN	NaN	NaN	Karolat2010	alcohol
2-nonanol	628-99-9	SPB50	-76.078	NaN	9162.8	NaN	9.7813	NaN	124.17	NaN	29.919	NaN	81.326	NaN	-46650	NaN	-71.822	NaN	90	0.001	NaN	NaN	NaN	NaN	Karolat2010	alcohol
5-nonanol	623-93-8	SPB50	-75.928	NaN	9071.8	NaN	9.7799	NaN	121.56	NaN	29.894	NaN	81.315	NaN	-45898	NaN	-70.65	NaN	90	0.001	NaN	NaN	NaN	NaN	Karolat2010	alcohol
5-decanol	5205-34-5	SPB50	-79.344	NaN	9693.1	NaN	10.179	NaN	137.35	NaN	30.558	NaN	84.635	NaN	-49858	NaN	-76.158	NaN	90	0.001	NaN	NaN	NaN	NaN	Karolat2010	alcohol
2-octanone	111-13-7	SPB50	-71.466	NaN	8538.9	NaN	9.2	NaN	110.7	NaN	29.424	NaN	76.493	NaN	-43218	NaN	-66.799	NaN	90	0.001	NaN	NaN	NaN	NaN	Karolat2010	alkanones	ketone
2-decanone	693-54-9	SPB50	-79.962	NaN	9862.4	NaN	10.245	NaN	143.13	NaN	30.958	NaN	85.182	NaN	-51067	NaN	-77.525	NaN	90	0.001	NaN	NaN	NaN	NaN	Karolat2010	alkanones	ketone
Heptane	142-82-5	Wax	-50.964	NaN	5072.1	NaN	6.7684	NaN	1.2684	NaN	23.425	NaN	56.276	NaN	-21735	NaN	-35.726	NaN	90	0.001	NaN	NaN	NaN	NaN	Karolat2010	alkanes	alkane
Octane	111-65-9	Wax	-59.511	NaN	5922.9	NaN	7.9253	NaN	24.701	NaN	24.904	NaN	65.895	NaN	-25316	NaN	-40.472	NaN	90	0.001	NaN	NaN	NaN	NaN	Karolat2010	alkanes	alkane
nonane	111-84-2	Wax	-61.706	NaN	6470.6	NaN	8.1446	NaN	46.162	NaN	26.346	NaN	67.718	NaN	-29208	NaN	-46.149	NaN	90	0.001	NaN	NaN	NaN	NaN	Karolat2010	alkanes	alkane
decane	124-18-5	Wax	-67.998	NaN	7220.4	NaN	8.9645	NaN	66.037	NaN	27.525	NaN	74.535	NaN	-32966	NaN	-51.461	NaN	90	0.001	NaN	NaN	NaN	NaN	Karolat2010	Grob	alkane	alkanes
Undecane	1120-21-4	Wax	-69.799	NaN	7731.8	NaN	9.1335	NaN	84.457	NaN	28.637	NaN	75.94	NaN	-36708	NaN	-56.75	NaN	90	0.001	NaN	NaN	NaN	NaN	Karolat2010	Grob	alkane	alkanes
Dodecane	112-40-3	Wax	-75.107	NaN	8423	NaN	9.8131	NaN	101.69	NaN	29.612	NaN	81.591	NaN	-40403	NaN	-61.921	NaN	90	0.001	NaN	NaN	NaN	NaN	Karolat2010	alkanes	alkane
Tridecane	629-50-5	Wax	-80.563	NaN	9121.7	NaN	10.514	NaN	117.84	NaN	30.509	NaN	87.418	NaN	-44096	NaN	-67.105	NaN	90	0.001	NaN	NaN	NaN	NaN	Karolat2010	alkanes	alkane
Tetradecane	629-59-4	Wax	-85.67	NaN	9800.7	NaN	11.165	NaN	133.06	NaN	31.338	NaN	92.828	NaN	-47777	NaN	-72.269	NaN	90	0.001	NaN	NaN	NaN	NaN	Karolat2010	alkanes	alkane
Pentadecane	629-62-9	Wax	-91.035	NaN	10493	NaN	11.853	NaN	147.46	NaN	32.121	NaN	98.548	NaN	-51454	NaN	-77.438	NaN	90	0.001	NaN	NaN	NaN	NaN	Karolat2010	alkanes	alkane
1-octanol	111-87-5	Wax	-90.329	NaN	10696	NaN	11.698	NaN	155.39	NaN	32.316	NaN	97.259	NaN	-53610	NaN	-80.453	NaN	90	0.001	NaN	NaN	NaN	NaN	Karolat2010	Grob	alcohol	alcohols
1-nonanol	143-08-8	Wax	-94.871	NaN	11333	NaN	12.273	NaN	169.03	NaN	33.106	NaN	102.04	NaN	-57171	NaN	-85.239	NaN	90	0.001	NaN	NaN	NaN	NaN	Karolat2010	alcohol	alcohols
2-octanol	123-96-6	Wax	-88.359	NaN	10111	NaN	11.496	NaN	135.16	NaN	30.774	NaN	95.586	NaN	-49359	NaN	-75.61	NaN	90	0.001	NaN	NaN	NaN	NaN	Karolat2010	alcohol
2-nonanol	628-99-9	Wax	-95.064	NaN	10882	NaN	12.377	NaN	149.45	NaN	31.6	NaN	102.91	NaN	-53107	NaN	-80.885	NaN	90	0.001	NaN	NaN	NaN	NaN	Karolat2010	alcohol
5-nonanol	623-93-8	Wax	-92.447	NaN	10581	NaN	12.032	NaN	143.65	NaN	31.211	NaN	100.04	NaN	-51646	NaN	-78.91	NaN	90	0.001	NaN	NaN	NaN	NaN	Karolat2010	alcohol
5-decanol	5205-34-5	Wax	-98.959	NaN	11337	NaN	12.884	NaN	157.24	NaN	31.981	NaN	107.12	NaN	-55363	NaN	-84.187	NaN	90	0.001	NaN	NaN	NaN	NaN	Karolat2010	alcohol
2-octanone	111-13-7	Wax	-66.084	NaN	8103	NaN	8.5295	NaN	118.75	NaN	32.265	NaN	70.918	NaN	-41618	NaN	-60.487	NaN	90	0.001	NaN	NaN	NaN	NaN	Karolat2010	alkanones	ketone
2-decanone	693-54-9	Wax	-73.162	NaN	9258.8	NaN	9.3929	NaN	150.1	NaN	33.907	NaN	78.097	NaN	-48621	NaN	-69.839	NaN	90	0.001	NaN	NaN	NaN	NaN	Karolat2010	alkanones	ketone
C9	111-84-2	FS5ms	-81.1	NaN	8555	NaN	10.74	NaN	98.04	NaN	30.17	NaN	89.34	NaN	-38702	NaN	-58.614	NaN	90	0.001	NaN	NaN	NaN	NaN	Leppert2020b	alkanes	alkane
C10	124-18-5	FS5ms	-100.91	NaN	10041	NaN	13.53	NaN	118.09	NaN	32.24	NaN	112.49	NaN	-42633	NaN	-63.382	NaN	90	0.001	NaN	NaN	NaN	NaN	Leppert2020b	Grob	alkane	alkanes
C11	1120-21-4	FS5ms	-104.58	NaN	10717	NaN	13.96	NaN	137.07	NaN	33.71	NaN	116.04	NaN	-46955	NaN	-69.246	NaN	90	0.001	NaN	NaN	NaN	NaN	Leppert2020b	Grob	alkane	alkanes
C12	112-40-3	FS5ms	-109.84	NaN	11494	NaN	14.61	NaN	154.78	NaN	34.92	NaN	121.44	NaN	-51453	NaN	-75.718	NaN	90	0.001	NaN	NaN	NaN	NaN	Leppert2020b	alkanes	alkane
C13	629-50-5	FS5ms	-114.08	NaN	12214	NaN	15.11	NaN	171.32	NaN	35.93	NaN	125.62	NaN	-55930	NaN	-82.308	NaN	90	0.001	NaN	NaN	NaN	NaN	Leppert2020b	alkanes	alkane
C14	629-59-4	FS5ms	-115.71	NaN	12769	NaN	15.25	NaN	186.83	NaN	36.76	NaN	126.76	NaN	-60122	NaN	-87.834	NaN	90	0.001	NaN	NaN	NaN	NaN	Leppert2020b	alkanes	alkane
C15	629-62-9	FS5ms	-118.82	NaN	13415	NaN	15.59	NaN	201.25	NaN	37.39	NaN	129.62	NaN	-64466	NaN	-94.201	NaN	90	0.001	NaN	NaN	NaN	NaN	Leppert2020b	alkanes	alkane
C16	544-76-3	FS5ms	-130.14	NaN	14548	NaN	17.1	NaN	215.1	NaN	38.46	NaN	142.18	NaN	-69327	NaN	-101.76	NaN	90	0.001	NaN	NaN	NaN	NaN	Leppert2020b	alkanes	alkane
C17	629-78-7	FS5ms	-133.51	NaN	15205	NaN	17.48	NaN	227.91	NaN	38.95	NaN	145.36	NaN	-73642	NaN	-107.99	NaN	90	0.001	NaN	NaN	NaN	NaN	Leppert2020b	alkanes	alkane
C18	593-45-3	FS5ms	-140.94	NaN	16119	NaN	18.44	NaN	240.1	NaN	39.58	NaN	153.29	NaN	-78343	NaN	-114.74	NaN	90	0.001	NaN	NaN	NaN	NaN	Leppert2020b	alkanes	alkane
C19	629-92-5	FS5ms	-146.85	NaN	16922	NaN	19.18	NaN	251.8	NaN	40.21	NaN	159.47	NaN	-82785	NaN	-121.45	NaN	90	0.001	NaN	NaN	NaN	NaN	Leppert2020b	alkanes	alkane
C20	112-95-8	FS5ms	-152.2	NaN	17698	NaN	19.84	NaN	262.81	NaN	40.67	NaN	164.99	NaN	-87245	NaN	-128.1	NaN	90	0.001	NaN	NaN	NaN	NaN	Leppert2020b	alkanes	alkane
C21	629-94-7	FS5ms	-165.32	NaN	19007	NaN	21.58	NaN	273.39	NaN	41.43	NaN	179.47	NaN	-92874	NaN	-137.44	NaN	90	0.001	NaN	NaN	NaN	NaN	Leppert2020b	alkanes	alkane
C22	629-97-0	FS5ms	-169.23	NaN	19674	NaN	22.05	NaN	283.55	NaN	41.89	NaN	183.35	NaN	-97001	NaN	-143	NaN	90	0.001	NaN	NaN	NaN	NaN	Leppert2020b	alkanes	alkane
C23	638-67-5	FS5ms	-174.7	NaN	20461	NaN	22.73	NaN	293.11	NaN	42.25	NaN	188.99	NaN	-101490	NaN	-149.5	NaN	90	0.001	NaN	NaN	NaN	NaN	Leppert2020b	alkanes	alkane
C24*	646-31-1	FS5ms	-174.87	NaN	20881	NaN	22.67	NaN	302.05	NaN	42.21	NaN	188.53	NaN	-105160	NaN	-154.35	NaN	90	0.001	NaN	NaN	NaN	NaN	Leppert2020b	alkanes	alkane
C25*	629-99-2	FS5ms	-176.27	NaN	21372	NaN	22.79	NaN	310.67	NaN	42.26	NaN	189.51	NaN	-108880	NaN	-159.12	NaN	90	0.001	NaN	NaN	NaN	NaN	Leppert2020b	alkanes	alkane
C26*	630-01-3	FS5ms	-200.49	NaN	23453	NaN	26.07	NaN	320.42	NaN	44.16	NaN	216.77	NaN	-116280	NaN	-172.46	NaN	90	0.001	NaN	NaN	NaN	NaN	Leppert2020b	alkanes	alkane
C27*	593-49-7	FS5ms	-172.64	NaN	21870	NaN	22.15	NaN	326.62	NaN	41.9	NaN	184.17	NaN	-114960	NaN	-165.62	NaN	90	0.001	NaN	NaN	NaN	NaN	Leppert2020b	alkane	alkanes
C28*	630-02-4	FS5ms	-172.89	NaN	22254	NaN	22.12	NaN	334.19	NaN	41.82	NaN	183.91	NaN	-118240	NaN	-169.42	NaN	90	0.001	NaN	NaN	NaN	NaN	Leppert2020b	alkanes	alkane
C29*	630-03-5	FS5ms	-172.62	NaN	22595	NaN	22.02	NaN	341.4	NaN	41.67	NaN	183.07	NaN	-121380	NaN	-172.91	NaN	90	0.001	NaN	NaN	NaN	NaN	Leppert2020b	alkane	alkanes
C30*	638-68-6	FS5ms	-173.26	NaN	22994	NaN	22.04	NaN	348.39	NaN	41.57	NaN	183.28	NaN	-124640	NaN	-177.08	NaN	90	0.001	NaN	NaN	NaN	NaN	Leppert2020b	alkanes	alkane
2-Methylhexane	591-76-4	SLB5ms	-53.815	NaN	5979.5	NaN	6.9793	NaN	36.575	NaN	25.127	NaN	58.029	NaN	-28643	NaN	-47.346	NaN	90	0.001	NaN	NaN	NaN	NaN	McGinitie2011	alkane
2,6-Dimethyloctane	2051-30-1	SLB5ms	-65.065	NaN	7837.9	NaN	8.342	NaN	94.769	NaN	28.386	NaN	69.359	NaN	-39980	NaN	-62.763	NaN	90	0.001	NaN	NaN	NaN	NaN	McGinitie2011	alkane
4-Nonanol	5932-79-6	SLB5ms	-78.343	NaN	9301.7	NaN	10.095	NaN	123.05	NaN	29.606	NaN	83.934	NaN	-46858	NaN	-72.67	NaN	90	0.001	NaN	NaN	NaN	NaN	McGinitie2011	alcohol
3-Hexanol	623-37-0	SLB5ms	-69.549	NaN	7455.5	NaN	9.1142	NaN	66.428	NaN	26.445	NaN	75.78	NaN	-34469	NaN	-55.772	NaN	90	0.001	NaN	NaN	NaN	NaN	McGinitie2011	alcohol
2-Methylhexane	591-76-4	SLB5ms	-55.991	NaN	6112.9	NaN	7.2821	NaN	36.388	NaN	24.83	NaN	60.547	NaN	-28838	NaN	-48.072	NaN	90	0.001	NaN	NaN	NaN	NaN	McGinitie2011	alkane
2,6-Dimethyloctane	2051-30-1	SLB5ms	-67.332	NaN	7958	NaN	8.6675	NaN	94.302	NaN	28.288	NaN	72.066	NaN	-39996	NaN	-62.944	NaN	90	0.001	NaN	NaN	NaN	NaN	McGinitie2011	alkane
4-Nonanol	5932-79-6	SLB5ms	-83.936	NaN	9625.7	NaN	10.895	NaN	123.31	NaN	29.621	NaN	90.583	NaN	-47137	NaN	-73.326	NaN	90	0.001	NaN	NaN	NaN	NaN	McGinitie2011	alcohol
3-Hexanol	623-37-0	SLB5ms	-71.054	NaN	7571.2	NaN	9.3171	NaN	66.89	NaN	26.261	NaN	77.467	NaN	-34818	NaN	-56.657	NaN	90	0.001	NaN	NaN	NaN	NaN	McGinitie2011	alcohol
2-Methylhexane	591-76-4	SLB5ms	-49.433	NaN	5743.6	NaN	6.3457	NaN	36.233	NaN	25.32	NaN	52.761	NaN	-28595	NaN	-47.233	NaN	90	0.001	NaN	NaN	NaN	NaN	McGinitie2011	alkane
2,6-Dimethyloctane	2051-30-1	SLB5ms	-66.645	NaN	7912.1	NaN	8.5745	NaN	94.636	NaN	28.426	NaN	71.292	NaN	-39895	NaN	-62.571	NaN	90	0.001	NaN	NaN	NaN	NaN	McGinitie2011	alkane
4-Nonanol	5932-79-6	SLB5ms	-79.791	NaN	9374.5	NaN	10.307	NaN	123.12	NaN	29.682	NaN	85.695	NaN	-46824	NaN	-72.572	NaN	90	0.001	NaN	NaN	NaN	NaN	McGinitie2011	alcohol
3-Hexanol	623-37-0	SLB5ms	-61.973	NaN	7014.5	NaN	8.0354	NaN	66.162	NaN	26.85	NaN	66.81	NaN	-34060	NaN	-54.629	NaN	90	0.001	NaN	NaN	NaN	NaN	McGinitie2011	alcohol
2-Methylhexane	591-76-4	SPB50	-34.71	NaN	4724.3	NaN	4.2419	NaN	19.536	NaN	24.597	NaN	35.269	NaN	-26472	NaN	-45.42	NaN	90	0.001	NaN	NaN	NaN	NaN	McGinitie2011	alkane
2,6-Dimethyloctane	2051-30-1	SPB50	-58.333	NaN	7052.5	NaN	7.4651	NaN	77.565	NaN	27.738	NaN	62.068	NaN	-36098	NaN	-57.057	NaN	90	0.001	NaN	NaN	NaN	NaN	McGinitie2011	alkane
4-Nonanol	5932-79-6	SPB50	-72.504	NaN	8864.4	NaN	9.2972	NaN	121.95	NaN	30.071	NaN	77.301	NaN	-45631	NaN	-69.852	NaN	90	0.001	NaN	NaN	NaN	NaN	McGinitie2011	alcohol
3-Hexanol	623-37-0	SPB50	-60.372	NaN	6922.4	NaN	7.8201	NaN	68.202	NaN	27.398	NaN	65.02	NaN	-33944	NaN	-53.659	NaN	90	0.001	NaN	NaN	NaN	NaN	McGinitie2011	alcohol
2-Methylhexane	591-76-4	SPB50	-30.605	NaN	4508.1	NaN	3.6465	NaN	19.165	NaN	24.824	NaN	30.319	NaN	-26472	NaN	-45.42	NaN	90	0.001	NaN	NaN	NaN	NaN	McGinitie2011	alkane
2,6-Dimethyloctane	2051-30-1	SPB50	-53.164	NaN	6805.6	NaN	6.7047	NaN	77.821	NaN	27.666	NaN	55.746	NaN	-36341	NaN	-57.669	NaN	90	0.001	NaN	NaN	NaN	NaN	McGinitie2011	alkane
4-Nonanol	5932-79-6	SPB50	-79.396	NaN	9289.7	NaN	10.271	NaN	122.07	NaN	29.864	NaN	85.395	NaN	-46228	NaN	-71.356	NaN	90	0.001	NaN	NaN	NaN	NaN	McGinitie2011	alcohol
3-Hexanol	623-37-0	SPB50	-66.417	NaN	7343.7	NaN	8.6506	NaN	69.071	NaN	26.719	NaN	71.925	NaN	-34939	NaN	-56.316	NaN	90	0.001	NaN	NaN	NaN	NaN	McGinitie2011	alcohol
2-Methylhexane	591-76-4	SPB50	-45.028	NaN	5181.4	NaN	5.7804	NaN	19.056	NaN	24.449	NaN	48.061	NaN	-25627	NaN	-43.016	NaN	90	0.001	NaN	NaN	NaN	NaN	McGinitie2011	alkane
2,6-Dimethyloctane	2051-30-1	SPB50	-58.071	NaN	7031.8	NaN	7.4295	NaN	77.4	NaN	27.756	NaN	61.772	NaN	-36033	NaN	-56.921	NaN	90	0.001	NaN	NaN	NaN	NaN	McGinitie2011	alkane
4-Nonanol	5932-79-6	SPB50	-77.532	NaN	9134.1	NaN	10.024	NaN	121.96	NaN	30.174	NaN	83.344	NaN	-45679	NaN	-69.992	NaN	90	0.001	NaN	NaN	NaN	NaN	McGinitie2011	alcohol
3-Hexanol	623-37-0	SPB50	-68.16	NaN	7342.6	NaN	8.9455	NaN	68.413	NaN	27.213	NaN	74.377	NaN	-34040	NaN	-53.894	NaN	90	0.001	NaN	NaN	NaN	NaN	McGinitie2011	alcohol
2-Methylhexane	591-76-4	Wax	-87.495	NaN	6649.5	NaN	12.187	NaN	-6.5593	NaN	20.9	NaN	101.33	NaN	-18489	NaN	-28.826	NaN	90	0.001	NaN	NaN	NaN	NaN	McGinitie2011	alkane
2,6-Dimethyloctane	2051-30-1	Wax	-44.577	NaN	5688.3	NaN	5.6253	NaN	50.213	NaN	27.024	NaN	46.771	NaN	-30310	NaN	-48.153	NaN	90	0.001	NaN	NaN	NaN	NaN	McGinitie2011	alkane
4-Nonanol	5932-79-6	Wax	-89.504	NaN	10403	NaN	11.617	NaN	144.14	NaN	31.348	NaN	96.592	NaN	-51414	NaN	-78.193	NaN	90	0.001	NaN	NaN	NaN	NaN	McGinitie2011	alcohol
3-Hexanol	623-37-0	Wax	-79.062	NaN	8708.9	NaN	10.344	NaN	100.39	NaN	28.8	NaN	86.006	NaN	-41177	NaN	-64.36	NaN	90	0.001	NaN	NaN	NaN	NaN	McGinitie2011	alcohol
2-Methylhexane	591-76-4	Wax	-80.48	NaN	6391.2	NaN	11.112	NaN	-5.6982	NaN	20.92	NaN	92.391	NaN	-19588	NaN	-32.13	NaN	90	0.001	NaN	NaN	NaN	NaN	McGinitie2011	alkane
2,6-Dimethyloctane	2051-30-1	Wax	-48.144	NaN	5910.5	NaN	6.1261	NaN	50.592	NaN	26.687	NaN	50.935	NaN	-30646	NaN	-49.103	NaN	90	0.001	NaN	NaN	NaN	NaN	McGinitie2011	alkane
4-Nonanol	5932-79-6	Wax	-86.851	NaN	10261	NaN	11.234	NaN	144.17	NaN	31.253	NaN	93.406	NaN	-51392	NaN	-78.102	NaN	90	0.001	NaN	NaN	NaN	NaN	McGinitie2011	alcohol
3-Hexanol	623-37-0	Wax	-75.093	NaN	8503.8	NaN	9.7664	NaN	100.31	NaN	28.72	NaN	81.202	NaN	-41216	NaN	-64.485	NaN	90	0.001	NaN	NaN	NaN	NaN	McGinitie2011	alcohol
2-Methylhexane	591-76-4	Wax	-25.103	NaN	3602.5	NaN	3.0206	NaN	-12.475	NaN	24.139	NaN	25.115	NaN	-20832	NaN	-35.554	NaN	90	0.001	NaN	NaN	NaN	NaN	McGinitie2011	alkane
2,6-Dimethyloctane	2051-30-1	Wax	-50.425	NaN	5975.5	NaN	6.4814	NaN	49.875	NaN	26.881	NaN	53.889	NaN	-30113	NaN	-47.698	NaN	90	0.001	NaN	NaN	NaN	NaN	McGinitie2011	alkane
4-Nonanol	5932-79-6	Wax	-91.296	NaN	10490	NaN	11.879	NaN	144.05	NaN	31.449	NaN	98.767	NaN	-51354	NaN	-78.093	NaN	90	0.001	NaN	NaN	NaN	NaN	McGinitie2011	alcohol
3-Hexanol	623-37-0	Wax	-79.655	NaN	8723.1	NaN	10.437	NaN	100.29	NaN	28.9	NaN	86.78	NaN	-41014	NaN	-63.953	NaN	90	0.001	NaN	NaN	NaN	NaN	McGinitie2011	alcohol
1-Undecanol	112-42-5	SLB5ms	-91.556	NaN	11217	NaN	11.775	NaN	169.59	NaN	32.65	NaN	97.9	NaN	-57710	NaN	-86.24	NaN	90	0.001	NaN	NaN	NaN	NaN	McGinitie2011	alcohol	alcohols
1-Dodecanol	112-53-8	SLB5ms	-95.906	NaN	11905	NaN	12.306	NaN	183.71	NaN	33.219	NaN	102.32	NaN	-61830	NaN	-91.93	NaN	90	0.001	NaN	NaN	NaN	NaN	McGinitie2011	alcohol	alcohols
1-Tridecanol	112-70-9	SLB5ms	-100.24	NaN	12591	NaN	12.835	NaN	196.9	NaN	33.694	NaN	106.72	NaN	-65930	NaN	-97.62	NaN	90	0.001	NaN	NaN	NaN	NaN	McGinitie2011	alcohol	alcohols
1-Tetradecanol	112-72-1	SLB5ms	-104.51	NaN	13269	NaN	13.356	NaN	209.38	NaN	34.117	NaN	111.05	NaN	-70000	NaN	-103.25	NaN	90	0.001	NaN	NaN	NaN	NaN	McGinitie2011	alcohol	alcohols
Undecane	1120-21-4	SLB5ms	-73.766	NaN	9041.5	NaN	9.4606	NaN	126.82	NaN	30.429	NaN	78.66	NaN	-46610	NaN	-70.98	NaN	90	0.001	NaN	NaN	NaN	NaN	McGinitie2011	Grob	alkane	alkanes
Dodecane	112-40-3	SLB5ms	-89.963	NaN	11291	NaN	11.503	NaN	172.98	NaN	32.312	NaN	95.64	NaN	-59150	NaN	-88.57	NaN	90	0.001	NaN	NaN	NaN	NaN	McGinitie2011	alkanes	alkane
Tridecane	629-50-5	SLB5ms	-84.144	NaN	10518	NaN	10.762	NaN	158.57	NaN	31.741	NaN	89.48	NaN	-54960	NaN	-82.66	NaN	90	0.001	NaN	NaN	NaN	NaN	McGinitie2011	alkanes	alkane
Tetradecane	629-59-4	SLB5ms	-89.963	NaN	11291	NaN	11.503	NaN	172.98	NaN	32.312	NaN	95.64	NaN	-59150	NaN	-88.57	NaN	90	0.001	NaN	NaN	NaN	NaN	McGinitie2011	alkanes	alkane
1-Undecanol	112-42-5	SLB5ms	-98.123	NaN	11625	NaN	12.703	NaN	170	NaN	32.755	NaN	105.62	NaN	-58300	NaN	-87.61	NaN	90	0.001	NaN	NaN	NaN	NaN	McGinitie2011	alcohol	alcohols
1-Dodecanol	112-53-8	SLB5ms	-102.21	NaN	12296	NaN	13.197	NaN	184.14	NaN	33.397	NaN	109.73	NaN	-62390	NaN	-93.23	NaN	90	0.001	NaN	NaN	NaN	NaN	McGinitie2011	alcohol	alcohols
1-Tridecanol	112-70-9	SLB5ms	-108.39	NaN	13095	NaN	13.989	NaN	197.44	NaN	34.008	NaN	116.31	NaN	-66640	NaN	-99.29	NaN	90	0.001	NaN	NaN	NaN	NaN	McGinitie2011	alcohol	alcohols
1-Tetradecanol	112-72-1	SLB5ms	-113.01	NaN	13798	NaN	14.559	NaN	210.06	NaN	34.526	NaN	121.05	NaN	-70760	NaN	-105.03	NaN	90	0.001	NaN	NaN	NaN	NaN	McGinitie2011	alcohol	alcohols
Undecane	1120-21-4	SLB5ms	-77.682	NaN	9260	NaN	10.026	NaN	127.36	NaN	30.586	NaN	83.36	NaN	-46720	NaN	-71.13	NaN	90	0.001	NaN	NaN	NaN	NaN	McGinitie2011	Grob	alkane	alkanes
Dodecane	112-40-3	SLB5ms	-81.782	NaN	9941.8	NaN	10.519	NaN	143.86	NaN	31.303	NaN	87.46	NaN	-50900	NaN	-76.95	NaN	90	0.001	NaN	NaN	NaN	NaN	McGinitie2011	alkanes	alkane
Tridecane	629-50-5	SLB5ms	-87.5	NaN	10713	NaN	11.244	NaN	159.22	NaN	31.949	NaN	93.49	NaN	-55120	NaN	-82.92	NaN	90	0.001	NaN	NaN	NaN	NaN	McGinitie2011	alkanes	alkane
Tetradecane	629-59-4	SLB5ms	-93.31	NaN	11488	NaN	11.983	NaN	173.7	NaN	32.552	NaN	99.63	NaN	-59340	NaN	-88.89	NaN	90	0.001	NaN	NaN	NaN	NaN	McGinitie2011	alkanes	alkane
1-Undecanol	112-42-5	SLB5ms	-100.89	NaN	11785	NaN	13.101	NaN	170.7	NaN	32.997	NaN	108.93	NaN	-58430	NaN	-87.79	NaN	90	0.001	NaN	NaN	NaN	NaN	McGinitie2011	alcohol	alcohols
1-Dodecanol	112-53-8	SLB5ms	-105.86	NaN	12507	NaN	13.722	NaN	184.9	NaN	33.721	NaN	114.09	NaN	-62560	NaN	-93.52	NaN	90	0.001	NaN	NaN	NaN	NaN	McGinitie2011	alcohol	alcohols
1-Tridecanol	112-70-9	SLB5ms	-109.79	NaN	13171	NaN	14.195	NaN	198.28	NaN	34.303	NaN	118.02	NaN	-66650	NaN	-99.16	NaN	90	0.001	NaN	NaN	NaN	NaN	McGinitie2011	alcohol	alcohols
1-Tetradecanol	112-72-1	SLB5ms	-114.25	NaN	13863	NaN	14.742	NaN	210.96	NaN	34.843	NaN	122.57	NaN	-70750	NaN	-104.85	NaN	90	0.001	NaN	NaN	NaN	NaN	McGinitie2011	alcohol	alcohols
Undecane	1120-21-4	SLB5ms	-77.655	NaN	9257.2	NaN	10.025	NaN	127.73	NaN	30.678	NaN	83.35	NaN	-46700	NaN	-70.98	NaN	90	0.001	NaN	NaN	NaN	NaN	McGinitie2011	Grob	alkane	alkanes
Dodecane	112-40-3	SLB5ms	-81.974	NaN	9949.6	NaN	10.55	NaN	144.32	NaN	31.429	NaN	87.72	NaN	-50870	NaN	-76.76	NaN	90	0.001	NaN	NaN	NaN	NaN	McGinitie2011	alkanes	alkane
Tridecane	629-50-5	SLB5ms	-87.067	NaN	10683	NaN	11.187	NaN	159.68	NaN	32.071	NaN	93.01	NaN	-55050	NaN	-82.63	NaN	90	0.001	NaN	NaN	NaN	NaN	McGinitie2011	alkanes	alkane
Tetradecane	629-59-4	SLB5ms	-92.853	NaN	11456	NaN	11.923	NaN	174.25	NaN	32.697	NaN	99.13	NaN	-59250	NaN	-88.54	NaN	90	0.001	NaN	NaN	NaN	NaN	McGinitie2011	alkanes	alkane
1-Undecanol	112-42-5	SLB5ms	-101.85	NaN	11840	NaN	13.244	NaN	171.84	NaN	33.303	NaN	110.12	NaN	-58450	NaN	-87.57	NaN	90	0.001	NaN	NaN	NaN	NaN	McGinitie2011	alcohol	alcohols
1-Dodecanol	112-53-8	SLB5ms	-104.9	NaN	12441	NaN	13.594	NaN	186.01	NaN	34.013	NaN	113.03	NaN	-62390	NaN	-92.85	NaN	90	0.001	NaN	NaN	NaN	NaN	McGinitie2011	alcohol	alcohols
1-Tridecanol	112-70-9	SLB5ms	-105.91	NaN	12931	NaN	13.651	NaN	199.38	NaN	34.453	NaN	113.5	NaN	-66300	NaN	-98.01	NaN	90	0.001	NaN	NaN	NaN	NaN	McGinitie2011	alcohol	alcohols
1-Tetradecanol	112-72-1	SLB5ms	-109.39	NaN	13569	NaN	14.059	NaN	212.01	NaN	34.88	NaN	116.89	NaN	-70370	NaN	-103.6	NaN	90	0.001	NaN	NaN	NaN	NaN	McGinitie2011	alcohol	alcohols
Undecane	1120-21-4	SLB5ms	-72.21	NaN	8947.5	NaN	9.2513	NaN	128.88	NaN	30.915	NaN	76.92	NaN	-46460	NaN	-70.04	NaN	90	0.001	NaN	NaN	NaN	NaN	McGinitie2011	Grob	alkane	alkanes
Dodecane	112-40-3	SLB5ms	-78.444	NaN	9741.5	NaN	10.054	NaN	145.42	NaN	31.662	NaN	83.59	NaN	-50640	NaN	-75.88	NaN	90	0.001	NaN	NaN	NaN	NaN	McGinitie2011	alkanes	alkane
Tridecane	629-50-5	SLB5ms	-84.626	NaN	10535	NaN	10.847	NaN	160.94	NaN	32.342	NaN	90.19	NaN	-54840	NaN	-81.78	NaN	90	0.001	NaN	NaN	NaN	NaN	McGinitie2011	alkanes	alkane
Tetradecane	629-59-4	SLB5ms	-90.616	NaN	11318	NaN	11.612	NaN	175.38	NaN	32.93	NaN	96.55	NaN	-59040	NaN	-87.73	NaN	90	0.001	NaN	NaN	NaN	NaN	McGinitie2011	alkanes	alkane
1-Undecanol	112-42-5	SLB5ms	-86.096	NaN	10979	NaN	11.001	NaN	174.61	NaN	33.121	NaN	91.47	NaN	-58070	NaN	-85.17	NaN	90	0.000943396	NaN	NaN	NaN	NaN	McGinitie2011	alcohol	alcohols
1-Dodecanol	112-53-8	SLB5ms	-98.346	NaN	12122	NaN	12.661	NaN	188.68	NaN	33.991	NaN	105.27	NaN	-62560	NaN	-91.88	NaN	90	0.000943396	NaN	NaN	NaN	NaN	McGinitie2011	alcohol	alcohols
1-Tridecanol	112-70-9	SLB5ms	-100.39	NaN	12667	NaN	12.867	NaN	201.84	NaN	34.416	NaN	106.98	NaN	-66470	NaN	-97.08	NaN	90	0.000943396	NaN	NaN	NaN	NaN	McGinitie2011	alcohol	alcohols
1-Tetradecanol	112-72-1	SLB5ms	-102.62	NaN	13222	NaN	13.1	NaN	214.34	NaN	34.765	NaN	108.92	NaN	-70380	NaN	-102.27	NaN	90	0.000943396	NaN	NaN	NaN	NaN	McGinitie2011	alcohol	alcohols
Undecane	1120-21-4	SLB5ms	-79.938	NaN	9381.3	NaN	10.383	NaN	131.39	NaN	31.587	NaN	86.33	NaN	-46650	NaN	-69.41	NaN	90	0.000943396	NaN	NaN	NaN	NaN	McGinitie2011	Grob	alkane	alkanes
Dodecane	112-40-3	SLB5ms	-87.012	NaN	10229	NaN	11.303	NaN	148.07	NaN	32.448	NaN	93.98	NaN	-50920	NaN	-75.48	NaN	90	0.000943396	NaN	NaN	NaN	NaN	McGinitie2011	alkanes	alkane
Tridecane	629-50-5	SLB5ms	-93.869	NaN	11064	NaN	12.192	NaN	163.74	NaN	33.267	NaN	101.37	NaN	-55180	NaN	-81.54	NaN	90	0.000943396	NaN	NaN	NaN	NaN	McGinitie2011	alkanes	alkane
Tetradecane	629-59-4	SLB5ms	-100.27	NaN	11872	NaN	13.016	NaN	178.47	NaN	34.029	NaN	108.22	NaN	-59410	NaN	-87.55	NaN	90	0.000943396	NaN	NaN	NaN	NaN	McGinitie2011	alkanes	alkane
2-Undecanone	112-12-9	Wax	-75.635	NaN	9841.2	NaN	9.6458	NaN	164.18	NaN	34.014	NaN	80.2	NaN	-52700	NaN	-75.9	NaN	90	0.001	NaN	NaN	NaN	NaN	McGinitie2012a	alkanones	ketone
2-Dodecanone	6175-49-1	Wax	-80.987	NaN	10535	NaN	10.331	NaN	177.54	NaN	34.551	NaN	85.9	NaN	-56400	NaN	-81.1	NaN	90	0.001	NaN	NaN	NaN	NaN	McGinitie2012a	alkanones	ketone
2-Tridecanone	593-08-8	Wax	-86.422	NaN	11234	NaN	11.029	NaN	190.26	NaN	35.074	NaN	91.7	NaN	-60100	NaN	-86.3	NaN	90	0.001	NaN	NaN	NaN	NaN	McGinitie2012a	alkanones	ketone
1-Undecanol	112-42-5	Wax	-103.14	NaN	12564	NaN	13.302	NaN	193.86	NaN	34.335	NaN	110.6	NaN	-64300	NaN	-95	NaN	90	0.001	NaN	NaN	NaN	NaN	McGinitie2012a	alcohol	alcohols
1-Dodecanol	112-53-8	Wax	-107.02	NaN	13160	NaN	13.783	NaN	205.64	NaN	34.943	NaN	114.6	NaN	-67800	NaN	-99.7	NaN	90	0.001	NaN	NaN	NaN	NaN	McGinitie2012a	alcohol	alcohols
1-Tridecanol	112-70-9	Wax	-111.43	NaN	13770	NaN	14.336	NaN	215.36	NaN	35.27	NaN	119.2	NaN	-71200	NaN	-104.6	NaN	90	0.001	NaN	NaN	NaN	NaN	McGinitie2012a	alcohol	alcohols
dodecane	112-40-3	SPB50	-171.14	NaN	13936	NaN	23.71	NaN	135.74	NaN	39.42	NaN	197.14	NaN	-44280	NaN	-63.72	NaN	90	0.001	NaN	NaN	NaN	NaN	McGinitie2014a	alkanes	alkane
1-dodecanol	112-53-8	SPB50	-151.29	NaN	14783	NaN	20.356	NaN	192.26	NaN	40.799	NaN	169.25	NaN	-61450	NaN	-90.93	NaN	90	0.001	NaN	NaN	NaN	NaN	McGinitie2014a	alcohol	alcohols
2-dodecanone	6175-49-1	SPB50	-150.73	NaN	14433	NaN	20.35	NaN	182.53	NaN	40.24	NaN	169.2	NaN	-58560	NaN	-86.65	NaN	90	0.001	NaN	NaN	NaN	NaN	McGinitie2014a	alkanones	ketone
Undecane	1120-21-4	SLB5ms	-76.423	NaN	9244.6	NaN	9.7914	NaN	121.88	NaN	29.023	NaN	81.41	NaN	-47300	NaN	-74.11	NaN	90	0.001	NaN	NaN	NaN	NaN	McGinitie2014a	Grob	alkane	alkanes
dodecane	112-40-3	SLB5ms	-82.183	NaN	10024	NaN	10.523	NaN	138.31	NaN	29.733	NaN	87.49	NaN	-51570	NaN	-80.08	NaN	90	0.001	NaN	NaN	NaN	NaN	McGinitie2014a	alkanes	alkane
tridecane	629-50-5	SLB5ms	-86.524	NaN	10717	NaN	11.053	NaN	153.78	NaN	30.389	NaN	91.9	NaN	-55730	NaN	-85.77	NaN	90	0.001	NaN	NaN	NaN	NaN	McGinitie2014a	alkanes	alkane
tetradecane	629-59-4	SLB5ms	-95.258	NaN	11578	NaN	12.24	NaN	168.05	NaN	31.508	NaN	101.77	NaN	-59310	NaN	-90.33	NaN	90	0.001	NaN	NaN	NaN	NaN	McGinitie2014a	alkanes	alkane
2-undecanone	112-12-9	SLB5ms	-92.967	NaN	11003	NaN	12.003	NaN	153.22	NaN	30.891	NaN	99.8	NaN	-55240	NaN	-84.87	NaN	90	0.001	NaN	NaN	NaN	NaN	McGinitie2014a	alkanones	ketone
2-dodecanone	6175-49-1	SLB5ms	-80.176	NaN	10792	NaN	10.057	NaN	168.2	NaN	30.662	NaN	83.62	NaN	-59360	NaN	-90.08	NaN	90	0.001	NaN	NaN	NaN	NaN	McGinitie2014a	alkanones	ketone
2-tridecanone	593-08-8	SLB5ms	-103.6	NaN	12498	NaN	13.342	NaN	181.88	NaN	32.215	NaN	110.93	NaN	-63630	NaN	-96.55	NaN	90	0.001	NaN	NaN	NaN	NaN	McGinitie2014a	alkanones	ketone
1-undecanol	112-42-5	SLB5ms	-101.26	NaN	11861	NaN	13.104	NaN	164.77	NaN	31.323	NaN	108.95	NaN	-59050	NaN	-90.73	NaN	90	0.001	NaN	NaN	NaN	NaN	McGinitie2014a	alcohol	alcohols
1-dodecanol	112-53-8	SLB5ms	-109.81	NaN	12800	NaN	14.233	NaN	178.91	NaN	32.103	NaN	118.34	NaN	-63450	NaN	-97.09	NaN	90	0.001	NaN	NaN	NaN	NaN	McGinitie2014a	alcohol	alcohols
1-tridecanol	112-70-9	SLB5ms	-123.09	NaN	14028	NaN	16.034	NaN	192.8	NaN	33.113	NaN	133.31	NaN	-68220	NaN	-104.32	NaN	90	0.001	NaN	NaN	NaN	NaN	McGinitie2014a	alcohol	alcohols
1-tetradecanol	112-72-1	SLB5ms	-121.18	NaN	14344	NaN	15.674	NaN	205.18	NaN	33.416	NaN	130.32	NaN	-71940	NaN	-109.01	NaN	90	0.001	NaN	NaN	NaN	NaN	McGinitie2014a	alcohol	alcohols
Undecane	1120-21-4	Wax	-65.756	NaN	7618.1	NaN	8.4588	NaN	77.899	NaN	26.51	NaN	70.33	NaN	-37800	NaN	-61.81	NaN	90	0.001	NaN	NaN	NaN	NaN	McGinitie2014a	Grob	alkane	alkanes
dodecane	112-40-3	Wax	-38.218	NaN	6656.6	NaN	4.3406	NaN	94.682	NaN	26.739	NaN	36.09	NaN	-42240	NaN	-68.93	NaN	90	0.001	NaN	NaN	NaN	NaN	McGinitie2014a	alkanes	alkane
tridecane	629-50-5	Wax	-35.185	NaN	6855.7	NaN	3.8391	NaN	110.64	NaN	27.366	NaN	31.92	NaN	-45410	NaN	-72.46	NaN	90	0.001	NaN	NaN	NaN	NaN	McGinitie2014a	alkanes	alkane
tetradecane	629-59-4	Wax	-62.133	NaN	8622.6	NaN	7.6878	NaN	125.78	NaN	28.646	NaN	63.92	NaN	-48480	NaN	-75.89	NaN	90	0.001	NaN	NaN	NaN	NaN	McGinitie2014a	alkanes	alkane
2-undecanone	112-12-9	Wax	-43.66	NaN	8035.5	NaN	5.031	NaN	157.24	NaN	31.556	NaN	41.83	NaN	-51620	NaN	-74.6	NaN	90	0.001	NaN	NaN	NaN	NaN	McGinitie2014a	alkanones	ketone
2-dodecanone	6175-49-1	Wax	-54.037	NaN	8948.2	NaN	6.4646	NaN	170.94	NaN	32.451	NaN	53.75	NaN	-54880	NaN	-78.69	NaN	90	0.001	NaN	NaN	NaN	NaN	McGinitie2014a	alkanones	ketone
2-tridecanone	593-08-8	Wax	-55.323	NaN	9343.4	NaN	6.5957	NaN	183.76	NaN	32.982	NaN	54.84	NaN	-57770	NaN	-81.87	NaN	90	0.001	NaN	NaN	NaN	NaN	McGinitie2014a	alkanones	ketone
1-undecanol	112-42-5	Wax	-63.047	NaN	10206	NaN	7.5675	NaN	187.4	NaN	31.558	NaN	62.92	NaN	-62010	NaN	-90.38	NaN	90	0.001	NaN	NaN	NaN	NaN	McGinitie2014a	alcohol	alcohols
1-dodecanol	112-53-8	Wax	-72.833	NaN	11102	NaN	8.9074	NaN	199.12	NaN	32.347	NaN	74.06	NaN	-65410	NaN	-94.94	NaN	90	0.001	NaN	NaN	NaN	NaN	McGinitie2014a	alcohol	alcohols
1-tridecanol	112-70-9	Wax	-79.047	NaN	11789	NaN	9.7372	NaN	210.38	NaN	33.018	NaN	80.96	NaN	-68620	NaN	-99.03	NaN	90	0.001	NaN	NaN	NaN	NaN	McGinitie2014a	alcohol	alcohols
1-tetradecanol	112-72-1	Wax	-86.028	NaN	12524	NaN	10.674	NaN	221.18	NaN	33.717	NaN	88.75	NaN	-71900	NaN	-103.36	NaN	90	0.001	NaN	NaN	NaN	NaN	McGinitie2014a	alcohol	alcohols
Decane	124-18-5	SLB5ms	-17.912	NaN	5787.5	NaN	1.3843	NaN	107.4	NaN	27.528	NaN	11.51	NaN	-43940	NaN	-69.57	NaN	90	0.001	NaN	NaN	NaN	NaN	McGinitie2014b	Grob	alkane	alkanes
1-Octanol	111-87-5	SLB5ms	-35.628	NaN	7133	NaN	3.8475	NaN	119.45	NaN	27.414	NaN	31.99	NaN	-47690	NaN	-75.66	NaN	90	0.001	NaN	NaN	NaN	NaN	McGinitie2014b	Grob	alcohol	alcohols
Undecane	1120-21-4	SLB5ms	-30.751	NaN	6920.7	NaN	3.1535	NaN	124.69	NaN	27.934	NaN	26.22	NaN	-48020	NaN	-74.9	NaN	90	0.001	NaN	NaN	NaN	NaN	McGinitie2014b	Grob	alkane	alkanes
Nonanal	124-19-6	SLB5ms	-28.26	NaN	6757.4	NaN	2.8132	NaN	125.91	NaN	28.261	NaN	23.39	NaN	-47690	NaN	-73.7	NaN	90	0.001	NaN	NaN	NaN	NaN	McGinitie2014b	aldehyde	Grob
2,6-Dimethylphenol	576-26-1	SLB5ms	-99.687	NaN	10504	NaN	13.182	NaN	127.75	NaN	30.795	NaN	109.6	NaN	-47530	NaN	-73.17	NaN	90	0.001	NaN	NaN	NaN	NaN	McGinitie2014b	aromatic	Grob
2-Ethylhexanoic acid	149-57-5	SLB5ms	-14.473	NaN	6253.9	NaN	0.71803	NaN	125.32	NaN	26.606	NaN	5.97	NaN	-49830	NaN	-79.17	NaN	90	0.001	NaN	NaN	NaN	NaN	McGinitie2014b	carboxylic acid	Grob
2,6-Dimethylaniline	87-62-7	SLB5ms	-41.063	NaN	7424.4	NaN	4.7459	NaN	139.19	NaN	31.098	NaN	39.46	NaN	-47400	NaN	-69.35	NaN	90	0.001	NaN	NaN	NaN	NaN	McGinitie2014b	amine	aromatic	Grob
C10 acid methyl ester	110-42-9	SLB5ms	-59.272	NaN	9464.5	NaN	7.0684	NaN	159.11	NaN	29.153	NaN	58.77	NaN	-57350	NaN	-87.61	NaN	90	0.001	NaN	NaN	NaN	NaN	McGinitie2014b	FAME	Grob	FAMEs
Dicyclohexylamine	101-83-7	SLB5ms	-46.998	NaN	8718.5	NaN	5.4315	NaN	178.07	NaN	32.484	NaN	45.16	NaN	-56090	NaN	-79.39	NaN	90	0.001	NaN	NaN	NaN	NaN	McGinitie2014b	amine	Grob
C11 acid methyl ester	1731-86-8	SLB5ms	-45.467	NaN	9041.9	NaN	5.037	NaN	173.2	NaN	29.326	NaN	41.88	NaN	-59970	NaN	-89.28	NaN	90	0.001	NaN	NaN	NaN	NaN	McGinitie2014b	FAME	Grob	FAMEs
C12 acid methyl ester	111-82-0	SLB5ms	-73.837	NaN	11128	NaN	8.9964	NaN	186.61	NaN	30.232	NaN	74.8	NaN	-65360	NaN	-98.18	NaN	90	0.001	NaN	NaN	NaN	NaN	McGinitie2014b	FAME	Grob	FAMEs
Naphthalene	91-20-3	Rxi17SilMS	-55.345	1.1909	8245	72.729	6.8777	0.16856	157.31	0.061995	35.064	0.030504	57.185	1.4015	-47786	103.06	-65.886	0.25533	90	0.001	52	0.99997	0.0036268	7.4016e-05	Duong2022	PAH
Acenaphthylene	208-96-8	Rxi17SilMS	-48.691	1.9742	8775	131.74	5.8101	0.27538	204.51	0.083343	38.029	0.042695	48.308	2.2896	-55416	268.97	-71.766	0.63899	90	0.001	54	0.99994	0.0059732	0.00011712	Duong2022	PAH
Acenaphthene	83-32-9	Rxi17SilMS	-51.254	2.0363	9053.9	136.64	6.1442	0.28378	207.59	0.082206	37.887	0.044792	51.086	2.3595	-56727	284.69	-73.924	0.67407	90	0.001	53	0.99995	0.0058179	0.00011636	Duong2022	PAH
Fluorene	86-73-7	Rxi17SilMS	-55.301	1.6727	9652	114.89	6.6557	0.23224	220.75	0.057685	38.327	0.037462	55.338	1.9309	-60155	258.19	-78.254	0.60328	90	0.001	49	0.99997	0.0025185	5.4751e-05	Duong2022	PAH
Phenanthrene	85-01-8	Rxi17SilMS	-63.807	1.6064	10831	116.33	7.7736	0.22117	251.47	0.036938	40.759	0.04949	64.633	1.8389	-66582	304.84	-84.888	0.68896	90	0.001	37	0.99999	0.00059593	1.7527e-05	Duong2022	PAH
Anthracene	120-12-7	Rxi17SilMS	-55.547	2.8072	10312	203.46	6.6152	0.38644	252.13	0.063707	40.356	0.081339	55.002	3.213	-65764	533.65	-82.616	1.206	90	0.001	43	0.99996	0.0024732	6.1829e-05	Duong2022	PAH
Fluoranthene	206-44-0	Rxi17SilMS	-53.6	6.5044	10881	497.69	6.2696	0.88774	286.09	0.12335	42.41	0.19969	52.128	7.3811	-71538	1476.3	-86.24	3.2287	90	0.001	48	0.99981	0.011389	0.00025308	Duong2022	PAH
Pyrene	129-00-0	Rxi17SilMS	-50.635	4.1769	10768	324.13	5.8661	0.56883	295.1	0.07039	43.431	0.13979	48.774	4.7295	-71822	990.4	-84.717	2.1465	90	0.001	43	0.99994	0.0026722	6.6805e-05	Duong2022	PAH
Benz[a]anthracene	56-55-3	Rxi17SilMS	-56.099	7.9487	12091	647.57	6.4811	1.0746	326.45	0.17364	43.817	0.34432	53.887	8.9347	-80961	2180.1	-94.889	4.5688	90	0.001	33	0.99993	0.0016116	5.372e-05	Duong2022	PAH
Chrysene	218-01-9	Rxi17SilMS	-56.423	7.8785	12151	644.54	6.5252	1.0645	329.02	0.18997	44.101	0.36034	54.254	8.8506	-81330	2188.6	-95.057	4.5713	90	0.001	33	0.99993	0.0015814	5.2713e-05	Duong2022	PAH
Benzo[b]fluoranthene	205-99-2	Rxi17SilMS	-78.116	1.9313	14486	165.03	9.4069	0.25935	356.39	0.093055	46.277	0.12858	78.213	2.1564	-92041	608.22	-110.23	1.2276	90	0.001	26	1	3.7216e-05	1.6181e-06	Duong2022	PAH
Benzo[k]fluoranthene	207-08-9	Rxi17SilMS	-78.129	1.6538	14517	141.44	9.4029	0.22207	356.85	0.080845	46.188	0.1106	78.18	1.8464	-92309	522.15	-110.57	1.0531	90	0.001	25	1	2.5786e-05	1.1721e-06	Duong2022	PAH
Benzo[a]pyrene	50-32-8	Rxi17SilMS	-81.054	1.7795	14877	155.11	9.8057	0.23836	368.27	0.11616	47.907	0.14411	81.529	1.9818	-94090	592.88	-111.79	1.1766	90	0.001	25	1	2.873e-05	1.3059e-06	Duong2022	PAH
Indeno[1,2,3-cd]pyrene	193-39-5	Rxi17SilMS	-88.37	45.688	16110	4127.6	10.723	6.0882	393.38	3.6306	49.565	4.1036	89.155	50.62	-101570	16589	-120.04	32.123	90	0.001	23	0.9996	0.0026496	0.00013248	Duong2022	PAH
Dibenzo[a,h]anthracene	53-70-3	Rxi17SilMS	-99.049	45.997	17116	4144.8	12.128	6.1316	391.69	3.489	48.823	3.9733	100.84	50.981	-105690	16595	-128.29	32.196	90	0.001	23	0.99961	0.0026875	0.00013437	Duong2022	PAH
Benzo[g,h,i]perylene	191-24-2	Rxi17SilMS	-71.267	43.208	14917	3942.3	8.3881	5.7503	399.69	3.7923	48.821	3.9182	69.742	47.81	-98699	16088	-111.69	30.903	90	0.001	21	0.99967	0.0017869	9.9274e-05	Duong2022	PAH
Benz[a]anthracene	56-55-3	ZB-PAH-CT	-17.543	48.568	9795.2	3816.2	0.92277	6.6114	296	2.5171	34.944	2.3759	7.6724	54.97	-78656	12497	-92.96	26.368	90	0.001	8	0.99975	0.0015696	0.00031392	Duong2022	PAH
Indeno[1,2,3-cd]pyrene	193-39-5	ZB-PAH-CT	-55.231	39.696	13583	3436.5	6.0911	5.3263	359.73	3.0879	41.172	2.7876	50.644	44.285	-94547	13175	-110.03	26.091	90	0.001	15	0.9996	0.0041942	0.00034952	Duong2022	PAH
Dibenzo[a,h]anthracene	53-70-3	ZB-PAH-CT	-93.497	26.461	16475	2300	11.327	3.5481	362.95	2.0216	43.648	2.049	94.176	29.501	-102780	8853.9	-128.05	17.501	90	0.001	8	0.99994	0.00031643	6.3287e-05	Duong2022	PAH
Benzo[g,h,i]perylene	191-24-2	ZB-PAH-CT	-15.308	13.044	10841	1125.3	0.57344	1.7504	359.69	0.82067	38.222	0.71626	4.7678	14.553	-88404	4257.1	-94.403	8.4867	90	0.001	8	0.99999	7.701e-05	1.5402e-05	Duong2022	PAH
C8	111-65-9	Rxi17SilMS	-129.24	53.036	9823.1	2509	18.032	7.84	45.508	0.93773	24.905	1.3957	149.92	65.186	-27229	3483.7	-40.879	10.426	90	0.001	5	0.99964	0.00027766	0.00013883	Marquart2020	alkanes	alkane
C9	111-84-2	Rxi17SilMS	-84.84	13.564	8125.4	675.07	11.395	1.9871	65.781	0.11654	26.946	0.28984	94.747	16.522	-33151	553.84	-52.133	1.6033	90	0.001	7	0.99993	0.00019241	4.8102e-05	Marquart2020	alkanes	alkane
C10	124-18-5	Rxi17SilMS	-78.094	6.8343	8310.9	356.03	10.273	0.99318	85.071	0.06896	27.71	0.079482	85.412	8.2577	-38083	119.52	-60.411	0.33041	90	0.001	8	0.99998	0.00011411	2.2821e-05	Marquart2020	Grob	alkane	alkanes
C11	1120-21-4	Rxi17SilMS	-79.759	2.7411	8905.5	148.82	10.388	0.39556	102.86	0.035235	28.28	0.027605	86.37	3.2889	-42679	59.613	-67.648	0.15841	90	0.001	9	1	3.7853e-05	6.3088e-06	Marquart2020	Grob	alkane	alkanes
C12	112-40-3	Rxi17SilMS	-84.548	1.9265	9645.4	108.59	10.966	0.27628	119.42	0.034379	28.859	0.027904	91.18	2.2971	-47084	80.806	-74.299	0.21048	90	0.001	11	1	6.2149e-05	7.7686e-06	Marquart2020	alkanes	alkane
C13	629-50-5	Rxi17SilMS	-85.281	1.8987	10156	110.68	10.965	0.27079	134.92	0.031097	29.312	0.03209	91.168	2.2514	-51331	114.03	-80.478	0.29199	90	0.001	11	1	5.3795e-05	6.7244e-06	Marquart2020	alkanes	alkane
C14	629-59-4	Rxi17SilMS	-68.032	10.926	9602.3	657.2	8.4074	1.5505	149.55	0.14116	29.541	0.23677	69.903	12.891	-54453	868.18	-83.68	2.1784	90	0.001	10	0.99993	0.00089887	0.00012841	Marquart2020	alkanes	alkane
C15	629-62-9	Rxi17SilMS	-102.52	7.3734	12032	455.77	13.238	1.0416	163.32	0.1086	30.464	0.15683	110.07	8.6601	-60064	690.08	-93.459	1.7075	90	0.001	11	0.99996	0.00065132	8.1415e-05	Marquart2020	alkanes	alkane
C16	544-76-3	Rxi17SilMS	-97.152	8.9252	12156	565.36	12.381	1.2556	176.25	0.10095	30.635	0.16112	102.94	10.44	-63691	946.07	-97.996	2.3158	90	0.001	10	0.99996	0.00043985	6.2835e-05	Marquart2020	alkanes	alkane
C17	629-78-7	Rxi17SilMS	-103.86	6.3661	12977	412.8	13.248	0.89221	188.54	0.06999	31.069	0.12088	110.15	7.4183	-67900	764.39	-104.09	1.8451	90	0.001	10	0.99998	0.00020236	2.8908e-05	Marquart2020	alkanes	alkane
C18	593-45-3	Rxi17SilMS	-108.07	5.0135	13647	332.2	13.76	0.70019	200.23	0.053817	31.415	0.097534	114.41	5.8217	-71919	667.91	-109.71	1.5917	90	0.001	10	0.99999	0.0001138	1.6258e-05	Marquart2020	alkanes	alkane
C19	629-92-5	Rxi17SilMS	-107.18	4.3031	13990	290.88	13.556	0.59904	211.31	0.044899	31.618	0.083416	112.71	4.9807	-75391	625.98	-113.97	1.4745	90	0.001	10	0.99999	7.6216e-05	1.0888e-05	Marquart2020	alkanes	alkane
C20	112-95-8	Rxi17SilMS	-108.39	4.2675	14459	293.86	13.652	0.5923	221.86	0.043114	31.821	0.081264	113.51	4.9247	-78994	669.85	-118.6	1.561	90	0.001	10	0.99999	6.8308e-05	9.7583e-06	Marquart2020	alkanes	alkane
C21	629-94-7	Rxi17SilMS	-122.79	7.5857	15760	533.04	15.601	1.0498	232.17	0.11879	32.419	0.21313	129.72	8.7285	-83931	1314.3	-126.55	3.0076	90	0.001	7	1	2.0228e-05	5.0571e-06	Marquart2020	alkanes	alkane
C22	629-97-0	Rxi17SilMS	-109.28	3.3473	15265	238.53	13.637	0.46208	241.56	0.040018	32.126	0.070291	113.38	3.8419	-85749	601.48	-126.85	1.3715	90	0.001	11	1	6.8187e-05	8.5233e-06	Marquart2020	alkanes	alkane
C23	638-67-5	Rxi17SilMS	-108.91	3.006	15595	217.47	13.522	0.41396	250.79	0.034087	32.255	0.059757	112.43	3.4418	-88840	568.89	-130.36	1.2863	90	0.001	11	1	5.039e-05	6.2987e-06	Marquart2020	alkanes	alkane
C24	646-31-1	Rxi17SilMS	-110.2	2.8283	16029	207.67	13.641	0.38858	259.66	0.030761	32.403	0.059742	113.42	3.2309	-92086	564.48	-134.29	1.264	90	0.001	10	1	2.29e-05	3.2715e-06	Marquart2020	alkanes	alkane
C25	629-99-2	Rxi17SilMS	-112.36	3.5703	16516	265.87	13.881	0.48945	268.17	0.040828	32.555	0.079489	115.42	4.0695	-95404	747.92	-138.42	1.6594	90	0.001	9	1	1.7413e-05	2.9022e-06	Marquart2020	alkanes	alkane
C26	630-01-3	Rxi17SilMS	-111.42	1.8265	16783	137.83	13.694	0.24988	276.33	0.022967	32.609	0.042218	113.85	2.0776	-98199	399.85	-141.35	0.87943	90	0.001	8	1	1.9788e-06	3.9576e-07	Marquart2020	alkanes	alkane
C27	593-49-7	Rxi17SilMS	-117.93	1.69	17574	129.31	14.537	0.23075	284.24	0.029887	32.804	0.046144	120.87	1.9186	-102220	388.96	-147.15	0.84581	90	0.001	8	1	1.6875e-06	3.3749e-07	Marquart2020	alkane	alkanes
C28	630-02-4	Rxi17SilMS	-127.22	1.5966	18565	123.67	15.762	0.21759	291.9	0.030965	33.056	0.045195	131.05	1.8091	-106770	381.63	-154.16	0.82323	90	0.001	7	1	5.761e-07	1.4402e-07	Marquart2020	alkanes	alkane
C29	630-03-5	Rxi17SilMS	-135.87	3.1227	19498	244.75	16.903	0.4248	299.42	0.066154	33.386	0.09186	140.54	3.532	-111080	773.54	-160.67	1.6557	90	0.001	6	1	7.0302e-07	2.3434e-07	Marquart2020	alkane	alkanes
C30	638-68-6	Rxi17SilMS	-147.13	9.6861	20629	768.96	18.4	1.3153	306.72	0.26423	33.763	0.32766	152.99	10.936	-115960	2505.4	-168.49	5.3042	90	0.001	6	1	6.7404e-06	2.2468e-06	Marquart2020	alkanes	alkane
Limonene	138-86-3	Rxi17SilMS	-75.098	4.3818	8393.5	240.6	9.8499	0.63146	106.2	0.05929	30.903	0.1486	81.897	5.2502	-40046	205.41	-59.733	0.54245	90	0.001	5	1	4.0222e-06	2.0111e-06	Marquart2020	terpene	allergenic fragrances
Linalool	78-70-6	Rxi17SilMS	-83.176	2.6778	9508.6	151.66	10.803	0.38383	120.72	0.029744	29.529	0.067299	89.817	3.1914	-46441	140.04	-72.29	0.36234	90	0.001	8	1	1.7043e-05	3.4086e-06	Marquart2020	allergenic fragrances	terpene
Benzylalkohol	100-51-6	Rxi17SilMS	-76.414	2.6276	9021.1	151.87	9.9236	0.37548	129.2	0.046043	32.194	0.099001	82.509	3.1219	-45042	178	-66.459	0.45272	90	0.001	8	1	1.6309e-05	3.2618e-06	Marquart2020	allergenic fragrances	alcohol
Geraniol	106-24-1	Rxi17SilMS	-88.825	2.3832	10625	143.78	11.451	0.33807	150.5	0.032493	31.082	0.067725	95.209	2.8109	-53770	199.92	-82.087	0.49881	90	0.001	9	1	2.2404e-05	3.734e-06	Marquart2020	terpene	allergenic fragrances
Citral A	5392-40-5	Rxi17SilMS	-89.722	0.84416	10681	51.119	11.59	0.11966	152.75	0.009156	31.575	0.021853	96.361	0.9949	-53811	70.704	-81.6	0.17661	90	0.001	8	1	1.2087e-06	2.4174e-07	Marquart2020	allergenic fragrances
Citral B	106-26-3	Rxi17SilMS	-93.768	1.2826	11098	78.482	12.121	0.18152	157.47	0.01717	31.541	0.037749	100.78	1.5092	-55680	117.56	-84.778	0.29097	90	0.001	8	1	2.7813e-06	5.5626e-07	Marquart2020	allergenic fragrances
Cinnamaldehyde	104-55-2	Rxi17SilMS	-82.062	0.65699	10505	41.611	10.503	0.092476	174.33	0.012622	34.497	0.025762	87.329	0.76889	-55627	74.286	-80.181	0.17972	90	0.001	8	1	6.534e-07	1.3068e-07	Marquart2020	aldehyde	allergenic fragrances
Eugenol	97-53-0	Rxi17SilMS	-87.064	0.77875	11028	49.762	11.151	0.10947	178.38	0.017657	34.016	0.03231	92.712	0.91022	-58027	93.501	-84.653	0.22441	90	0.001	8	1	9.1567e-07	1.8313e-07	Marquart2020	allergenic fragrances
Isomethyl-alpha-Ionon	127-51-5	Rxi17SilMS	-89.477	0.8259	11373	53.28	11.451	0.11588	184.71	0.012414	34.197	0.027015	95.213	0.96349	-59987	99.817	-87.478	0.24004	90	0.001	9	1	1.9579e-06	3.2631e-07	Marquart2020	allergenic fragrances
Isoeugenol	97-54-1	Rxi17SilMS	-87.012	0.66669	11447	43.787	11.067	0.093282	193.83	0.012417	34.728	0.024446	92.015	0.77559	-61764	88.608	-89.034	0.21039	90	0.001	10	1	2.4276e-06	3.4679e-07	Marquart2020	allergenic fragrances
Benzylbenzoate	120-51-4	Rxi17SilMS	-96.905	1.9837	13299	141.82	12.267	0.27382	241.68	0.044676	37.953	0.084064	101.99	2.2766	-73534	368.77	-102.47	0.83313	90	0.001	10	1	1.4598e-05	2.0855e-06	Marquart2020	allergenic fragrances
Benzylsalicylate	118-58-1	Rxi17SilMS	-95.396	1.733	13464	126.2	12.022	0.2385	252.8	0.039719	38.738	0.074633	99.954	1.983	-75646	342.75	-104	0.76619	90	0.001	10	1	1.0173e-05	1.4532e-06	Marquart2020	ester	allergenic fragrances
Benzylcinnamate	103-41-3	Rxi17SilMS	-111.42	12.716	15518	964.38	14.068	1.7387	278.55	0.26759	39.24	0.49935	116.97	14.456	-86548	2848.2	-119.91	6.227	90	0.001	7	0.99999	3.9805e-05	9.9512e-06	Marquart2020	allergenic fragrances
Farnesol A	4602-84-0	Rxi17SilMS	-108.94	5.955	13698	402.29	13.933	0.82925	210.18	0.075096	33.545	0.16568	115.85	6.8948	-71825	876.98	-107.01	2.0583	90	0.001	8	0.99999	3.6088e-05	7.2175e-06	Marquart2020	allergenic fragrances
Amylcinnamylalkohol A	101-85-9	Rxi17SilMS	-90.024	14.571	12533	988	11.279	2.0273	213.44	0.088686	33.608	0.26323	93.779	16.856	-70153	2130.9	-101.91	5.0216	90	0.001	7	0.99998	7.5434e-05	1.8858e-05	Marquart2020	allergenic fragrances
Farnesol B	4602-84-0	Rxi17SilMS	-143.29	4.9454	15819	337.2	18.806	0.68763	215.35	0.069363	35.982	0.15936	156.36	5.7173	-74741	757.59	-113.34	1.7679	90	0.001	9	0.99999	5.2339e-05	8.7231e-06	Marquart2020	allergenic fragrances
Amylcinnamylalkohol B	101-85-9	Rxi17SilMS	-104.28	3.9309	13443	270.63	13.31	0.54588	219.72	0.080638	35.293	0.14891	110.66	4.5387	-71582	636.93	-104	1.4707	90	0.001	8	1	1.5638e-05	3.1276e-06	Marquart2020	allergenic fragrances
Amylcinnamylalkohol C	101-85-9	Rxi17SilMS	-88.354	10.816	12353	746.93	11.112	1.5007	222.74	0.15778	35.938	0.33424	92.39	12.478	-69156	1739.5	-97.602	4.0316	90	0.001	4	1	5.1167e-07	5.1167e-07	Marquart2020	allergenic fragrances
Citronellol	106-22-9	Rxi17SilMS	-91.607	1.972	10625	116.95	11.872	0.28045	143.1	0.02611	30.488	0.037191	98.71	2.3318	-52493	136.85	-81.079	0.34731	90	0.001	10	1	2.9409e-05	4.2013e-06	Marquart2020	allergenic fragrances
Hydroxycitronellal	107-75-5	Rxi17SilMS	-104.07	1.2092	11899	74.296	13.527	0.17099	160.17	0.015688	31.103	0.028162	112.47	1.4217	-58087	109.76	-89.799	0.2723	90	0.001	10	1	9.891e-06	1.413e-06	Marquart2020	aldehyde	allergenic fragrances
Anisalkohol	105-13-5	Rxi17SilMS	-77.506	30.045	10396	1897.4	9.7956	4.2295	174.13	0.32772	33.262	0.80736	81.445	35.166	-56861	3199.5	-82.869	7.8153	90	0.001	8	0.99978	0.0012401	0.00024801	Marquart2020	allergenic fragrances
Cinnamylalkohol A	104-54-1	Rxi17SilMS	-82.238	4.6284	10634	293.21	10.498	0.65097	177.17	0.013416	34.332	0.036542	87.288	5.4125	-56720	474.71	-81.929	1.1702	90	0.001	5	1	7.7099e-07	3.8549e-07	Marquart2020	alcohol	allergenic fragrances
Cinnamylalkohol B	104-54-1	Rxi17SilMS	-77.163	5.5912	10518	356.69	9.7277	0.78551	180.76	0.015141	33.763	0.055906	80.881	6.5311	-58077	598.67	-83.913	1.4686	90	0.001	5	1	1.1226e-06	5.613e-07	Marquart2020	alcohol	allergenic fragrances
Coumarin	91-64-5	Rxi17SilMS	-88.122	3.9078	11510	263.71	11.3	0.54413	210.54	0.035343	38.708	0.10551	93.95	4.5242	-61579	562.4	-84.919	1.3274	90	0.001	8	1	1.422e-05	2.8441e-06	Marquart2020	allergenic fragrances
alpha-Pinen	80-56-8	Rxi17SilMS	-74.338	21.907	7758.2	1136.5	9.8859	3.186	83.227	0.093407	29.989	0.35026	82.196	26.489	-34656	449.46	-51.351	1.2581	90	0.001	5	0.99996	5.1446e-05	2.5723e-05	Marquart2020	allergenic fragrances
beta-Pinene	127-91-3	Rxi17SilMS	-66.666	5.5759	7613.4	298.65	8.7259	0.8066	96.536	0.046635	31.149	0.11738	72.551	6.7064	-36955	144.84	-54.066	0.39122	90	0.001	7	0.99999	3.5466e-05	8.8665e-06	Marquart2020	allergenic fragrances
Benzaldehyd	100-52-7	Rxi17SilMS	-72.995	2.8573	8460.2	160.74	9.5243	0.41012	116.86	0.047366	32.053	0.10663	79.19	3.4099	-41585	160.61	-60.913	0.41589	90	0.001	8	1	2.1737e-05	4.3475e-06	Marquart2020	allergenic fragrances	aldehyde
Salicylaldehyd	90-02-8	Rxi17SilMS	-68.606	1.9707	8528.6	114.51	8.8397	0.28133	131.98	0.033837	33.175	0.073828	73.498	2.3391	-44220	134.57	-63.666	0.34167	90	0.001	9	1	1.9146e-05	3.191e-06	Marquart2020	allergenic fragrances
Menthol	1490-04-6	Rxi17SilMS	-73.628	2.5007	9161.8	146.91	9.4443	0.35633	137.3	0.037463	31.874	0.083098	78.524	2.9627	-47660	181.34	-70.773	0.45801	90	0.001	8	1	1.3187e-05	2.6373e-06	Marquart2020	allergenic fragrances
Methyl-2-Octyonate	111-12-6	Rxi17SilMS	-62.97	13.045	9201.2	782.85	7.7171	1.8522	147.71	0.17597	29.752	0.35946	64.164	15.4	-53202	1072.6	-81.169	2.6803	90	0.001	8	0.99996	0.00032078	6.4155e-05	Marquart2020	allergenic fragrances
Methylsalicylat	119-36-8	Rxi17SilMS	-88.068	5.7674	10258	350.8	11.487	0.81713	154.11	0.098859	34.123	0.21671	95.508	6.794	-50605	520.05	-73.727	1.2882	90	0.001	9	0.99998	0.00013089	2.1814e-05	Marquart2020	allergenic fragrances
Isobornylacetat	76-49-3	Rxi17SilMS	-76.028	1.9373	9793.1	118.73	9.6963	0.27417	157.55	0.033975	33.026	0.072123	80.619	2.2796	-52148	184.97	-76.278	0.45555	90	0.001	8	1	1.032e-05	2.0639e-06	Marquart2020	allergenic fragrances
Carvone	99-49-0	Rxi17SilMS	-77.035	1.9509	9904.3	120.26	9.8321	0.27586	160.04	0.041564	33.242	0.07899	81.749	2.2936	-52662	195.97	-76.859	0.47985	90	0.001	9	1	1.4917e-05	2.4862e-06	Marquart2020	allergenic fragrances
beta-Caryophyllene	87-44-5	Rxi17SilMS	-60.415	4.5426	9070.5	286.83	7.4745	0.63971	172.8	0.096232	34.663	0.1788	62.147	5.3189	-52848	505.18	-73.824	1.2244	90	0.001	9	0.99999	0.00011842	1.9737e-05	Marquart2020	allergenic fragrances
d-Damascone	57378-68-4	Rxi17SilMS	-104.1	4.0552	11833	256.08	13.622	0.57099	173.3	0.077556	34.657	0.14573	113.26	4.7475	-57253	444.39	-84.59	1.0796	90	0.001	7	0.99999	3.3402e-05	8.3506e-06	Marquart2020	allergenic fragrances
E-beta-Damascone	23726-93-4	Rxi17SilMS	-86.13	0.34443	11033	22.082	11.004	0.048395	179.9	0.0083097	33.939	0.014642	91.49	0.40238	-58509	42.261	-85.318	0.10113	90	0.001	8	1	1.7894e-07	3.5789e-08	Marquart2020	allergenic fragrances
Majantol	103694-68-4	Rxi17SilMS	-90.524	0.89768	11347	57.838	11.627	0.12599	183.58	0.015858	34.558	0.033102	96.669	1.0476	-59235	109.3	-86.143	0.26233	90	0.001	8	1	1.1004e-06	2.2009e-07	Marquart2020	allergenic fragrances
Amylsalicylate	2050-08-0	Rxi17SilMS	-94.62	2.8191	12184	187.84	12.087	0.39348	202.07	0.047396	35.067	0.096831	100.5	3.2716	-64809	395.65	-93.798	0.93357	90	0.001	10	1	3.9359e-05	5.6226e-06	Marquart2020	allergenic fragrances
3-Propylidenephthalide	17369-59-4	Rxi17SilMS	-87.303	2.6226	11856	180.03	11.085	0.36435	218.14	0.056341	37.653	0.11205	92.163	3.0294	-65108	419.71	-90.431	0.97108	90	0.001	10	1	3.0815e-05	4.4022e-06	Marquart2020	allergenic fragrances
Isoeugenylacetat	93-29-8	Rxi17SilMS	-111.65	2.6478	13974	180.92	14.31	0.36804	216.5	0.038627	34.412	0.078816	118.98	3.06	-72981	409.44	-107.96	0.95407	90	0.001	8	1	1.2299e-05	2.4598e-06	Marquart2020	allergenic fragrances
alpha-Acetylcedrene A	32388-55-9	Rxi17SilMS	-92.183	2.3886	12550	167.21	11.694	0.3308	229.4	0.051587	37.845	0.10091	97.227	2.7504	-69040	411.29	-96.089	0.94105	90	0.001	10	1	2.3242e-05	3.3202e-06	Marquart2020	allergenic fragrances
alpha-Acetylcedrene B	32388-55-9	Rxi17SilMS	-105.42	15.14	13274	1060.1	13.6	2.0956	231.8	0.11323	39.798	0.39588	113.08	17.424	-69302	2527.1	-96.858	5.8388	90	0.001	6	0.99998	2.3605e-05	7.8684e-06	Marquart2020	allergenic fragrances
alpha-Acetylcedrene C	32388-55-9	Rxi17SilMS	-82.863	22.922	11924	1606.3	10.406	3.1726	231.88	0.23441	38.25	0.64851	86.523	26.378	-67719	3859.5	-92.408	8.8971	90	0.001	5	0.99999	1.4087e-05	7.0436e-06	Marquart2020	allergenic fragrances
Hexadecanolaceton	36653-82-4	Rxi17SilMS	-91.093	2.4697	12946	178.14	11.471	0.34037	247.68	0.046968	38.909	0.097468	95.377	2.83	-73005	469.5	-99.781	1.0581	90	0.001	10	1	2.0718e-05	2.9597e-06	Marquart2020	allergenic fragrances
Ebanol A	67801-20-1	Rxi17SilMS	-91.994	1.7714	11324	112.08	11.834	0.2493	175.01	0.02015	33.36	0.049226	98.393	2.0728	-58420	191.16	-86.481	0.46616	90	0.001	8	1	4.3082e-06	8.6165e-07	Marquart2020	allergenic fragrances
Ebanol B	67801-20-1	Rxi17SilMS	-94.658	7.2293	11545	458.72	12.196	1.017	176.36	0.087462	33.328	0.20818	101.4	8.4556	-59166	795.75	-87.867	1.9356	90	0.001	8	0.99999	7.1694e-05	1.4339e-05	Marquart2020	allergenic fragrances
Iso E Super A	54464-57-2	Rxi17SilMS	-94.965	2.4567	12303	167.07	12.154	0.34177	213.41	0.043614	37.053	0.092552	101.05	2.8417	-65595	375.22	-92.836	0.87513	90	0.001	10	1	2.7114e-05	3.8735e-06	Marquart2020	allergenic fragrances
Iso E Super B	54464-57-2	Rxi17SilMS	-96.736	3.5892	12420	243.95	12.407	0.49917	214.72	0.025811	37.385	0.084073	103.16	4.1503	-65801	531.2	-93.049	1.2494	90	0.001	7	1	4.5734e-06	1.1434e-06	Marquart2020	allergenic fragrances
Iso E Super C	54464-57-2	Rxi17SilMS	-96.021	5.507	12334	376.07	12.331	0.76535	217.2	0.046149	38.245	0.14648	102.52	6.3635	-65315	833.99	-91.485	1.9543	90	0.001	7	1	1.0752e-05	2.6879e-06	Marquart2020	allergenic fragrances
Iso E Super D	54464-57-2	Rxi17SilMS	-101.18	5.3862	12802	368.57	13.014	0.74834	218.27	0.047197	37.694	0.14396	108.2	6.222	-67148	823.79	-95.219	1.9272	90	0.001	7	1	1.0279e-05	2.5697e-06	Marquart2020	allergenic fragrances
Terpinolene	586-62-9	Rxi17SilMS	-68.696	1.7862	8405.4	100.99	8.8415	0.25614	119.46	0.026027	31.24	0.058696	73.512	2.1297	-43191	99.659	-64.319	0.25745	90	0.001	8	1	1.2687e-05	2.5375e-06	Marquart2020	allergenic fragrances
Anethol	4180-23-8	Rxi17SilMS	-78.881	0.99099	10256	61.901	10.036	0.13982	166.69	0.021406	33.117	0.039554	83.446	1.1626	-54971	106.57	-80.509	0.25904	90	0.001	8	1	1.6504e-06	3.3008e-07	Marquart2020	allergenic fragrances
alpha Damascone	35044-63-4	Rxi17SilMS	-87.621	0.64467	11045	40.926	11.227	0.090685	176.46	0.009669	33.705	0.019791	93.343	0.75399	-57937	71.529	-84.938	0.17375	90	0.001	10	1	2.5235e-06	3.605e-07	Marquart2020	allergenic fragrances
Santalol A	115-71-9	Rxi17SilMS	-98.032	2.5142	12629	171.15	12.544	0.34973	213.9	0.044603	36.386	0.092311	104.29	2.9078	-67126	385.9	-95.999	0.89927	90	0.001	10	1	2.8391e-05	4.0559e-06	Marquart2020	allergenic fragrances
Santalol B	115-71-9	Rxi17SilMS	-101.12	6.2494	12937	425.63	12.945	0.86907	214.91	0.079134	35.986	0.19136	107.63	7.2258	-68479	949.19	-98.673	2.2189	90	0.001	7	1	1.5131e-05	3.7829e-06	Marquart2020	allergenic fragrances
Amylcinnamylaldehyd	122-40-7	Rxi17SilMS	-102.74	2.3295	13133	159.12	13.144	0.32387	215.63	0.043102	35.611	0.084978	109.29	2.6928	-69510	363.83	-100.68	0.84533	90	0.001	10	1	2.4348e-05	3.4783e-06	Marquart2020	allergenic fragrances
Santalol C	37172-32-0	Rxi17SilMS	-120.48	23.49	14255	1609	15.657	3.2625	219.54	0.091293	37.114	0.40509	130.18	27.126	-71245	3563.9	-104.18	8.3627	90	0.001	5	0.99998	1.4897e-05	7.4486e-06	Marquart2020	allergenic fragrances
Santalol D	37172-32-0	Rxi17SilMS	-117.46	25.231	14115	1734	15.223	3.5025	221.36	0.11407	37.124	0.47101	126.57	29.121	-71394	3888.1	-103.92	9.1004	90	0.001	5	0.99998	1.7169e-05	8.5847e-06	Marquart2020	allergenic fragrances
Pentanol	71-41-0	Rxi5SilMS	-125.18	6.0377	9693.4	301.01	17.511	0.88532	63.266	0.31566	29.765	0.32684	145.6	7.3609	-27722	412.69	-36.932	1.1967	90	0.001	12	0.99979	0.00098604	0.00010956	Brehmer2022	alcohol	alcohols
Heptanol	111-70-6	Rxi5SilMS	-126.43	2.1684	11044	118.81	17.315	0.31255	105.71	0.076804	32.011	0.0656	143.96	2.5987	-39541	90.483	-58.59	0.23491	90	0.001	15	0.99998	0.00048796	4.0664e-05	Brehmer2022	alcohol	alcohols
Nonanol	143-08-8	Rxi5SilMS	-100.33	5.9233	10636	350.66	13.309	0.84268	142.09	0.20398	33.749	0.14139	110.66	7.0065	-48244	411.13	-71.225	1.0377	90	0.001	14	0.99989	0.0030204	0.00027458	Brehmer2022	alcohol	alcohols
Decanol	112-30-1	Rxi5SilMS	-117.53	1.7513	12182	107.05	15.626	0.24783	157.89	0.042529	34.111	0.042671	129.92	2.0605	-54107	151.61	-81.424	0.37752	90	0.001	13	0.99999	0.00011077	1.1077e-05	Brehmer2022	alcohol	alcohols
Undecanol	112-42-5	Rxi5SilMS	-113.41	2.0425	12443	128.74	14.922	0.28764	172.92	0.039937	34.385	0.061982	124.07	2.3916	-58402	216.88	-87.471	0.52931	90	0.001	12	1	8.4922e-05	9.4358e-06	Brehmer2022	alcohol	alcohols
Dodecanol	112-53-8	Rxi5SilMS	-118.41	4.3098	13259	279.01	15.513	0.6043	186.93	0.062056	34.576	0.1314	128.98	5.0245	-63403	524.47	-95.241	1.2613	90	0.001	10	0.99999	0.00010133	1.4476e-05	Brehmer2022	alcohol	alcohols
Pentanol	71-41-0	Rxi17SilMS	-162.05	9.8551	11672	482.55	22.81	1.448	58.934	0.13203	26.919	0.26176	189.66	12.04	-28170	502.31	-39.7	1.4722	90	0.001	7	0.99994	0.00010808	2.7021e-05	Brehmer2022	alcohol	alcohols
Heptanol	111-70-6	Rxi17SilMS	-171.3	10.048	13375	540.21	23.797	1.4525	98.42	0.17032	30.458	0.1486	197.86	12.077	-39354	220.92	-60.057	0.58336	90	0.001	9	0.99989	0.00082101	0.00013683	Brehmer2022	alcohol	alcohols
Nonanol	143-08-8	Rxi17SilMS	-146.01	6.6307	13101	385.75	19.86	0.9461	133.6	0.14984	32.935	0.16986	165.13	7.8663	-48965	408.76	-75.497	1.0419	90	0.001	12	0.99994	0.0012558	0.00013953	Brehmer2022	alcohol	alcohols
Decanol	112-30-1	Rxi17SilMS	-142.11	4.3521	13442	261.35	19.153	0.61769	149.1	0.075841	33.298	0.10121	159.25	5.1357	-53931	333.49	-83.538	0.83938	90	0.001	11	0.99998	0.00026	3.25e-05	Brehmer2022	alcohol	alcohols
Undecanol	112-42-5	Rxi17SilMS	-128.2	4.1998	13173	259.92	17.034	0.59322	163.55	0.06098	33.254	0.12138	141.63	4.9323	-58098	402.95	-89.397	0.99374	90	0.001	10	0.99999	0.00012223	1.7461e-05	Brehmer2022	alcohol	alcohols
Dodecanol	112-53-8	Rxi17SilMS	-146.44	6.8638	14697	436.53	19.531	0.96526	177.33	0.1059	34.403	0.22291	162.39	8.0256	-63226	770.6	-97.957	1.8689	90	0.001	10	0.99998	0.00029201	4.1716e-05	Brehmer2022	alcohol	alcohols
Pentanol	71-41-0	Rxi5SilMS	-63.37	3.6512	6853.3	189.41	8.3184	0.53154	80.359	0.13894	31.939	0.19181	69.163	4.4195	-31865	203.03	-50.02	0.56885	90	0.002	15	0.9999	0.00142	0.00011834	Brehmer2022	alcohol	alcohols
Heptanol	111-70-6	Rxi5SilMS	-75.678	2.295	8519.3	130.73	9.8687	0.32857	124.07	0.090034	34.307	0.050704	82.053	2.7319	-41036	111.67	-63.483	0.28619	90	0.002	15	0.99998	0.00054262	4.5218e-05	Brehmer2022	alcohol	alcohols
Nonanol	143-08-8	Rxi5SilMS	-78.272	2.7089	9592.7	166.89	10.046	0.38292	161.28	0.058588	36.096	0.09144	83.526	3.1837	-49426	252.79	-74.892	0.62484	90	0.002	12	0.99999	0.00016722	1.858e-05	Brehmer2022	alcohol	alcohols
Decanol	112-30-1	Rxi5SilMS	-79.359	2.4643	10109	157.08	10.108	0.34649	177.78	0.053628	36.632	0.10632	84.039	2.8809	-53529	286.59	-80.398	0.69119	90	0.002	11	0.99999	7.4043e-05	9.2553e-06	Brehmer2022	alcohol	alcohols
Undecanol	112-42-5	Rxi5SilMS	-83.553	3.6303	10792	238.12	10.617	0.50803	193.28	0.069153	37.256	0.14857	88.277	4.224	-57670	477.74	-86.045	1.1362	90	0.002	10	0.99999	7.3624e-05	1.0518e-05	Brehmer2022	alcohol	alcohols
Dodecanol	112-53-8	Rxi5SilMS	-88.234	8.0797	11526	546.74	11.187	1.1258	207.5	0.30994	37.574	0.47227	93.016	9.3608	-62050	1277.3	-92.287	2.9477	90	0.002	7	0.99999	3.3993e-05	8.4983e-06	Brehmer2022	alcohol	alcohols
Hexane	110-54-3	Rxi5SilMS	-71.069	9.6008	6806.5	451.23	9.4317	1.4221	40.99	0.42203	25.675	0.41385	78.419	11.824	-28114	784.4	-50.216	2.3845	90	0.002	8	0.99991	0.00024384	4.8768e-05	Brehmer2022	alkanes
Heptane	142-82-5	Rxi5SilMS	-26.294	4.4454	4688.8	222.04	2.9622	0.65142	64.807	0.15976	30.972	0.24035	24.629	5.4162	-30041	276.26	-48.81	0.80642	90	0.002	12	0.99993	0.00059197	6.5774e-05	Brehmer2022	alkanes	alkane
Octane	111-65-9	Rxi5SilMS	-33.694	3.5964	5517	189.72	3.9513	0.52182	88.773	0.10447	32.051	0.14031	32.853	4.3386	-33940	150.62	-53.632	0.4129	90	0.002	12	0.99995	0.00065161	7.2402e-05	Brehmer2022	alkanes	alkane
Nonane	111-84-2	Rxi5SilMS	-47.39	3.1503	6708.9	174.14	5.8368	0.4533	110.39	0.10016	32.906	0.070018	48.53	3.769	-38158	112.91	-59.415	0.29384	90	0.002	13	0.99997	0.00056902	5.6902e-05	Brehmer2022	alkanes	alkane
Decane	124-18-5	Rxi5SilMS	-58.581	2.8117	7777.3	162.25	7.3546	0.40167	130.16	0.079914	33.81	0.061257	61.15	3.3397	-42458	153.86	-65.452	0.395	90	0.002	13	0.99998	0.0003578	3.578e-05	Brehmer2022	Grob	alkane	alkanes
Undecane	1120-21-4	Rxi5SilMS	-60.042	1.9294	8299.7	115.78	7.4764	0.27388	148.59	0.05001	34.559	0.052069	62.162	2.2772	-46433	148.76	-70.618	0.37382	90	0.002	13	0.99999	0.00015087	1.5087e-05	Brehmer2022	Grob	alkane	alkanes
Dodecane	112-40-3	Rxi5SilMS	-61.09	2.1718	8790	134.73	7.5419	0.30657	165.62	0.090909	35.127	0.045423	62.707	2.5489	-50312	203.06	-75.574	0.50172	90	0.002	17	0.99998	0.00070761	5.0544e-05	Brehmer2022	alkanes	alkane
Tridecane	629-50-5	Rxi5SilMS	-67.708	2.3261	9601.1	148.78	8.4026	0.3267	181.54	0.090132	35.765	0.047946	69.863	2.7164	-54457	258.12	-81.264	0.62783	90	0.002	18	0.99998	0.00080801	5.3868e-05	Brehmer2022	alkanes	alkane
Tetradecane	629-59-4	Rxi5SilMS	-79.453	1.8362	10742	120.68	9.9812	0.25675	196.32	0.05396	36.394	0.033693	82.988	2.1347	-59176	232.26	-88.42	0.55752	90	0.002	15	0.99999	0.00018465	1.5387e-05	Brehmer2022	alkanes	alkane
Pentadecane	629-62-9	Rxi5SilMS	-77.67	2.7156	11035	183.09	9.6541	0.37816	210.26	0.10459	36.697	0.054874	80.269	3.1442	-62600	387.59	-92.344	0.91511	90	0.002	19	0.99997	0.0011604	7.2524e-05	Brehmer2022	alkanes	alkane
Hexadecane	544-76-3	Rxi5SilMS	-81.96	3.3543	11683	231.33	10.191	0.46537	223.4	0.098126	37.229	0.057415	84.729	3.8693	-66368	523.97	-97.259	1.2232	90	0.002	17	0.99997	0.00076654	5.4753e-05	Brehmer2022	alkanes	alkane
Heptadecane	629-78-7	Rxi5SilMS	-81.417	3.977	12006	280.19	10.054	0.54987	235.91	0.099287	37.62	0.064548	83.591	4.5718	-69469	674.95	-100.6	1.5566	90	0.002	16	0.99997	0.00067769	5.213e-05	Brehmer2022	alkanes	alkane
Octadecane	593-45-3	Rxi5SilMS	-103.32	1.9843	13859	142.65	13.035	0.27349	247.63	0.04783	38.356	0.042105	108.38	2.2739	-75874	364.56	-111.82	0.82935	90	0.002	16	0.99999	0.00016765	1.2896e-05	Brehmer2022	alkanes	alkane
Nonadecane	629-92-5	Rxi5SilMS	-99.074	2.7015	13944	197.86	12.378	0.37125	258.79	0.053732	38.449	0.062308	102.91	3.0868	-78560	530.67	-114.17	1.1931	90	0.002	15	0.99999	0.00018929	1.5774e-05	Brehmer2022	alkanes	alkane
Eicosane	112-95-8	Rxi5SilMS	-100.22	4.1328	14370	307.85	12.477	0.5664	269.45	0.058483	38.742	0.090407	103.74	4.7093	-81801	858.07	-117.96	1.9106	90	0.002	13	0.99999	0.00015812	1.5812e-05	Brehmer2022	alkanes	alkane
Hexane	110-54-3	Rxi5SilMS	-42.741	9.4345	5145.9	439.32	5.5314	1.399	38.775	0.29456	28.445	0.41643	45.99	11.632	-26084	730.01	-38.275	2.2196	90	0.001	4	0.99999	4.0766e-06	4.0766e-06	Brehmer2022	alkanes
Heptane	142-82-5	Rxi5SilMS	-44.209	18.78	5544.7	891.89	5.6177	2.7744	46.893	0.33525	27.337	0.60905	46.708	23.067	-29139	1215.3	-45.528	3.6362	90	0.001	4	0.99998	1.6032e-05	1.6032e-05	Brehmer2022	alkanes	alkane
Octane	111-65-9	Rxi5SilMS	-56.321	4.2625	6672.4	214.75	7.2593	0.6234	69.526	0.089641	28.06	0.1459	60.357	5.1832	-33559	211.07	-52.127	0.60909	90	0.001	9	0.99997	0.00020424	3.404e-05	Brehmer2022	alkanes	alkane
Nonane	111-84-2	Rxi5SilMS	-59.435	2.8077	7340	148.59	7.5913	0.40715	90.144	0.080735	28.804	0.08733	63.118	3.3852	-38107	117.59	-58.984	0.32013	90	0.001	12	0.99997	0.00043816	4.8684e-05	Brehmer2022	alkanes	alkane
Decane	124-18-5	Rxi5SilMS	-70.905	1.0964	8450.3	60.429	9.1347	0.15785	108.97	0.033599	29.44	0.020806	75.95	1.3124	-42678	39.563	-65.878	0.10268	90	0.001	13	1	7.3211e-05	7.3211e-06	Brehmer2022	Grob	alkane	alkanes
Undecane	1120-21-4	Rxi5SilMS	-75.494	1.8834	9176.4	107.85	9.6911	0.2694	126.54	0.063076	30.124	0.032355	80.576	2.2399	-47036	96.441	-72.133	0.24709	90	0.001	13	0.99999	0.00027242	2.7242e-05	Brehmer2022	Grob	alkane	alkanes
Dodecane	112-40-3	Rxi5SilMS	-80.71	1.5738	9936.8	93.257	10.338	0.22384	142.81	0.04385	30.696	0.027276	85.953	1.8611	-51405	107.61	-78.432	0.27261	90	0.001	13	0.99999	0.00013578	1.3578e-05	Brehmer2022	alkanes	alkane
Tridecane	629-50-5	Rxi5SilMS	-85.944	1.9562	10687	119.63	10.992	0.2768	158.12	0.041741	31.279	0.039896	91.393	2.3015	-55665	169.5	-84.442	0.42227	90	0.001	12	0.99999	0.00011471	1.2746e-05	Brehmer2022	alkanes	alkane
Tetradecane	629-59-4	Rxi5SilMS	-90.02	2.0932	11365	131.69	11.483	0.29482	172.5	0.030579	31.792	0.044929	95.475	2.4513	-59818	215.39	-90.189	0.52839	90	0.001	11	1	4.7381e-05	5.9226e-06	Brehmer2022	alkanes	alkane
Pentadecane	629-62-9	Rxi5SilMS	-94.679	2.3561	12077	152.26	12.056	0.33046	186.01	0.031749	32.231	0.062204	100.24	2.7476	-64011	284.12	-96.055	0.68406	90	0.001	10	1	3.0466e-05	4.3523e-06	Brehmer2022	alkanes	alkane
Hexadecane	544-76-3	Rxi5SilMS	-99.476	3.1018	12791	205.53	12.652	0.43336	198.81	0.050233	32.662	0.096736	105.19	3.6032	-68149	426.87	-101.8	1.0094	90	0.001	9	1	2.4926e-05	4.1543e-06	Brehmer2022	alkanes	alkane
Heptadecane	629-78-7	Rxi5SilMS	-116.32	9.2039	14243	624.5	14.95	1.2813	211.06	0.19849	33.474	0.3384	124.3	10.653	-73285	1419.6	-110.12	3.2989	90	0.001	8	0.99999	9.4326e-05	1.8865e-05	Brehmer2022	alkanes	alkane
Octadecane	593-45-3	Rxi5SilMS	-106.53	2.9402	14060	203.75	13.483	0.408	222.26	0.078293	33.254	0.1147	112.11	3.3923	-76190	496.87	-112.77	1.1375	90	0.001	7	1	3.6473e-06	9.1182e-07	Brehmer2022	alkanes	alkane
Nonadecane	629-92-5	Rxi5SilMS	-117.84	1.4178	15179	100.31	14.997	0.19612	233.36	0.046547	33.832	0.06153	124.7	1.6307	-80925	260.95	-120.06	0.58834	90	0.001	6	1	2.6805e-07	8.9351e-08	Brehmer2022	alkanes	alkane
Eicosane	112-95-8	Rxi5SilMS	-135.37	5.3497	16702	386.15	17.382	0.73785	244.24	0.20663	34.727	0.25805	144.52	6.1348	-86382	1062.4	-129.12	2.3611	90	0.001	4	1	4.1537e-07	4.1537e-07	Brehmer2022	alkanes	alkane
Ethylbenzene	100-41-4	Rxi17SilMS	-82.834	7.1362	8227	368.55	11.096	1.0387	81.076	0.089148	29.203	0.14283	92.253	8.6364	-34901	192.77	-52.649	0.54024	90	0.001	9	0.99995	0.00026101	4.3502e-05	Brehmer2022	BTEX	aromatic
Toluene	108-88-3	Rxi17SilMS	-63.732	8.7732	6765.6	432.45	8.4312	1.288	60.799	0.18487	28.234	0.31861	70.101	10.709	-30795	487.42	-46.56	1.4305	90	0.001	9	0.9999	0.00040129	6.6882e-05	Brehmer2022	BTEX
o-Xylene	95-47-6	Rxi17SilMS	-61.233	4.2969	7253.8	226.05	7.9308	0.62341	89.118	0.060677	29.958	0.064488	65.94	5.1833	-36365	80.19	-54.473	0.21858	90	0.001	8	0.99999	7.0715e-05	1.4143e-05	Brehmer2022	BTEX	aromatic
m-Xylene	108-38-3	Rxi17SilMS	-69.964	6.5879	7604.3	341	9.2083	0.95853	82.057	0.082528	29.116	0.12554	76.562	7.9696	-35422	169.34	-53.834	0.47337	90	0.001	9	0.99996	0.00022226	3.7044e-05	Brehmer2022	BTEX
p-Xylene	106-42-3	Rxi17SilMS	-69.964	6.5879	7604.3	341	9.2083	0.95853	82.057	0.082528	29.116	0.12554	76.562	7.9696	-35422	169.34	-53.834	0.47337	90	0.001	9	0.99996	0.00022226	3.7044e-05	Brehmer2022	BTEX
Ethylbenzene	100-41-4	Rxi5SilMS	-31.835	5.6516	5585.3	307.81	3.6826	0.81525	103.79	0.24466	33.852	0.13295	30.619	6.7784	-35320	174.1	-53.577	0.44992	90	0.002	15	0.99983	0.0041104	0.00034253	Brehmer2022	BTEX	aromatic
Toluene	108-88-3	Rxi5SilMS	-23.87	2.4935	4808.7	128.99	2.5802	0.36284	81.806	0.070659	32.365	0.057093	21.453	3.0168	-32191	63.863	-50.552	0.1764	90	0.002	12	0.99998	0.00023108	2.5675e-05	Brehmer2022	BTEX
o-Xylene	95-47-6	Rxi5SilMS	-14.766	4.3929	4818.4	243.3	1.1852	0.63194	111.07	0.23264	33.836	0.11254	9.8542	5.2542	-36484	170.16	-54.826	0.43639	90	0.002	17	0.99986	0.0049123	0.00035088	Brehmer2022	BTEX	aromatic
m-Xylene	108-38-3	Rxi5SilMS	-26.272	4.0154	5375.4	219.52	2.8473	0.57885	105.48	0.17078	33.36	0.089976	23.674	4.8129	-36097	127.09	-55.211	0.32859	90	0.002	15	0.99992	0.0020722	0.00017268	Brehmer2022	BTEX
p-Xylene	106-42-3	Rxi5SilMS	-31.687	2.9229	5646.5	159.76	3.6386	0.42137	105.45	0.095517	33.577	0.063882	30.253	3.5034	-35961	89.008	-54.866	0.23259	90	0.002	13	0.99997	0.00049265	4.9265e-05	Brehmer2022	BTEX
Benzene	71-43-2	Rxi5SilMS	-95.732	5.7546	7133.2	272.61	13.659	0.85233	40.726	0.72936	34.618	0.57126	113.57	7.0867	-18066	558.18	-12.917	1.6757	90	0.001	14	0.9992	0.0024719	0.00022472	Brehmer2022	BTEX
Ethylbenzene	100-41-4	Rxi5SilMS	-123.27	3.3465	9897.2	177.27	17.224	0.48533	89.926	0.13021	36.18	0.186	143.21	4.0352	-30284	160.89	-37.5	0.43657	90	0.001	15	0.99989	0.001179	9.8247e-05	Brehmer2022	BTEX	aromatic
Toluene	108-88-3	Rxi5SilMS	-125.43	1.606	9445.5	81.044	17.708	0.23497	68.46	0.074301	34.359	0.10969	147.23	1.9536	-25068	102.17	-27.755	0.29397	90	0.001	12	0.99998	0.00013957	1.5508e-05	Brehmer2022	BTEX
o-Xylene	95-47-6	Rxi5SilMS	-126.11	2.5171	10270	135.32	17.564	0.36407	96.698	0.10154	36.247	0.12391	146.04	3.027	-32355	113.77	-41.599	0.30197	90	0.001	13	0.99996	0.00050329	5.0329e-05	Brehmer2022	BTEX	aromatic
m-Xylene	108-38-3	Rxi5SilMS	-128.56	2.8014	10280	148.95	17.951	0.406	91.58	0.10921	35.635	0.14866	149.26	3.3756	-31274	134.2	-39.839	0.36216	90	0.001	13	0.99994	0.00062589	6.2589e-05	Brehmer2022	BTEX
p-Xylene	106-42-3	Rxi5SilMS	-129.1	2.3906	10315	127.15	18.027	0.34645	91.668	0.093622	35.598	0.12729	149.89	2.8806	-31335	115.23	-39.986	0.31087	90	0.001	12	0.99997	0.00036063	4.007e-05	Brehmer2022	BTEX
Methyl butyrate	623-42-7	Rxi17SilMS	-74.739	19.131	7357.8	918.96	9.9477	2.8223	49.699	0.63795	25.139	0.71011	82.71	23.466	-31140	1370.5	-51.142	4.1058	90	0.001	9	0.99955	0.001927	0.00032116	Brehmer2022	FAME	FAMEs
Methyl hexanoate	106-70-7	Rxi17SilMS	-85.289	6.4442	8922.9	339.41	11.233	0.93485	89.375	0.096001	27.095	0.10077	93.397	7.7728	-40272	153.11	-65.178	0.41751	90	0.001	9	0.99996	0.00032564	5.4274e-05	Brehmer2022	FAME	FAMEs
Methyl octanoate	111-11-5	Rxi17SilMS	-93.826	3.5714	10335	202.87	12.247	0.51151	123.03	0.085704	28.624	0.046109	101.83	4.2529	-48955	161.04	-78.034	0.41668	90	0.001	14	0.99998	0.00056538	5.1398e-05	Brehmer2022	FAME	FAMEs
Methyl decanoate	110-42-9	Rxi17SilMS	-107.23	2.2175	12006	134.09	13.968	0.31434	152.75	0.046403	29.945	0.036179	116.14	2.6136	-57652	175.7	-90.857	0.44115	90	0.001	14	0.99999	0.00019253	1.7503e-05	Brehmer2022	FAME	Grob	FAMEs
Methyl undecanoate	1731-86-8	Rxi17SilMS	-111.37	3.0025	12698	186.67	14.461	0.42372	166.41	0.0467	30.466	0.059719	120.23	3.523	-61917	288.84	-97.012	0.7131	90	0.001	14	0.99999	0.00022362	2.0329e-05	Brehmer2022	FAME	Grob	FAMEs
Methyl laurate	111-82-0	Rxi17SilMS	-103.18	4.3252	12641	275.79	13.209	0.60789	179.35	0.038831	30.724	0.091765	109.82	5.0543	-65223	481.16	-100.7	1.1706	90	0.001	12	0.99999	0.00010095	1.1217e-05	Brehmer2022	FAME	Grob	FAMEs
Methyl tridecanoate	1731-88-0	Rxi17SilMS	-99.659	4.607	12833	300.44	12.63	0.64508	191.64	0.032499	31.025	0.085528	105.01	5.3635	-68567	568.12	-104.57	1.3674	90	0.001	12	0.99999	6.1919e-05	6.8798e-06	Brehmer2022	FAME	FAMEs
Methyl myristate	124-10-7	Rxi17SilMS	-100.03	6.0971	13262	406.51	12.604	0.85076	203.25	0.057848	31.272	0.13472	104.79	7.0736	-72210	842.45	-109.2	1.9963	90	0.001	11	0.99999	4.8459e-05	6.0574e-06	Brehmer2022	FAME	FAMEs
Methyl myristoleate	92857-33-5	Rxi17SilMS	-87.183	7.3658	12422	492.24	10.817	1.0272	205.39	0.044844	31.606	0.11405	89.935	8.5404	-70619	1009.2	-104.79	2.3999	90	0.001	13	0.99998	0.00013037	1.3037e-05	Brehmer2022	FAME
Methyl pentadecanoate	7132-64-1	Rxi17SilMS	-104.54	5.0151	13956	341.26	13.157	0.69755	214.28	0.061079	31.498	0.12163	109.4	5.7997	-76311	760.71	-114.96	1.7781	90	0.001	14	0.99999	0.00012484	1.1349e-05	Brehmer2022	FAME	FAMEs
Methyl cis-10-pentadecenoate	90176-52-6	Rxi17SilMS	-91.606	6.056	13090	412.75	11.365	0.84185	216.4	0.041269	31.841	0.095986	94.493	6.9996	-74523	904.73	-110.15	2.1258	90	0.001	13	0.99999	8.4878e-05	8.4878e-06	Brehmer2022	FAME
Methyl palmitate	112-39-0	Rxi17SilMS	-106.46	7.1153	14472	493.56	13.351	0.98672	224.77	0.10846	31.684	0.18976	111.01	8.204	-80019	1173	-119.79	2.7055	90	0.001	13	0.99998	0.0001203	1.203e-05	Brehmer2022	FAME	FAMEs
Methyl palmitoleate	10030-74-7	Rxi17SilMS	-91.546	6.0945	13419	422.3	11.297	0.84492	225.99	0.040545	32.023	0.08945	93.925	7.025	-77460	972.39	-113.56	2.2637	90	0.001	12	0.99999	6.7593e-05	7.5104e-06	Brehmer2022	FAME
Methyl heptadecanoate	1731-92-6	Rxi17SilMS	-113.73	6.2924	15329	444.06	14.297	0.87019	234.86	0.097371	31.996	0.16585	118.87	7.2351	-84283	1104.9	-126.01	2.5238	90	0.001	13	0.99999	9.0687e-05	9.0687e-06	Brehmer2022	FAME	FAMEs
cis-10-Heptadecenoic acid methyl ester	75190-82-8	Rxi17SilMS	-103.99	3.8947	14623	274.96	12.963	0.53844	236.03	0.047036	32.316	0.083878	107.78	4.4769	-82444	676.52	-121.52	1.551	90	0.001	15	0.99999	0.00011649	9.7075e-06	Brehmer2022	FAME
Methyl stearate	112-61-8	Rxi17SilMS	-117.83	5.17	15982	370.43	14.797	0.71314	244.42	0.070673	32.185	0.12054	123.03	5.9294	-88200	951.98	-131.39	2.1601	90	0.001	13	0.99999	0.00011051	1.1051e-05	Brehmer2022	FAME	FAMEs
trans-9-Elaidic acid methyl ester	1937-62-8	Rxi17SilMS	-116.04	4.592	15757	329.57	14.585	0.63326	245.35	0.062544	32.806	0.11312	121.27	5.2652	-86973	851.34	-128.69	1.9292	90	0.001	14	0.99999	9.5967e-05	8.7243e-06	Brehmer2022	FAME
cis-9-Oleic acid methyl ester	112-62-9	Rxi17SilMS	-108.87	5.6545	15356	405.62	13.562	0.77979	245.31	0.068333	32.29	0.12682	112.76	6.4835	-86727	1043.3	-127.74	2.3674	90	0.001	13	0.99999	0.0001071	1.071e-05	Brehmer2022	FAME
Methyl linolelaidate	2566-97-4	Rxi17SilMS	-95.173	4.038	14366	290.26	11.685	0.5566	247.2	0.036992	32.679	0.075299	97.157	4.6278	-84164	744.72	-121.43	1.6923	90	0.001	13	1	5.4118e-05	5.4118e-06	Brehmer2022	FAME
Methyl linoleate	112-63-0	Rxi17SilMS	-102.38	6.7832	15019	488.45	12.639	0.93487	247.66	0.087836	32.153	0.14831	105.09	7.7729	-86708	1267.9	-126.66	2.871	90	0.001	13	0.99998	0.00028417	2.8417e-05	Brehmer2022	FAME
Methyl arachidate	1120-28-1	Rxi17SilMS	-112.84	4.8062	16386	354.6	13.967	0.65988	262.19	0.063664	32.166	0.11104	116.13	5.4865	-94074	979.02	-137.54	2.1823	90	0.001	14	0.99999	0.00013308	1.2098e-05	Brehmer2022	FAME	FAMEs
Methyl gamma linolenate	132029-16-4	Rxi17SilMS	-82.504	4.8221	13469	347.11	9.9386	0.66455	247.86	0.051896	32.74	0.096571	82.634	5.5254	-81980	895.81	-116.23	2.0324	90	0.001	12	0.99999	6.6267e-05	7.363e-06	Brehmer2022	FAME
Methyl cis-11-eicosenoate	2390-09-2	Rxi17SilMS	-115.04	13.117	16438	968.08	14.306	1.8005	263.07	0.12273	32.798	0.26398	118.95	14.97	-93477	2657	-136.38	5.9365	90	0.001	10	0.99997	0.00027714	3.9592e-05	Brehmer2022	FAME
Methyl alpha linolenate	301-00-8	Rxi17SilMS	-103.02	5.2792	14974	381.91	12.767	0.72708	250.18	0.074668	33.027	0.13001	106.15	6.0453	-85949	1006	-124.62	2.2692	90	0.001	15	0.99999	0.00021609	1.8007e-05	Brehmer2022	FAME
Methyl heneicosanoate	6064-90-0	Rxi17SilMS	-113.24	5.9098	16767	441.77	13.96	0.80968	270.58	0.069132	32.218	0.12798	116.07	6.7321	-97257	1253.2	-141.26	2.7741	90	0.001	13	0.99999	0.00015766	1.5766e-05	Brehmer2022	FAME	FAMEs
cis-11,14-Eicosadienoic acid methyl ester	61012-46-2	Rxi17SilMS	-96.574	8.006	15166	593.13	11.755	1.0984	265.12	0.081899	32.778	0.17558	97.736	9.1326	-90608	1647.3	-129.09	3.6678	90	0.001	10	0.99999	0.00010442	1.4917e-05	Brehmer2022	FAME
Methyl behenate	929-77-1	Rxi17SilMS	-111.21	6.4891	16972	491.41	13.618	0.88726	278.61	0.082093	32.186	0.1447	113.23	7.3771	-99999	1436	-143.99	3.1519	90	0.001	12	0.99999	0.00022735	2.5261e-05	Brehmer2022	FAME	FAMEs
cis-8,11,14-Eicosatrienoic acid methyl ester	21061-10-9	Rxi17SilMS	-101.81	5.9075	15461	438.56	12.504	0.81032	265.89	0.08267	33.318	0.14963	103.97	6.7373	-90797	1229.3	-129.67	2.729	90	0.001	11	0.99999	0.00011536	1.4419e-05	Brehmer2022	FAME
Methyl erucate	1120-34-9	Rxi17SilMS	-155.11	31.077	20096	2356.1	19.679	4.2482	279.54	0.36325	33.134	0.69984	163.62	35.321	-107670	6889.8	-161.5	15.122	90	0.001	11	0.99978	0.0035114	0.00043892	Brehmer2022	FAME
cis-11,14,17-Eicosatrienoic acid methyl ester	55682-88-7	Rxi17SilMS	-103.65	4.3108	15717	321.02	12.732	0.59098	268.05	0.05787	33.184	0.10297	105.86	4.9137	-92235	904.28	-131.93	2.0052	90	0.001	13	0.99999	0.00012243	1.2243e-05	Brehmer2022	FAME
cis-5,8,11,14-Eicosatetraenoic acid methyl ester	7771-44-0	Rxi17SilMS	-89.542	3.7772	14550	280.39	10.825	0.51806	266.3	0.043514	33.408	0.087171	90	4.3074	-88291	782.69	-123.96	1.7403	90	0.001	11	1	6.0113e-05	7.5142e-06	Brehmer2022	FAME
Methyl tricosanoate	2433-97-8	Rxi17SilMS	-119.47	5.8836	17883	451.43	14.703	0.80291	286.49	0.085903	32.44	0.14517	122.25	6.6757	-104300	1360.5	-150.4	2.9579	90	0.001	11	0.99999	0.00012543	1.5679e-05	Brehmer2022	FAME	FAMEs
cis-13,16-Docosadienoic acid methyl ester	61012-47-3	Rxi17SilMS	-107.85	5.1974	16645	395.69	13.195	0.7101	281.68	0.074343	33.017	0.12964	109.71	5.9041	-98550	1172.3	-140.31	2.5621	90	0.001	12	0.99999	0.00014562	1.618e-05	Brehmer2022	FAME
Methyl lignocerate	2442-49-1	Rxi17SilMS	-124.28	4.077	18551	316.54	15.312	0.55534	294.06	0.064256	32.608	0.10265	127.31	4.6173	-108010	977.32	-155.49	2.1089	90	0.001	11	1	8.5352e-05	1.0669e-05	Brehmer2022	FAME
cis-5,8,11,14,17-Eicosapentaenoic acid methyl ester	2734-47-6	Rxi17SilMS	-97.417	8.6613	15133	646.26	11.919	1.187	269.34	0.10792	33.956	0.21325	99.1	9.8695	-89833	1827.4	-126.7	4.0483	90	0.001	8	0.99999	8.4158e-05	1.6832e-05	Brehmer2022	FAME
Methyl nervonate	2733-88-2	Rxi17SilMS	-100.43	8.7876	16710	681.76	12.069	1.1968	295.09	0.071955	32.775	0.16039	100.34	9.9504	-102490	2079.9	-143.17	4.5107	90	0.001	8	0.99999	5.7693e-05	1.1539e-05	Brehmer2022	FAME
cis-4,7,10,13,16,19-Docosahexaenoic acid methyl ester	301-01-9	Rxi17SilMS	-92.35	4.3355	15425	332.79	11.112	0.59163	286.53	0.064389	34.026	0.12256	92.392	4.9191	-94700	1005.6	-130.82	2.1842	90	0.001	8	1	3.8313e-05	7.6626e-06	Brehmer2022	FAME
Methyl butyrate	623-42-7	Rxi5SilMS	-45.888	1.9865	5794.4	100.71	5.793	0.29047	69.687	0.096275	30.863	0.11949	48.166	2.4151	-30686	133.93	-49.441	0.38566	90	0.002	15	0.99997	0.00042348	3.529e-05	Brehmer2022	FAME	FAMEs
Methyl hexanoate	106-70-7	Rxi5SilMS	-62.741	1.338	7648.9	74.699	8.0258	0.19224	114.38	0.054827	33.089	0.037899	66.73	1.5983	-39364	59.935	-61.569	0.15416	90	0.002	15	0.99999	0.00023819	1.9849e-05	Brehmer2022	FAME	FAMEs
Methyl octanoate	111-11-5	Rxi5SilMS	-72.661	1.2649	9113.3	76.422	9.262	0.17934	152.12	0.044406	34.951	0.031331	77.008	1.4911	-47806	101.1	-73.181	0.253	90	0.002	15	0.99999	0.00014638	1.2198e-05	Brehmer2022	FAME	FAMEs
Methyl decanoate	110-42-9	Rxi5SilMS	-103.76	2.7442	11833	176.71	13.506	0.38502	184.95	0.12915	37.17	0.063643	112.3	3.2012	-57605	317.06	-88.411	0.76638	90	0.002	17	0.99997	0.001235	8.8211e-05	Brehmer2022	FAME	Grob	FAMEs
Methyl undecanoate	1731-86-8	Rxi5SilMS	-108.54	2.2572	12578	149.4	14.09	0.31528	199.88	0.090555	37.844	0.052521	117.15	2.6214	-62032	297.46	-94.749	0.70904	90	0.002	16	0.99998	0.00053845	4.1419e-05	Brehmer2022	FAME	Grob	FAMEs
Methyl laurate	111-82-0	Rxi5SilMS	-113.55	1.9183	13337	130.23	14.704	0.26685	213.8	0.061848	38.388	0.051766	122.25	2.2187	-66493	284.03	-101.19	0.66685	90	0.002	16	0.99999	0.00028665	2.205e-05	Brehmer2022	FAME	Grob	FAMEs
Methyl tridecanoate	1731-88-0	Rxi5SilMS	-117.86	2.0628	14042	143.28	15.224	0.2859	227.01	0.047707	38.917	0.053933	126.58	2.3771	-70788	334.39	-107.23	0.77552	90	0.002	14	0.99999	0.00012889	1.1718e-05	Brehmer2022	FAME	FAMEs
Methyl myristate	124-10-7	Rxi5SilMS	-119.18	1.5359	14543	109.04	15.328	0.21215	239.49	0.028975	39.31	0.04594	127.44	1.7639	-74637	271.75	-112.22	0.62131	90	0.002	12	1	3.4254e-05	3.806e-06	Brehmer2022	FAME	FAMEs
Methyl myristoleate	92857-33-5	Rxi5SilMS	-114.23	2.4985	14119	177.13	14.664	0.34518	238.66	0.048191	39.609	0.07558	121.93	2.87	-73114	439.68	-109.13	1.0062	90	0.002	13	0.99999	0.00011228	1.1228e-05	Brehmer2022	FAME
Methyl pentadecanoate	7132-64-1	Rxi5SilMS	-129.54	2.9314	15637	212.2	16.696	0.40362	251.37	0.062665	39.992	0.082419	138.82	3.3559	-79600	554.67	-119.94	1.2545	90	0.002	14	0.99999	0.00021841	1.9855e-05	Brehmer2022	FAME	FAMEs
Methyl cis-10-pentadecenoate	90176-52-6	Rxi5SilMS	-115.25	1.4648	14586	106.02	14.731	0.20172	250.6	0.023562	39.928	0.051054	122.48	1.6772	-76794	279.2	-113.77	0.6299	90	0.002	10	1	1.4475e-05	2.0678e-06	Brehmer2022	FAME
Methyl palmitate	112-39-0	Rxi5SilMS	-128.57	4.2463	15975	313.42	16.483	0.58297	262.53	0.073189	40.158	0.14841	137.05	4.8471	-83058	865.03	-124.04	1.9286	90	0.002	12	0.99999	0.00016933	1.8815e-05	Brehmer2022	FAME	FAMEs
Methyl palmitoleate	10030-74-7	Rxi5SilMS	-131.17	5.1582	16008	379.56	16.883	0.70841	261.19	0.094659	40.871	0.16171	140.38	5.89	-82116	1034.8	-122.77	2.3156	90	0.002	13	0.99998	0.0004025	4.025e-05	Brehmer2022	FAME
Methyl heptadecanoate	1731-92-6	Rxi5SilMS	-133.82	5.2375	16727	393.2	17.139	0.7171	273.21	0.088569	40.542	0.18141	142.5	5.9623	-87327	1126.7	-130.11	2.4868	90	0.002	12	0.99998	0.00023751	2.639e-05	Brehmer2022	FAME	FAMEs
cis-10-Heptadecanoic acid methyl ester	75190-82-8	Rxi5SilMS	-131.1	6.0439	16394	452.74	16.8	0.82776	271.96	0.1011	41.065	0.20897	139.68	6.8824	-85579	1289.7	-126.96	2.8517	90	0.002	12	0.99998	0.00031647	3.5164e-05	Brehmer2022	FAME
Methyl stearate	112-61-8	Rxi5SilMS	-132.1	8.6169	16993	658.25	16.829	1.1768	283.27	0.17556	40.583	0.35511	139.93	9.7846	-90474	1971.9	-133.56	4.2934	90	0.002	10	0.99998	0.00019621	2.803e-05	Brehmer2022	FAME	FAMEs
trans-9-Elaidic acid methyl ester	1937-62-8	Rxi5SilMS	-125.62	4.6439	16367	353.17	15.976	0.63449	281.7	0.074179	41.033	0.1526	132.83	5.2755	-87844	1037.9	-128.59	2.2752	90	0.002	12	0.99999	0.00017257	1.9174e-05	Brehmer2022	FAME
cis-9-Oleic acid methyl ester	112-62-9	Rxi5SilMS	-132.2	7.0662	16898	537.39	16.866	0.96544	281.7	0.11233	40.832	0.23018	140.23	8.0272	-89573	1579.4	-132.28	3.4621	90	0.002	12	0.99997	0.00039955	4.4394e-05	Brehmer2022	FAME
Methyl linolelaidate	2566-97-4	Rxi5SilMS	-225.36	45.629	23622	3465.7	29.689	6.2354	280.89	0.75001	42.795	1.6311	246.85	51.844	-106760	10160	-171.77	22.286	90	0.002	12	0.99881	0.016667	0.0018518	Brehmer2022	FAME
Methyl linoleate	112-63-0	Rxi5SilMS	-134.86	5.0503	17064	383.73	17.238	0.69011	281.17	0.07973	40.921	0.16335	143.33	5.7379	-89831	1125.2	-133.1	2.4682	90	0.002	12	0.99998	0.00020415	2.2683e-05	Brehmer2022	FAME
Methyl arachidate	1120-28-1	Rxi5SilMS	-141.93	4.8626	18430	383.2	18.053	0.66102	302.28	0.13674	41.176	0.23539	150.1	5.4961	-98727	1228.9	-145.14	2.6164	90	0.002	12	0.99999	0.0001873	2.0812e-05	Brehmer2022	FAME	FAMEs
Gamma-Methyl linolenate	16326-32-2	Rxi5SilMS	-121.57	5.3304	16025	405.83	15.435	0.72817	282.36	0.086979	41.422	0.18102	128.34	6.0543	-86630	1196.1	-125.91	2.6195	90	0.002	12	0.99998	0.00022729	2.5254e-05	Brehmer2022	FAME
Methyl cis-11-eicosenoate	2390-09-2	Rxi5SilMS	-129.32	6.1236	17368	481.78	16.353	0.83276	300.65	0.19193	41.238	0.31468	135.97	6.9239	-95026	1545.6	-137.75	3.2893	90	0.002	11	0.99999	0.00017632	2.204e-05	Brehmer2022	FAME
Alpha-Methyl linolenate	301-00-8	Rxi5SilMS	-116.78	5.0879	15600	385.91	14.79	0.69542	280.16	0.079765	41.277	0.16323	122.97	5.7821	-85051	1126.6	-123.09	2.4746	90	0.002	12	0.99998	0.0002073	2.3034e-05	Brehmer2022	FAME
Methyl heneicosanoate	6064-90-0	Rxi5SilMS	-146.26	5.8922	19113	470.79	18.582	0.79934	311.09	0.17987	41.342	0.29539	154.5	6.6461	-102810	1550.7	-150.82	3.2709	90	0.002	11	0.99999	0.00015011	1.8764e-05	Brehmer2022	FAME	FAMEs
cis-11,14-Eicosadienoic acid methyl ester	61012-46-2	Rxi5SilMS	-125.3	7.1722	17035	564.75	15.811	0.97539	300.46	0.25633	41.306	0.39473	131.46	8.1098	-93897	1822.7	-135.41	3.8695	90	0.002	9	0.99999	0.00010852	1.8087e-05	Brehmer2022	FAME
Methyl behenate	929-77-1	Rxi5SilMS	-155.61	6.407	20158	518.8	19.802	0.86744	319.69	0.21409	41.75	0.33599	164.65	7.2123	-107810	1751.9	-158.61	3.6617	90	0.002	10	0.99999	9.0945e-05	1.2992e-05	Brehmer2022	FAME	FAMEs
cis-8,11,14-Eicosatrienoic acid methyl ester	21061-10-9	Rxi5SilMS	-134.15	8.3111	17530	652.88	17.066	1.1305	299.69	0.25618	42.32	0.44825	141.89	9.3995	-94221	2088	-137.07	4.4484	90	0.002	10	0.99998	0.00026568	3.7954e-05	Brehmer2022	FAME
Methyl erucate	1120-34-9	Rxi5SilMS	-142.81	5.9973	19054	485.33	18.084	0.8122	318.33	0.23495	41.861	0.34135	150.36	6.753	-103820	1645.2	-150.68	3.4323	90	0.002	10	0.99999	0.00013561	1.9373e-05	Brehmer2022	FAME
cis-11,14,17-Eicosatrienoic acid methyl ester	55682-88-7	Rxi5SilMS	-132.72	6.0846	17553	479.58	16.841	0.82725	301.65	0.20008	41.97	0.32928	140.03	6.8781	-95090	1545.4	-138.03	3.2836	90	0.002	11	0.99999	0.00017399	2.1749e-05	Brehmer2022	FAME
cis-5,8,11,14-Eicosatetraenoic acid methyl ester	7771-44-0	Rxi5SilMS	-123.69	5.6289	16678	441.04	15.648	0.7659	298.42	0.16635	42.24	0.29013	130.1	6.3681	-91423	1400.1	-131.37	2.9908	90	0.002	10	0.99999	0.00012622	1.8031e-05	Brehmer2022	FAME
Methyl tricosanoate	2433-97-8	Rxi5SilMS	-165.19	7.9055	21218	648.38	21.054	1.0683	328.03	0.28845	42.222	0.43371	175.06	8.8823	-112840	2240.2	-166.48	4.6417	90	0.002	9	0.99999	6.6182e-05	1.103e-05	Brehmer2022	FAME	FAMEs
cis-13,16-Docosadienoic acid methyl ester	61012-47-3	Rxi5SilMS	-137.78	10.022	18653	810.72	17.402	1.3573	318.19	0.38087	41.814	0.56454	144.69	11.285	-102550	2744.8	-147.99	5.7293	90	0.002	11	0.99997	0.00043283	5.4103e-05	Brehmer2022	FAME
Methyl lignocerate	2442-49-1	Rxi5SilMS	-166.05	8.1524	21629	677.83	21.112	1.0997	335.89	0.36812	42.292	0.49556	175.53	9.1431	-116080	2409.9	-170.35	4.9346	90	0.002	9	0.99999	7.0127e-05	1.1688e-05	Brehmer2022	FAME
cis-5,8,11,14,17-Eicosapentaenoic acid methyl ester	2734-47-6	Rxi5SilMS	-124.84	6.0833	16762	477.44	15.809	0.82755	299.28	0.18825	42.49	0.32524	131.45	6.8806	-91629	1522.8	-131.69	3.2474	90	0.002	11	0.99999	0.00017412	2.1765e-05	Brehmer2022	FAME
Methyl nervonate	2733-88-2	Rxi5SilMS	-160.25	8.1817	21039	678.99	20.354	1.1039	334.85	0.36294	42.664	0.49888	169.23	9.1782	-113480	2404.5	-165.56	4.9317	90	0.002	9	0.99999	7.0665e-05	1.1778e-05	Brehmer2022	FAME
cis-4,7,10,13,16,19-Docosahexaenoic acid methyl ester	301-01-9	Rxi5SilMS	-139.33	6.587	18441	530.15	17.693	0.89253	316.22	0.20545	43.35	0.35296	147.11	7.4209	-99904	1765.9	-144.13	3.7107	90	0.002	10	0.99999	9.6282e-05	1.3755e-05	Brehmer2022	FAME
Methyl butyrate	623-42-7	Rxi5SilMS	-73.265	2.0215	7037	98.262	9.8742	0.29797	51.217	0.13107	27.442	0.12279	82.099	2.4775	-28694	175.82	-43.099	0.52631	90	0.001	10	0.99998	0.00013924	1.9891e-05	Brehmer2022	FAME	FAMEs
Methyl hexanoate	106-70-7	Rxi5SilMS	-66.411	3.9468	7732.9	211.57	8.6172	0.5713	94.594	0.15498	29.631	0.15872	71.647	4.7501	-38276	208.92	-58.181	0.56081	90	0.001	17	0.99988	0.0032815	0.00023439	Brehmer2022	FAME	FAMEs
Methyl octanoate	111-11-5	Rxi5SilMS	-66.163	3.0733	8697.6	178.15	8.3594	0.43886	131.24	0.17132	30.755	0.082942	69.504	3.6489	-47076	198.23	-70.892	0.49669	90	0.001	20	0.99992	0.004679	0.00027523	Brehmer2022	FAME	FAMEs
Methyl decanoate	110-42-9	Rxi5SilMS	-74.301	2.2915	10053	141.34	9.3389	0.32378	162.64	0.086905	31.742	0.040275	77.648	2.6921	-55387	207.21	-82.402	0.51325	90	0.001	17	0.99998	0.00078561	5.6115e-05	Brehmer2022	FAME	Grob	FAMEs
Methyl undecanoate	1731-86-8	Rxi5SilMS	-70.915	5.1161	10290	324.51	8.7697	0.71957	177.03	0.2038	31.956	0.089948	72.916	5.9829	-59074	545.02	-86.885	1.3297	90	0.001	18	0.9999	0.0048358	0.00032239	Brehmer2022	FAME	Grob	FAMEs
Methyl laurate	111-82-0	Rxi5SilMS	-68.274	5.5078	10523	358.28	8.3238	0.77147	190.51	0.20988	32.263	0.091007	69.208	6.4144	-62357	666.5	-90.488	1.6053	90	0.001	18	0.99989	0.0050664	0.00033776	Brehmer2022	FAME	Grob	FAMEs
Methyl tridecanoate	1731-88-0	Rxi5SilMS	-68.323	5.6167	10924	373.86	8.2564	0.78377	203.13	0.20418	32.446	0.088492	68.648	6.5166	-65896	756.79	-94.757	1.8002	90	0.001	18	0.9999	0.0047774	0.00031849	Brehmer2022	FAME	FAMEs
Methyl myristate	124-10-7	Rxi5SilMS	-87.109	3.9832	12520	270.82	10.819	0.55395	214.85	0.11245	32.892	0.070554	89.957	4.6058	-71430	590.59	-104.03	1.3874	90	0.001	14	0.99997	0.00092346	8.3951e-05	Brehmer2022	FAME	FAMEs
Methyl myristoleate	92857-33-5	Rxi5SilMS	-73.211	5.4964	11519	373.01	8.9014	0.76458	213.99	0.17568	33.038	0.088013	74.01	6.3571	-68898	806.05	-98.428	1.897	90	0.001	16	0.99993	0.002798	0.00021523	Brehmer2022	FAME
Methyl pentadecanoate	7132-64-1	Rxi5SilMS	-75.53	6.3843	12142	442.67	9.132	0.88501	226.36	0.19083	32.912	0.094595	75.927	7.3584	-73384	1021.5	-104.49	2.375	90	0.001	17	0.99991	0.0037277	0.00026626	Brehmer2022	FAME	FAMEs
Methyl cis-10-pentadecenoate	90176-52-6	Rxi5SilMS	-81.499	5.397	12431	373.62	9.9952	0.74835	225.42	0.14484	33.377	0.084243	83.105	6.2221	-73173	858.28	-104.63	1.9976	90	0.001	16	0.99995	0.0018904	0.00014541	Brehmer2022	FAME
Methyl palmitate	112-39-0	Rxi5SilMS	-78.297	6.0978	12663	430.51	9.4632	0.8428	237.15	0.13631	33.239	0.078208	78.681	7.0075	-76716	1043.5	-108.5	2.4033	90	0.001	15	0.99995	0.0014127	0.00011772	Brehmer2022	FAME	FAMEs
Methyl palmitoleate	10030-74-7	Rxi5SilMS	-78.893	4.9756	12580	350.37	9.5767	0.68802	235.43	0.12869	33.548	0.07498	79.625	5.7205	-75683	845.23	-106.96	1.9478	90	0.001	16	0.99996	0.0014751	0.00011347	Brehmer2022	FAME
Methyl heptadecanoate	1731-92-6	Rxi5SilMS	-83.087	5.1679	13365	371.42	10.062	0.7123	247.52	0.11848	33.359	0.080756	83.659	5.9224	-80745	947.97	-114.01	2.1573	90	0.001	11	0.99998	0.0004858	6.0726e-05	Brehmer2022	FAME	FAMEs
Methyl cis-10-heptadecanoate	75190-82-8	Rxi5SilMS	-87.87	4.3393	13521	310.9	10.771	0.59835	245.84	0.069909	33.961	0.06288	89.554	4.975	-79901	785.25	-113.13	1.7922	90	0.001	13	0.99999	0.00028606	2.8606e-05	Brehmer2022	FAME
Methyl stearate	112-61-8	Rxi5SilMS	-90.066	5.3745	14171	392.33	10.977	0.7389	257.18	0.081707	33.685	0.076076	91.27	6.1435	-84679	1039.3	-119.56	2.3454	90	0.001	13	0.99998	0.0004037	4.037e-05	Brehmer2022	FAME	FAMEs
trans-9-Elaidic acid methyl ester	1937-62-8	Rxi5SilMS	-81.657	5.4496	13417	396.58	9.8551	0.74959	255.35	0.08478	34.028	0.074829	81.94	6.2324	-81797	1041.8	-113.97	2.356	90	0.001	13	0.99998	0.00041547	4.1547e-05	Brehmer2022	FAME
cis-9-Oleic acid methyl ester	112-62-9	Rxi5SilMS	-76.218	2.7015	13077	196.76	9.0914	0.37156	255.59	0.046634	33.806	0.043617	75.59	3.0893	-81276	519.44	-112.53	1.1728	90	0.001	13	0.99999	0.0001443	1.443e-05	Brehmer2022	FAME
Methyl linolelaidate	2566-97-4	Rxi5SilMS	-78.612	5.5754	13173	405.64	9.441	0.76696	254.91	0.10047	34.059	0.092875	78.497	6.3769	-81019	1068.4	-112.39	2.4136	90	0.001	14	0.99997	0.0007263	6.6027e-05	Brehmer2022	FAME
Methyl linoleate	112-63-0	Rxi5SilMS	-88.821	4.4719	13965	325.25	10.831	0.61515	255	0.07153	33.833	0.061093	90.052	5.1147	-83407	853.3	-117.61	1.9303	90	0.001	11	0.99999	0.00020737	2.5922e-05	Brehmer2022	FAME
Methyl arachidate	1120-28-1	Rxi5SilMS	-101.53	3.4868	15670	262.37	12.443	0.47714	275.46	0.042965	34.033	0.068114	103.46	3.9671	-92718	750.5	-130.81	1.6587	90	0.001	12	0.99999	9.7302e-05	1.0811e-05	Brehmer2022	FAME	FAMEs
Gamma-Methyl linolenate	16326-32-2	Rxi5SilMS	-81.524	4.15	13353	302.17	9.8548	0.57078	255.67	0.065027	34.35	0.05858	81.937	4.7457	-81263	794.95	-112.89	1.7971	90	0.001	13	0.99999	0.0002409	2.409e-05	Brehmer2022	FAME
Methyl cis-11-eicosenoate	2390-09-2	Rxi5SilMS	-94.7	6.3817	15023	479.31	11.54	0.87363	273.8	0.10372	34.343	0.14737	95.952	7.2637	-90062	1371.3	-125.81	3.0289	90	0.001	12	0.99998	0.00050386	5.5985e-05	Brehmer2022	FAME
Alpha-Methyl linolenate	301-00-8	Rxi5SilMS	-78.748	5.1194	13083	371.62	9.4837	0.70448	253.59	0.094935	34.305	0.083646	78.852	5.8574	-80144	972.64	-111.08	2.2007	90	0.001	13	0.99998	0.00052636	5.2636e-05	Brehmer2022	FAME
Methyl heneicosanoate	6064-90-0	Rxi5SilMS	-112.13	3.3149	16766	253.13	13.849	0.45264	284.1	0.046561	34.319	0.080115	115.15	3.7635	-97581	751.52	-138.4	1.6422	90	0.001	12	1	8.7568e-05	9.7298e-06	Brehmer2022	FAME	FAMEs
cis-11,14-Eicosadienoic acid methyl ester	61012-46-2	Rxi5SilMS	-83.571	5.2419	14156	392.94	10.026	0.71765	273.65	0.053559	34.47	0.080687	83.359	5.9668	-87426	1108.9	-120.1	2.4615	90	0.001	10	0.99999	9.2672e-05	1.3239e-05	Brehmer2022	FAME
Methyl behenate	929-77-1	Rxi5SilMS	-112.53	2.6227	17138	202.88	13.844	0.3574	292.29	0.039006	34.341	0.065783	115.11	2.9716	-100690	619.33	-141.96	1.3418	90	0.001	10	1	2.6282e-05	3.7546e-06	Brehmer2022	FAME	FAMEs
cis-8,11,14-Eicosatrienoic acid methyl ester	21061-10-9	Rxi5SilMS	-89.792	3.2184	14506	240.84	10.905	0.44078	272.19	0.042257	34.746	0.060223	90.665	3.6648	-87683	679.15	-121.45	1.5072	90	0.001	10	0.99999	6.1033e-05	8.719e-06	Brehmer2022	FAME
Methyl erucate	1120-34-9	Rxi5SilMS	-109.93	3.0439	16790	235.13	13.525	0.41495	290.85	0.051408	34.719	0.085749	112.45	3.4501	-98762	718.29	-138.66	1.5552	90	0.001	12	1	7.359e-05	8.1767e-06	Brehmer2022	FAME
cis-11,14,17-Eicosatrienoic acid methyl ester	55682-88-7	Rxi5SilMS	-94.018	6.4019	14972	480.84	11.447	0.8764	273.81	0.10405	34.342	0.14783	95.175	7.2868	-89923	1375.7	-125.49	3.0386	90	0.001	12	0.99998	0.00050707	5.6341e-05	Brehmer2022	FAME
cis-5,8,11,14-Eicosatetraenoic acid methyl ester	7771-44-0	Rxi5SilMS	-86.063	3.4098	14121	254.64	10.419	0.46713	270.97	0.042757	35.034	0.062863	86.632	3.884	-85944	714.27	-118.26	1.5876	90	0.001	12	0.99999	9.3264e-05	1.0363e-05	Brehmer2022	FAME
Methyl tricosanoate	2433-97-8	Rxi5SilMS	-121.12	2.8544	18092	223.83	14.971	0.38823	300.3	0.051786	34.592	0.083659	124.48	3.2279	-105220	705.53	-148.79	1.5121	90	0.001	11	1	3.5443e-05	4.4303e-06	Brehmer2022	FAME	FAMEs
cis-13,16-Docosadienoic acid methyl ester	61012-47-3	Rxi5SilMS	-109.56	3.0729	16707	237.34	13.49	0.4189	290.78	0.052138	34.949	0.087614	112.16	3.4829	-98176	724.83	-137.62	1.5695	90	0.001	12	1	7.4999e-05	8.3332e-06	Brehmer2022	FAME
Methyl lignocerate	2442-49-1	Rxi5SilMS	-130.74	4.1435	19125	328.8	16.237	0.56253	308.02	0.079684	34.864	0.12535	135	4.6772	-109980	1060.6	-156.17	2.2554	90	0.001	10	1	3.8324e-05	5.4748e-06	Brehmer2022	FAME
cis-5,8,11,14,17-Eicosapentaenoic acid methyl ester	2734-47-6	Rxi5SilMS	-97.743	2.3586	14960	176.71	12.032	0.32305	271.69	0.045209	35.322	0.06527	100.04	2.686	-88052	505.07	-122.93	1.1153	90	0.001	11	1	8.5107e-05	1.0638e-05	Brehmer2022	FAME
Methyl nervonate	2733-88-2	Rxi5SilMS	-124.45	3.9575	18504	313.37	15.412	0.53744	306.76	0.073354	35.154	0.119	128.14	4.4686	-107320	1005.8	-151.23	2.1427	90	0.001	10	1	3.4982e-05	4.9974e-06	Brehmer2022	FAME
cis-4,7,10,13,16,19-Docosahexaenoic acid methyl ester	301-01-9	Rxi5SilMS	-92.157	2.8139	15129	216.01	11.172	0.38387	287.96	0.031837	35.531	0.065209	92.886	3.1917	-92061	646.21	-125.81	1.4095	90	0.001	9	1	1.9747e-05	3.2912e-06	Brehmer2022	FAME
4-Methyl-2-pentanone	108-10-1	Rxi5SilMS	-63.108	2.6984	6730.2	137.72	8.3021	0.39381	74.484	0.070448	31.437	0.121	69.027	3.2744	-30891	134.28	-48.782	0.38305	90	0.002	11	0.99998	0.0001924	2.405e-05	Brehmer2022	ketone
2-Hexanone	591-78-6	Rxi5SilMS	-59.914	1.3099	6798.3	68.752	7.7863	0.19027	85.967	0.043526	32.224	0.060441	64.739	1.582	-33015	63.676	-51.792	0.17573	90	0.002	13	0.99999	0.00012526	1.2526e-05	Brehmer2022	alkanones	ketone
2-Decanone	693-54-9	Rxi5SilMS	-76.481	1.689	9568.9	104.83	9.7777	0.23845	165.11	0.042213	36.352	0.056483	81.296	1.9826	-50037	164.24	-75.378	0.40433	90	0.002	13	0.99999	0.00010304	1.0304e-05	Brehmer2022	alkanones	ketone
2-Undecanone	112-12-9	Rxi5SilMS	-77.399	2.1693	10062	139	9.8199	0.30468	181.4	0.039318	36.906	0.078014	81.647	2.5332	-54012	251.84	-80.591	0.60872	90	0.002	11	1	5.1973e-05	6.4966e-06	Brehmer2022	alkanones	ketone
2-Dodecanone	6175-49-1	Rxi5SilMS	-81.945	2.7949	10779	184.56	10.374	0.39075	196.52	0.059889	37.348	0.12282	86.257	3.2489	-58294	382.29	-86.597	0.90392	90	0.002	10	1	4.3436e-05	6.2052e-06	Brehmer2022	alkanones	ketone
2-Tridecanone	593-08-8	Rxi5SilMS	-96.37	5.4499	12110	369.43	12.322	0.75875	210.75	0.12606	38.088	0.25123	102.45	6.3086	-63488	834	-94.899	1.9412	90	0.002	8	0.99999	3.3103e-05	6.6207e-06	Brehmer2022	alkanones	ketone
2-Pentadecanone	2345-28-0	Rxi5SilMS	-114.43	3.9642	14073	283.34	14.705	0.54775	237.31	0.19632	39.681	0.27288	122.27	4.5543	-72609	771.64	-108.44	1.7186	90	0.002	7	1	6.5555e-06	1.6389e-06	Brehmer2022	alkanones	ketone
2-Hexanone	591-78-6	Rxi5SilMS	-80.869	6.6629	7451	324.27	10.998	0.9803	55.828	0.14901	28.235	0.24694	91.439	8.1506	-28745	396.32	-41.93	1.1721	90	0.001	8	0.99996	0.00011636	2.3271e-05	Brehmer2022	alkanones	ketone
2-Decanone	693-54-9	Rxi5SilMS	-87.68	2.2515	10157	133.45	11.408	0.32019	143.17	0.04791	32.05	0.03581	94.848	2.6622	-50005	150.93	-75.052	0.38394	90	0.001	12	0.99999	0.00011607	1.2897e-05	Brehmer2022	alkanones	ketone
2-Undecanone	112-12-9	Rxi5SilMS	-90.746	1.4264	10809	87.384	11.741	0.20179	158.93	0.032814	32.546	0.03254	97.619	1.6777	-54422	125.52	-81.44	0.31216	90	0.001	13	1	7.3444e-05	7.3444e-06	Brehmer2022	alkanones	ketone
2-Dodecanone	6175-49-1	Rxi5SilMS	-89.348	3.6722	11194	231.92	11.441	0.51703	173.62	0.051884	32.817	0.11111	95.127	4.2988	-58527	398.53	-87.001	0.97011	90	0.001	9	1	4.3589e-05	7.2648e-06	Brehmer2022	alkanones	ketone
2-Tridecanone	593-08-8	Rxi5SilMS	-97.945	3.4148	12163	221.29	12.566	0.47873	187.43	0.048255	33.273	0.097294	104.48	3.9804	-63187	417.94	-94.013	1.0043	90	0.001	10	0.99999	6.4558e-05	9.2226e-06	Brehmer2022	alkanones	ketone
4-Methyl-2-pentanone	108-10-1	Rxi5SilMS	-89.244	6.8082	8184.2	340.03	12.129	0.99686	66.937	0.083312	28.492	0.18298	100.84	8.2884	-31426	290.09	-46.72	0.8393	90	0.001	7	0.99997	8.7545e-05	2.1886e-05	Brehmer2022	ketone
2-Pentadecanone	2345-28-0	Rxi5SilMS	-111.18	11.875	13868	808.46	14.252	1.6522	212.89	0.26843	34.033	0.45579	118.49	13.737	-72274	1859.1	-107.37	4.3101	90	0.001	8	0.99998	0.00015525	3.105e-05	Brehmer2022	alkanones	ketone
2-Hexanone	591-78-6	Rxi17SilMS	-158.01	13.552	11801	679.63	22.116	1.9823	69.311	0.074051	27.747	0.20926	183.88	16.482	-31338	432.84	-45.924	1.2399	90	0.001	6	0.99996	6.7284e-05	2.2428e-05	Brehmer2022	alkanones	ketone
2-Decanone	693-54-9	Rxi17SilMS	-122.05	14.663	11964	864.3	16.367	2.0879	139.4	0.31535	32.655	0.43926	136.08	17.36	-50057	1042.6	-76.488	2.6329	90	0.001	12	0.99972	0.0059206	0.00065785	Brehmer2022	alkanones	ketone
2-Undecanone	112-12-9	Rxi17SilMS	-158.02	4.7247	14545	286.78	21.378	0.66945	154.01	0.081198	33.709	0.13336	177.75	5.5661	-56383	399.53	-88.308	0.99653	90	0.001	11	0.99998	0.00029705	3.7131e-05	Brehmer2022	alkanones	ketone
2-Dodecanone	6175-49-1	Rxi17SilMS	-158.84	4.5918	15108	286.78	21.369	0.64763	168.12	0.078117	34.292	0.14269	177.67	5.3847	-61093	465.29	-95.703	1.1409	90	0.001	11	0.99998	0.00025181	3.1476e-05	Brehmer2022	alkanones	ketone
2-Tridecanone	593-08-8	Rxi17SilMS	-150.46	3.1151	15136	200.07	20.048	0.43752	181.23	0.064694	34.26	0.12686	166.69	3.6378	-65314	381.05	-101.72	0.9127	90	0.001	9	1	3.073e-05	5.1216e-06	Brehmer2022	alkanones	ketone
2-Pentadecanone	2345-28-0	Rxi17SilMS	-160.84	4.7892	16724	321.63	21.299	0.66771	205.93	0.087046	35.2	0.17878	177.09	5.5517	-74745	700.93	-116.32	1.6429	90	0.001	8	1	2.5617e-05	5.1234e-06	Brehmer2022	alkanones	ketone
2-Pentadecanone Std	2345-28-0	Rxi17SilMS	-159.26	8.4298	16629	565.78	21.073	1.1754	205.65	0.15065	35.057	0.30997	175.21	9.7726	-74634	1229.7	-116.09	2.8838	90	0.001	8	0.99999	7.9378e-05	1.5876e-05	Brehmer2022	alkanones	ketone
4-Methyl-2-pentanone	108-10-1	Rxi17SilMS	-79.682	64.042	7336.9	3114.4	10.858	9.419	56.791	0.5268	28.996	1.5682	90.281	78.314	-28217	3104.2	-40.042	9.0927	90	0.001	5	0.9995	0.00040077	0.00020038	Brehmer2022	ketone
2-Octanone	111-13-7	Rxi17SilMS	-101.18	2.8386	10089	154.7	13.472	0.40954	103.34	0.085688	28.253	0.068155	112.01	3.4051	-43209	114.05	-68.931	0.2985	90	0.001	14	0.99997	0.00073085	6.6441e-05	Brehmer2022	alkanones	ketone
2-Heptanone	110-43-0	Rxi17SilMS	-89.404	4.3868	8993.3	229.58	11.875	0.63731	85.643	0.094488	27.202	0.1162	98.738	5.2989	-38917	172.31	-62.567	0.476	90	0.001	12	0.99995	0.00071613	7.957e-05	Brehmer2022	alkanones	ketone
2-Nonanone	821-55-6	Rxi17SilMS	-96.624	3.8623	10331	218.19	12.701	0.55373	120.2	0.12626	29.002	0.064358	105.6	4.604	-47545	175.39	-75.292	0.45029	90	0.001	15	0.99995	0.0014938	0.00012449	Brehmer2022	alkanones	ketone
2-Octanone	111-13-7	Rxi5SilMS	-70.342	3.3675	8308.9	184.79	9.093	0.48512	107.34	0.078585	29.856	0.050423	75.604	4.0335	-41629	100.2	-63.581	0.26237	90	0.001	12	0.99998	0.00032577	3.6196e-05	Brehmer2022	alkanones	ketone
4-Fluoroaniline	371-40-4	Rxi5SilMS	-56.236	4.2347	7489.5	234.6	7.1019	0.60917	111.09	0.14609	31.012	0.098017	59.049	5.0649	-40828	169	-60.441	0.43767	90	0.001	15	0.99993	0.0017907	0.00014922	Brehmer2022	aromatic
2,6-Dimethylphenol	576-26-1	Rxi5SilMS	-59.876	3.8958	8137.1	224.76	7.537	0.55657	130.09	0.13731	31.896	0.070705	62.666	4.6275	-44898	211.3	-65.768	0.5407	90	0.001	15	0.99995	0.0014948	0.00012456	Brehmer2022	aromatic	Grob
n-Heptanal	111-71-7	Rxi5SilMS	-63.053	3.7092	7469.1	196.2	8.1479	0.5378	90.696	0.079625	29.389	0.091717	67.745	4.4715	-37500	118.93	-57.157	0.32351	90	0.001	12	0.99997	0.00040035	4.4484e-05	Brehmer2022	aldehyde
Octan-1-ol	111-87-5	Rxi5SilMS	-74.14	4.8748	8947.2	276	9.5332	0.69858	121.49	0.12781	30.037	0.071425	79.264	5.8083	-45607	213.12	-69.923	0.55186	90	0.001	13	0.99995	0.0010535	0.00010535	Brehmer2022	Grob	alcohol	alcohols
1,3-Dichlorobenzene	541-73-1	Rxi5SilMS	-40.031	3.8741	6489.6	215.96	4.8316	0.55669	114.04	0.14088	32.457	0.089885	40.172	4.6286	-39369	157.55	-55.852	0.40748	90	0.001	15	0.99994	0.0014954	0.00012462	Brehmer2022	aromatic
Cyclohexanone	108-94-1	Rxi5SilMS	-38.753	3.7021	5951.3	196.6	4.7377	0.5366	91.301	0.12256	31.44	0.14769	39.392	4.4616	-35177	167.54	-50.613	0.45531	90	0.001	15	0.99993	0.0013895	0.00011579	Brehmer2022	ketone
4-Methylphenol	106-44-5	Rxi5SilMS	-67.331	3.4569	8523.6	196.1	8.5774	0.49526	122.14	0.10097	30.441	0.063472	71.316	4.1178	-44971	162.11	-68.107	0.41802	90	0.001	13	0.99997	0.00065975	6.5975e-05	Brehmer2022	aromatic
Aniline	62-53-3	Rxi5SilMS	-48.856	4.2736	6902.6	234.6	6.0968	0.61572	106.95	0.14132	31.51	0.10818	50.691	5.1194	-38983	161.02	-56.702	0.41988	90	0.001	14	0.99992	0.001506	0.00013691	Brehmer2022	anilines	aromatic
n-Butylbenzene	104-51-8	Rxi5SilMS	-52.442	4.1979	7489.4	237.9	6.5235	0.6015	121.86	0.13318	31.762	0.071751	54.239	5.0012	-42574	187.39	-62.057	0.48404	90	0.001	14	0.99995	0.0011844	0.00010767	Brehmer2022	aromatic
Nonan-2-one	821-55-6	Rxi5SilMS	-69.09	2.9805	8728.6	170.22	8.8031	0.42652	125.43	0.089588	30.435	0.046965	73.193	3.5463	-45993	144.74	-69.793	0.37268	90	0.001	14	0.99998	0.00059553	5.4139e-05	Brehmer2022	alkanones	ketone
1-Phenyl-2-propanol	698-87-3	Rxi5SilMS	-60.35	3.7244	8236.2	217.29	7.6019	0.5311	135.26	0.11326	32.505	0.078137	63.206	4.4158	-45526	226.74	-65.984	0.57812	90	0.001	14	0.99996	0.0009234	8.3946e-05	Brehmer2022	aromatic
Hexan-1-ol	111-27-3	Rxi5SilMS	-62.941	5.4	7345.5	281.03	8.1442	0.78524	83.348	0.11223	28.611	0.15753	67.715	6.5288	-36483	210.21	-56.441	0.58553	90	0.001	12	0.99993	0.00085351	9.4835e-05	Brehmer2022	alcohols	alcohol
n-Octanal	124-13-0	Rxi5SilMS	-68.733	1.5394	8256.6	85.063	8.8614	0.22153	110.18	0.044855	30.237	0.029273	73.678	1.8419	-41893	55.452	-63.484	0.14414	90	0.001	13	0.99999	0.0001354	1.354e-05	Brehmer2022	aldehyde
1-Phenyl ethanol	98-85-1	Rxi5SilMS	-67.128	2.2161	8316.7	125.68	8.6303	0.31751	122	0.085315	31.824	0.044408	71.756	2.64	-43090	104.59	-63.389	0.2681	90	0.001	13	0.99998	0.00038452	3.8452e-05	Brehmer2022	alcohol
2-Chlorophenol	95-57-8	Rxi5SilMS	-56.948	1.7371	7336.4	96.04	7.2832	0.24999	110.05	0.064192	32.304	0.046662	60.556	2.0785	-39008	70.641	-55.973	0.18297	90	0.001	14	0.99999	0.00027464	2.4968e-05	Brehmer2022	aromatic
Bromobenzene	108-86-1	Rxi5SilMS	-50.937	1.6956	6712.5	91.528	6.494	0.24499	99.601	0.050125	32.374	0.045217	53.994	2.0369	-36203	54.937	-51.234	0.14529	90	0.001	12	0.99999	0.00011979	1.331e-05	Brehmer2022	aromatic
Methyl benzoate	93-58-3	Rxi5SilMS	-63.178	1.828	8224.8	105.12	8.0433	0.2613	128.56	0.050131	32.316	0.035069	66.876	2.1726	-44099	96.115	-64.197	0.24721	90	0.001	13	0.99999	0.00015145	1.5145e-05	Brehmer2022	ester
Styrene	100-42-5	Rxi5SilMS	-47.494	2.8726	6422	152.12	5.9959	0.41652	90.431	0.08477	31.162	0.10432	49.853	3.4631	-35292	119.88	-51.159	0.32657	90	0.001	14	0.99996	0.00058497	5.3179e-05	Brehmer2022	aromatic
3-Methylphenol	108-39-4	Rxi5SilMS	-75.657	3.5038	8971.1	198.84	9.7816	0.50195	122.35	0.10282	30.655	0.063955	81.329	4.1734	-45055	164.27	-68.3	0.42344	90	0.001	14	0.99997	0.00076421	6.9474e-05	Brehmer2022	aromatic
1,2-Dichlorobenzene	95-50-1	Rxi5SilMS	-54.181	1.6007	7328.5	90.24	6.8703	0.22956	119.43	0.054087	33.278	0.031169	57.123	1.9087	-40189	68.151	-56.631	0.17613	90	0.001	14	0.99999	0.00017769	1.6153e-05	Brehmer2022	aromatic
n-Nonanal	124-19-6	Rxi5SilMS	-70.409	2.0144	8832.4	115.76	8.9952	0.28797	128.23	0.070024	30.852	0.03456	74.791	2.3943	-46277	105.64	-69.748	0.27045	90	0.001	15	0.99999	0.0004122	3.435e-05	Brehmer2022	aldehyde	Grob
Chlorobenzene	108-90-7	Rxi5SilMS	-42.318	4.4748	5898.8	232.07	5.3141	0.65123	81.298	0.12177	31.289	0.18483	44.184	5.4146	-33000	204.73	-47.208	0.57365	90	0.001	13	0.99992	0.00094068	9.4068e-05	Brehmer2022	aromatic
2-Chloroaniline	95-51-2	Rxi5SilMS	-62.008	1.8627	8205.1	108.69	7.8909	0.26562	135.37	0.068303	33.502	0.039522	65.609	2.2085	-44395	112.98	-63.203	0.28755	90	0.001	15	0.99999	0.00035069	2.9224e-05	Brehmer2022	aromatic
Octan-2-ol	123-96-6	Rxi5SilMS	-65.813	4.112	8129.7	226.99	8.4218	0.59189	109.39	0.13002	29.816	0.093503	70.022	4.9212	-42166	163.84	-64.409	0.42552	90	0.001	17	0.99993	0.0020754	0.00014824	Brehmer2022	alcohol
Benzyl alcohol	100-51-6	Rxi5SilMS	-67.971	3.1414	8239	176.28	8.7786	0.4509	117.09	0.10891	31.64	0.065841	72.989	3.749	-41997	134.79	-61.893	0.34743	90	0.001	17	0.99996	0.0012044	8.6032e-05	Brehmer2022	allergenic fragrances	alcohol
Phenyl acetate	122-79-2	Rxi5SilMS	-70.048	1.4143	8489.6	80.04	9.0401	0.20271	120.99	0.052259	31.533	0.028414	75.164	1.6854	-43290	65.646	-64.172	0.16848	90	0.001	14	0.99999	0.00016499	1.4999e-05	Brehmer2022	ester
2-Methylphenol	95-48-7	Rxi5SilMS	-77.992	3.0664	8965.2	172.78	10.157	0.43982	119	0.10733	30.866	0.058271	84.447	3.6569	-43874	135.54	-66.214	0.34846	90	0.001	16	0.99997	0.00097565	7.505e-05	Brehmer2022	aromatic
Cyclohexanol	108-93-0	Rxi5SilMS	-62.975	5.1231	7263	270.01	8.2213	0.74329	88.988	0.1029	30.6	0.15009	68.356	6.1801	-35565	177.01	-52.3	0.48526	90	0.001	13	0.99992	0.00089214	8.9214e-05	Brehmer2022	alcohol
Benzaldehyde	100-52-7	Rxi5SilMS	-62.864	2.7132	7550.9	148.2	8.1563	0.39123	104.77	0.08055	31.962	0.070241	67.815	3.2529	-38155	97.096	-55.106	0.25445	90	0.001	16	0.99997	0.0006269	4.8223e-05	Brehmer2022	allergenic fragrances	aldehyde
Acetophenone	98-86-2	Rxi5SilMS	-62.992	0.94281	8040.6	53.681	8.0656	0.13499	123.99	0.038707	32.604	0.016764	67.061	1.1223	-42500	44.628	-61.367	0.1143	90	0.001	13	1	5.5281e-05	5.5281e-06	Brehmer2022	phenones	aromatic
Linalool	78-70-6	Rxi5SilMS	-76.926	1.9814	9138.9	113.73	9.9525	0.2833	127.76	0.053745	31.217	0.033214	82.749	2.3555	-45935	101.19	-69.059	0.26049	90	0.001	14	0.99999	0.00018864	1.7149e-05	Brehmer2022	allergenic fragrances	terpene
Heptan-2-one	110-43-0	Rxi5SilMS	-62.986	3.199	7401	168.39	8.1531	0.4643	88.024	0.06999	29.272	0.099549	67.788	3.8604	-36918	127.68	-56.311	0.35108	90	0.001	14	0.99996	0.00054313	4.9376e-05	Brehmer2022	alkanones	ketone
Nitrobenzene	98-95-3	Rxi5SilMS	-61.535	1.7691	7978.3	101.77	7.8727	0.25286	128.79	0.05133	33.56	0.034988	65.457	2.1024	-42565	92.611	-60.315	0.23822	90	0.001	14	0.99999	0.00015027	1.3661e-05	Brehmer2022	aromatic
3,5-Dimethylphenol	108-68-9	Rxi5SilMS	-81.664	2.7179	9717.7	159.64	10.563	0.3871	138.85	0.071359	31.635	0.037669	87.824	3.2185	-48904	167.38	-73.462	0.42755	90	0.001	12	0.99999	0.00021875	2.4305e-05	Brehmer2022	aromatic
Phenol	108-95-2	Rxi5SilMS	-75.3	4.0893	8516.4	223.49	9.8207	0.58968	104.66	0.12751	29.699	0.1063	81.654	4.9029	-41157	164.37	-63.092	0.43005	90	0.001	16	0.99994	0.0017538	0.0001349	Brehmer2022	aromatic
2-Nitrophenol	88-75-5	Rxi5SilMS	-65.114	1.1638	8321.8	68.122	8.3681	0.16586	137.04	0.037747	34.413	0.022637	69.577	1.3791	-43925	70.894	-61.672	0.18086	90	0.001	14	1	8.404e-05	7.64e-06	Brehmer2022	aromatic
1,2-Dimethylbenzene	95-47-6	Rxi5SilMS	-126.11	2.5171	10270	135.32	17.564	0.36407	96.698	0.10154	36.247	0.12391	146.04	3.027	-32355	113.77	-41.599	0.30197	90	0.001	13	0.99996	0.00050329	5.0329e-05	Brehmer2022	BTEX	aromatic
Ethylbenzene	100-41-4	Rxi5SilMS	-123.27	3.3465	9897.2	177.27	17.224	0.48533	89.926	0.13021	36.18	0.186	143.21	4.0352	-30284	160.89	-37.5	0.43657	90	0.001	15	0.99989	0.001179	9.8247e-05	Brehmer2022	BTEX	aromatic
n-Octanal	124-13-0	Rxi17SilMS	-103.88	3.7528	10299	205.41	13.845	0.54102	105.34	0.11585	28.314	0.086671	115.11	4.4983	-43831	151.22	-69.997	0.39391	90	0.001	15	0.99995	0.001426	0.00011883	Brehmer2022	aldehyde
2-Octanone	111-13-7	Rxi17SilMS	-101.18	2.8386	10089	154.7	13.472	0.40954	103.34	0.085688	28.253	0.068155	112.01	3.4051	-43209	114.05	-68.931	0.2985	90	0.001	14	0.99997	0.00073085	6.6441e-05	Brehmer2022	alkanones	ketone
Octan-2-ol	123-96-6	Rxi17SilMS	-83.276	12.079	8966.6	651.62	10.933	1.7454	99.402	0.20937	28.364	0.24012	90.905	14.512	-41540	376.09	-65.623	1.0025	90	0.001	10	0.99978	0.0018847	0.00026925	Brehmer2022	alcohol
Benzyl alcohol	100-51-6	Rxi17SilMS	-82.015	1.9122	9361.3	110.04	10.713	0.27333	128.54	0.035087	31.9	0.045502	89.073	2.2726	-45487	106.67	-67.771	0.27408	90	0.001	11	1	6.0827e-05	7.6034e-06	Brehmer2022	allergenic fragrances	alcohol
1,2-Dimethylbenzene	95-47-6	Rxi17SilMS	-61.233	4.2969	7253.8	226.05	7.9308	0.62341	89.118	0.060677	29.958	0.064488	65.94	5.1833	-36365	80.19	-54.473	0.21858	90	0.001	8	0.99999	7.0715e-05	1.4143e-05	Brehmer2022	BTEX	aromatic
4-Fluoroaniline	371-40-4	Rxi17SilMS	-87.199	1.3086	9555	74.589	11.476	0.18734	124.41	0.040927	31.658	0.024026	95.415	1.5576	-44795	63.41	-67.144	0.16307	90	0.001	13	1	0.00010343	1.0343e-05	Brehmer2022	aromatic
Phenyl acetate	122-79-2	Rxi17SilMS	-89.43	1.3043	9972.9	75.266	11.704	0.18633	130.09	0.044311	30.952	0.024063	97.313	1.5493	-47580	72.138	-72.601	0.18417	90	0.001	14	0.99999	0.0001513	1.3754e-05	Brehmer2022	ester
1-Phenyl ethanol	98-85-1	Rxi17SilMS	-87.269	1.0938	9735.3	63.226	11.446	0.15623	130.85	0.038249	31.935	0.021594	95.169	1.2989	-46383	61.469	-69.422	0.15683	90	0.001	14	1	0.00010635	9.6684e-06	Brehmer2022	alcohol
2,6-Dimethylphenol	576-26-1	Rxi17SilMS	-81.936	1.5553	9554	91.308	10.67	0.22158	138.08	0.046715	32.734	0.035788	88.716	1.8423	-47219	101.21	-69.574	0.25688	90	0.001	14	0.99999	0.00016197	1.4725e-05	Brehmer2022	aromatic	Grob
2-Chlorophenol	95-57-8	Rxi17SilMS	-76.922	2.3245	8575.6	130.11	10.128	0.33378	115.88	0.085313	32.649	0.053633	84.209	2.7752	-40721	98.729	-58.959	0.25417	90	0.001	15	0.99998	0.00054279	4.5232e-05	Brehmer2022	aromatic
2-Methylphenol	95-48-7	Rxi17SilMS	-90.81	1.7518	9840.2	100.4	11.973	0.25054	126.96	0.039266	31.703	0.034421	99.547	2.0831	-45665	90.303	-68.676	0.23271	90	0.001	12	1	8.5253e-05	9.4726e-06	Brehmer2022	aromatic
Cyclohexanol	108-93-0	Rxi17SilMS	-76.301	3.8066	8134.5	201.43	10.081	0.55202	90.095	0.10492	29.501	0.12412	83.819	4.5897	-37195	159.35	-56.488	0.43405	90	0.001	14	0.99994	0.0010053	9.1392e-05	Brehmer2022	alcohol
Methyl hexanoate	106-70-7	Rxi17SilMS	-85.289	6.4442	8922.9	339.41	11.233	0.93485	89.375	0.096001	27.095	0.10077	93.397	7.7728	-40272	153.11	-65.178	0.41751	90	0.001	9	0.99996	0.00032564	5.4274e-05	Brehmer2022	FAME	FAMEs
Bromobenzene	108-86-1	Rxi17SilMS	-73.143	1.8773	8087.6	102.47	9.6455	0.27077	104.09	0.065139	31.987	0.056638	80.197	2.2513	-38120	74.963	-55.2	0.19604	90	0.001	15	0.99998	0.00035719	2.9766e-05	Brehmer2022	aromatic
n-Heptanal	111-71-7	Rxi17SilMS	-93.493	2.8401	9208	149.49	12.481	0.41227	87.546	0.073023	27.644	0.088102	103.77	3.4278	-38876	127.17	-61.875	0.34919	90	0.001	13	0.99997	0.0004825	4.825e-05	Brehmer2022	aldehyde
Benzaldehyde	100-52-7	Rxi17SilMS	-71.329	1.6134	8402.2	90.327	9.2673	0.23164	116.34	0.04293	31.652	0.027336	77.052	1.926	-41879	62.479	-61.799	0.16242	90	0.001	12	0.99999	9.4604e-05	1.0512e-05	Brehmer2022	allergenic fragrances	aldehyde
Ethylbenzene	100-41-4	Rxi17SilMS	-82.834	7.1362	8227	368.55	11.096	1.0387	81.076	0.089148	29.203	0.14283	92.253	8.6364	-34901	192.77	-52.649	0.54024	90	0.001	9	0.99995	0.00026101	4.3502e-05	Brehmer2022	BTEX	aromatic
Acetophenone	98-86-2	Rxi17SilMS	-80.284	1.5726	9425.8	91.86	10.436	0.22421	135.79	0.047516	32.42	0.033596	86.768	1.8642	-46861	97.262	-69.272	0.24761	90	0.001	14	0.99999	0.00016585	1.5077e-05	Brehmer2022	phenones	aromatic
Methyl benzoate	93-58-3	Rxi17SilMS	-82.42	1.4928	9610.5	87.369	10.721	0.21277	136.74	0.051567	32.209	0.030149	89.138	1.7691	-47535	93.407	-70.691	0.23724	90	0.001	15	0.99999	0.00022056	1.838e-05	Brehmer2022	ester
Styrene	100-42-5	Rxi17SilMS	-86.253	3.3068	8675.7	175.74	11.525	0.47924	91.656	0.10241	29.765	0.11646	95.827	3.9846	-37334	148.8	-56.431	0.40296	90	0.001	14	0.99994	0.0010008	9.0981e-05	Brehmer2022	aromatic
3-Methylphenol	108-39-4	Rxi17SilMS	-86.113	1.9443	9705.8	112.25	11.263	0.27774	130.39	0.059117	31.556	0.035271	93.648	2.3093	-46690	106.43	-70.295	0.27257	90	0.001	14	0.99999	0.00025449	2.3135e-05	Brehmer2022	aromatic
Octan-1-ol	111-87-5	Rxi17SilMS	-99.44	1.963	10285	109.53	13.158	0.28203	114.38	0.062976	28.957	0.037606	109.4	2.345	-45787	82.71	-72.471	0.21303	90	0.001	14	0.99999	0.00034661	3.151e-05	Brehmer2022	Grob	alcohol	alcohols
1,3-Dichlorobenzene	541-73-1	Rxi17SilMS	-72.874	1.6379	8350.9	91.682	9.5459	0.2352	115.84	0.061125	32.627	0.039313	79.369	1.9555	-40611	70.71	-58.675	0.18199	90	0.001	13	0.99999	0.00021235	2.1235e-05	Brehmer2022	aromatic
Cyclohexanone	108-94-1	Rxi17SilMS	-73.167	3.1827	8138.6	172.41	9.6115	0.45955	101.27	0.084791	30.88	0.072127	79.914	3.8209	-38647	100.98	-57.348	0.26601	90	0.001	13	0.99997	0.00045605	4.5605e-05	Brehmer2022	ketone
4-Methylphenol	106-44-5	Rxi17SilMS	-90.101	1.8184	9914.2	105.03	11.843	0.25974	130.6	0.055584	31.761	0.033559	98.468	2.1596	-46673	100.09	-70.223	0.25623	90	0.001	14	0.99999	0.00022256	2.0233e-05	Brehmer2022	aromatic
1,2-Dichlorobenzene	95-50-1	Rxi17SilMS	-68.37	1.315	8271.3	74.933	8.8688	0.18825	124.28	0.049146	33.276	0.026824	73.739	1.5652	-41993	63.795	-60.045	0.1637	90	0.001	15	0.99999	0.00017266	1.4388e-05	Brehmer2022	aromatic
Linalool	78-70-6	Rxi17SilMS	-90.507	1.2872	9931.4	72.686	11.846	0.18455	120.1	0.035215	29.327	0.021052	98.493	1.5345	-46807	57.02	-73.422	0.14726	90	0.001	12	1	7.9151e-05	8.7946e-06	Brehmer2022	allergenic fragrances	terpene
Aniline	62-53-3	Rxi17SilMS	-77.688	1.9391	8884.2	109.87	10.155	0.27786	121.72	0.061886	31.988	0.034287	84.431	2.3103	-43206	87.061	-63.799	0.22449	90	0.001	14	0.99999	0.00025472	2.3156e-05	Brehmer2022	anilines	aromatic
n-Butylbenzene	104-51-8	Rxi17SilMS	-79.648	2.241	8967.4	125.53	10.419	0.32173	116.45	0.072088	30.926	0.039184	86.631	2.675	-43099	90.19	-64.926	0.23287	90	0.001	13	0.99999	0.00028447	2.8447e-05	Brehmer2022	aromatic
Heptan-2-one	110-43-0	Rxi17SilMS	-89.404	4.3868	8993.3	229.58	11.875	0.63731	85.643	0.094488	27.202	0.1162	98.738	5.2989	-38917	172.31	-62.567	0.476	90	0.001	12	0.99995	0.00071613	7.957e-05	Brehmer2022	alkanones	ketone
Nonan-2-one	821-55-6	Rxi17SilMS	-96.624	3.8623	10331	218.19	12.701	0.55373	120.2	0.12626	29.002	0.064358	105.6	4.604	-47545	175.39	-75.292	0.45029	90	0.001	15	0.99995	0.0014938	0.00012449	Brehmer2022	alkanones	ketone
Nitrobenzene	98-95-3	Rxi17SilMS	-73.419	1.3237	9045.5	78.432	9.4819	0.1883	142.38	0.047897	33.82	0.034193	78.837	1.5656	-46579	93.549	-66.872	0.23581	90	0.001	14	0.99999	0.00015831	1.4392e-05	Brehmer2022	aromatic
n-Nonanal	124-19-6	Rxi17SilMS	-92.669	1.6611	10157	94.221	12.124	0.23798	122.11	0.049284	29.122	0.02738	100.8	1.9787	-47842	77.815	-75.481	0.2002	90	0.001	12	0.99999	0.00015022	1.6691e-05	Brehmer2022	aldehyde	Grob
1-Phenyl-2-propanol	698-87-3	Rxi17SilMS	-83.842	1.8773	9815	111.19	10.904	0.26704	142.51	0.047179	32.707	0.038963	90.662	2.2203	-48683	128.59	-72.004	0.32598	90	0.001	13	0.99999	0.00013907	1.3907e-05	Brehmer2022	aromatic
Hexan-1-ol	111-27-3	Rxi17SilMS	-96.281	4.3438	9117	223.53	12.939	0.63302	78.012	0.10077	26.964	0.13635	107.58	5.2632	-36735	204.98	-58.762	0.57867	90	0.001	12	0.99994	0.00070651	7.8502e-05	Brehmer2022	alcohols	alcohol
Chlorobenzene	108-90-7	Rxi17SilMS	-77.456	1.3775	7921.8	71.858	10.336	0.20034	82.751	0.045724	29.851	0.061807	85.937	1.6657	-34658	75.173	-51.49	0.20934	90	0.001	11	0.99999	0.00011237	1.4047e-05	Brehmer2022	aromatic
2-Nitrophenol	88-75-5	Rxi17SilMS	-76.37	2.0686	9331.7	123.93	9.884	0.29371	147.83	0.052436	34.275	0.054518	82.18	2.4421	-47745	157.63	-68.359	0.39641	90	0.001	13	0.99999	0.00016824	1.6824e-05	Brehmer2022	aromatic
3,5-Dimethylphenol	108-68-9	Rxi17SilMS	-89.473	2.5319	10322	151.16	11.655	0.3597	146.21	0.061286	32.364	0.056926	96.906	2.9907	-50627	186.93	-75.773	0.47123	90	0.001	13	0.99999	0.00025232	2.5232e-05	Brehmer2022	aromatic
2-Chloroaniline	95-51-2	Rxi17SilMS	-79.554	1.7568	9546.6	105.55	10.334	0.24932	149.33	0.052235	34.452	0.043679	85.919	2.0729	-48173	135.41	-69.053	0.34007	90	0.001	14	0.99999	0.00018538	1.6853e-05	Brehmer2022	aromatic
Phenol	108-95-2	Rxi17SilMS	-86.751	1.7324	9284.5	96.393	11.455	0.24903	113.06	0.058737	30.689	0.038267	95.245	2.0705	-42607	71.688	-64.59	0.18493	90	0.001	14	0.99999	0.00027024	2.4567e-05	Brehmer2022	aromatic
n-Octanal	124-13-0	Rxi5SilMS	-69.572	0.92033	8318.8	53.25	8.9687	0.13142	131.41	0.031335	34.895	0.020674	74.57	1.0927	-42086	51.494	-64.304	0.13176	90	0.002	14	1	5.8715e-05	5.3377e-06	Brehmer2022	aldehyde
2-Octanone	111-13-7	Rxi5SilMS	-66.351	1.1459	8090.4	65.89	8.5123	0.16379	128.51	0.044792	34.537	0.024754	70.776	1.3619	-41565	60.546	-63.685	0.15491	90	0.002	15	0.99999	0.00013488	1.124e-05	Brehmer2022	alkanones	ketone
Octan-2-ol	123-96-6	Rxi5SilMS	-69.295	1.7657	8346.2	101.88	8.9051	0.25225	130.14	0.060852	34.207	0.03761	74.041	2.0973	-42506	96.169	-65.646	0.24627	90	0.002	13	0.99999	0.00019299	1.9299e-05	Brehmer2022	alcohol
Benzyl alcohol	100-51-6	Rxi5SilMS	-70.533	0.75156	8393.8	44.266	9.136	0.10701	139.58	0.028346	36.847	0.022467	75.961	0.88976	-42204	50.503	-62.708	0.12777	90	0.002	10	1	2.0862e-05	2.9803e-06	Brehmer2022	allergenic fragrances	alcohol
4-Fluoroaniline	371-40-4	Rxi5SilMS	-68.39	1.3947	8134.8	80.981	8.8551	0.19905	133.03	0.049063	36.355	0.035062	73.625	1.655	-40899	80.974	-60.993	0.20681	90	0.002	14	0.99999	0.00013495	1.2268e-05	Brehmer2022	aromatic
Phenyl acetate	122-79-2	Rxi5SilMS	-67.752	1.2889	8382.6	76.501	8.6952	0.1833	143.16	0.044348	36.39	0.040129	72.296	1.524	-43442	92.769	-64.85	0.23381	90	0.002	13	1	9.8644e-05	9.8644e-06	Brehmer2022	ester
1-Phenyl ethanol	98-85-1	Rxi5SilMS	-70.462	1.2947	8506.3	77.129	9.1023	0.18403	144.72	0.052394	37.13	0.045259	75.681	1.5301	-43242	97.316	-64.049	0.24408	90	0.002	13	0.99999	0.00013781	1.3781e-05	Brehmer2022	alcohol
2,6-Dimethylphenol	576-26-1	Rxi5SilMS	-66.392	1.2063	8453.1	73.077	8.4886	0.17095	153.47	0.032307	37.67	0.034846	70.579	1.4214	-44652	97.931	-65.388	0.24529	90	0.002	12	1	4.333e-05	4.8145e-06	Brehmer2022	aromatic	Grob
2-Chlorophenol	95-57-8	Rxi5SilMS	-62.852	0.94778	7670.3	55.011	8.1228	0.13527	132.88	0.039747	37.706	0.024852	67.537	1.1247	-39248	54.733	-56.925	0.13955	90	0.002	15	1	9.1774e-05	7.6478e-06	Brehmer2022	aromatic
2-Methylphenol	95-48-7	Rxi5SilMS	-78.745	2.1244	9022.5	125.33	10.252	0.30237	140.75	0.070657	35.846	0.047062	85.24	2.514	-44062	139.23	-67.01	0.35355	90	0.002	14	0.99999	0.00028046	2.5496e-05	Brehmer2022	aromatic
Cyclohexanol	108-93-0	Rxi5SilMS	-70.512	3.9457	7794.1	218.36	9.2481	0.56773	110.47	0.16754	34.656	0.12105	76.893	4.7203	-36880	162.64	-56.106	0.41924	90	0.002	13	0.99992	0.0013317	0.00013317	Brehmer2022	alcohol
Bromobenzene	108-86-1	Rxi5SilMS	-53.23	0.68628	6858.3	38.94	6.8084	0.098318	122.29	0.029465	37.534	0.018382	56.608	0.81746	-36466	32.109	-52.272	0.082483	90	0.002	15	1	4.8483e-05	4.0402e-06	Brehmer2022	aromatic
n-Heptanal	111-71-7	Rxi5SilMS	-63.105	8.5097	7498.1	471.41	8.138	1.224	111.5	0.26046	33.873	0.17527	67.663	10.177	-37771	296.02	-58.162	0.7702	90	0.002	13	0.99978	0.0033562	0.00033562	Brehmer2022	aldehyde
Benzaldehyde	100-52-7	Rxi5SilMS	-51.427	3.2218	6949.7	184.72	6.491	0.46075	127.22	0.10195	36.841	0.078163	53.969	3.8309	-38184	163.67	-55.477	0.42165	90	0.002	13	0.99997	0.00047424	4.7424e-05	Brehmer2022	allergenic fragrances	aldehyde
Acetophenone	98-86-2	Rxi5SilMS	-62.506	1.7475	8022	104.59	7.9866	0.24819	147.12	0.067758	37.858	0.060199	66.405	2.0635	-42584	134.11	-61.855	0.33624	90	0.002	15	0.99999	0.00030948	2.579e-05	Brehmer2022	phenones	aromatic
Methyl benzoate	93-58-3	Rxi5SilMS	-63.179	0.89449	8224.7	54.016	8.0385	0.12684	151.67	0.030337	37.522	0.02833	66.836	1.0546	-44113	72.124	-64.474	0.18041	90	0.002	13	1	4.483e-05	4.483e-06	Brehmer2022	ester
Styrene	100-42-5	Rxi5SilMS	-53.694	1.4624	6801.7	81.161	6.863	0.21031	111.89	0.059013	35.645	0.044614	57.062	1.7486	-35831	59.443	-53.008	0.15368	90	0.002	15	0.99999	0.00022184	1.8486e-05	Brehmer2022	aromatic
3-Methylphenol	108-39-4	Rxi5SilMS	-81.829	0.78101	9319.8	46.392	10.661	0.11103	144.18	0.018459	35.757	0.015904	88.638	0.92318	-45300	53.417	-69.222	0.13569	90	0.002	12	1	1.4039e-05	1.5599e-06	Brehmer2022	aromatic
Octan-1-ol	111-87-5	Rxi5SilMS	-76.932	1.9393	9091.2	115.15	9.9346	0.27579	143.06	0.055401	34.952	0.062727	82.601	2.2931	-45592	143.23	-70.129	0.36049	90	0.002	12	0.99999	0.00014821	1.6467e-05	Brehmer2022	Grob	alcohol	alcohols
1,3-Dichlorobenzene	541-73-1	Rxi5SilMS	-54.365	0.86138	7260.2	50.485	6.897	0.12275	137.16	0.029605	38.002	0.028775	57.345	1.0206	-39540	56.073	-56.63	0.14235	90	0.002	12	1	3.783e-05	4.2033e-06	Brehmer2022	aromatic
Cyclohexanone	108-94-1	Rxi5SilMS	-57.491	1.5136	6973	84.128	7.4304	0.2176	112.83	0.05603	36.292	0.040334	61.78	1.8092	-35541	57.65	-52.048	0.14933	90	0.002	14	0.99999	0.00016128	1.4662e-05	Brehmer2022	ketone
4-Methylphenol	106-44-5	Rxi5SilMS	-80.06	1.3744	9214	81.622	10.409	0.19539	144.12	0.038479	35.749	0.02651	86.547	1.6246	-45180	93.538	-68.927	0.23749	90	0.002	13	1	6.9215e-05	6.9215e-06	Brehmer2022	aromatic
1,2-Dichlorobenzene	95-50-1	Rxi5SilMS	-59.214	1.0636	7612.5	63.106	7.5861	0.15127	143.09	0.043452	38.892	0.035296	63.075	1.2577	-40388	75.486	-57.447	0.19032	90	0.002	15	1	0.00011477	9.5638e-06	Brehmer2022	aromatic
Linalool	78-70-6	Rxi5SilMS	-68.609	0.98172	8709.3	59.028	8.7381	0.13931	149.65	0.03046	35.646	0.026804	72.652	1.1583	-46030	76.316	-69.523	0.19152	90	0.002	11	1	3.9928e-05	4.991e-06	Brehmer2022	allergenic fragrances	terpene
Aniline	62-53-3	Rxi5SilMS	-61.671	1.064	7594.9	61.263	7.9404	0.15205	129.14	0.044201	36.776	0.026049	66.02	1.2642	-39173	56.923	-57.564	0.14558	90	0.002	15	0.99999	0.00011623	9.6862e-06	Brehmer2022	anilines	aromatic
n-Butylbenzene	104-51-8	Rxi5SilMS	-62.04	0.86461	8000.4	51.488	7.9073	0.12289	144.69	0.037252	37.176	0.0284	65.745	1.0218	-42644	64.044	-62.53	0.16077	90	0.002	12	1	5.169e-05	5.7434e-06	Brehmer2022	aromatic
Heptan-2-one	110-43-0	Rxi5SilMS	-59.87	2.3152	7274.3	127.39	7.6756	0.33342	108.15	0.078134	33.442	0.059426	63.818	2.7722	-37306	83.966	-57.769	0.21845	90	0.002	14	0.99998	0.00037879	3.4436e-05	Brehmer2022	alkanones	ketone
Nonan-2-one	821-55-6	Rxi5SilMS	-74.523	1.4458	9009.4	86.508	9.5884	0.20531	147.41	0.045749	35.538	0.036074	79.722	1.7071	-45957	107.37	-69.95	0.27042	90	0.002	14	0.99999	0.00012927	1.1751e-05	Brehmer2022	alkanones	ketone
Nitrobenzene	98-95-3	Rxi5SilMS	-59.081	0.92074	7851.7	55.755	7.5104	0.13052	152.56	0.037018	38.937	0.037318	62.445	1.0852	-42606	77.89	-60.685	0.19371	90	0.002	13	1	6.5613e-05	6.5613e-06	Brehmer2022	aromatic
n-Nonanal	124-19-6	Rxi5SilMS	-71.171	1.0449	8871.2	62.927	9.1013	0.14824	150.25	0.027665	35.726	0.031514	75.672	1.2325	-46279	83.218	-70.006	0.20851	90	0.002	13	1	4.4095e-05	4.4095e-06	Brehmer2022	aldehyde	Grob
1-Phenyl-2-propanol	698-87-3	Rxi5SilMS	-66.334	1.3889	8542.8	85.209	8.4691	0.19646	159.12	0.043991	38.277	0.053598	70.416	1.6334	-45457	126.92	-66.023	0.31396	90	0.002	14	0.99999	0.00011836	1.076e-05	Brehmer2022	aromatic
Hexan-1-ol	111-27-3	Rxi5SilMS	-68.46	1.9161	7676.8	104.33	8.9169	0.27648	102.92	0.06883	32.713	0.063066	74.139	2.2988	-36905	77.581	-58.032	0.20343	90	0.002	15	0.99998	0.0003843	3.2025e-05	Brehmer2022	alcohols	alcohol
Chlorobenzene	108-90-7	Rxi5SilMS	-55.197	1.3856	6641	75.294	7.1435	0.19996	102.66	0.043672	35.699	0.040616	59.395	1.6626	-33647	44.146	-49.421	0.11601	90	0.002	13	0.99999	8.9215e-05	8.9215e-06	Brehmer2022	aromatic
2-Nitrophenol	88-75-5	Rxi5SilMS	-54.35	1.7836	7775.9	109.48	6.7882	0.25226	159.44	0.058431	38.669	0.06858	56.44	2.0974	-44157	162.81	-62.746	0.40288	90	0.002	13	0.99999	0.00016288	1.6288e-05	Brehmer2022	aromatic
3,5-Dimethylphenol	108-68-9	Rxi5SilMS	-78.428	1.3496	9531.5	83.084	10.095	0.19077	161.42	0.024345	36.71	0.038657	83.937	1.5862	-48767	122.1	-73.351	0.30322	90	0.002	11	1	2.2491e-05	2.8114e-06	Brehmer2022	aromatic
2-Chloroaniline	95-51-2	Rxi5SilMS	-63.459	0.62978	8271.3	38.634	8.1008	0.089072	159.58	0.017463	39.29	0.02133	67.354	0.74058	-44312	56.009	-63.234	0.13916	90	0.002	13	1	1.4386e-05	1.4386e-06	Brehmer2022	aromatic
Phenol	108-95-2	Rxi5SilMS	-80.635	2.6447	8835.2	150.95	10.57	0.37849	125.23	0.077244	34.32	0.049733	87.882	3.1469	-41545	125.96	-64.506	0.32517	90	0.002	13	0.99998	0.00028769	2.8769e-05	Brehmer2022	aromatic
Naphthalene	91-20-3	Rxi5SilMS	-28.758	4.8122	6294.9	289.22	3.2016	0.68309	148.52	0.20532	35.957	0.18584	26.619	5.6795	-42672	397.09	-55.573	0.98874	90	0.001	24	0.99979	0.0067937	0.00032351	Brehmer2022	PAH
Acenaphthylene	208-96-8	Rxi5SilMS	-41.791	2.7221	7966.4	176.82	4.9042	0.38138	189.65	0.12763	37.599	0.06533	40.776	3.171	-51428	328.04	-66.323	0.79021	90	0.001	27	0.99993	0.0032252	0.00013438	Brehmer2022	PAH
Acenaphthene	83-32-9	Rxi5SilMS	-53.652	2.0179	8845.8	132.01	6.5452	0.28237	193.76	0.073981	37.652	0.041241	54.42	2.3478	-53786	249.98	-70.872	0.60125	90	0.001	23	0.99998	0.00080379	4.019e-05	Brehmer2022	PAH
Fluorene	86-73-7	Rxi5SilMS	-52.019	2.4846	9080.4	166.54	6.2569	0.34631	207.06	0.091204	37.956	0.052002	52.023	2.8794	-56606	344.94	-73.823	0.81791	90	0.001	25	0.99996	0.0015307	6.9575e-05	Brehmer2022	PAH
Phenanthrene	85-01-8	Rxi5SilMS	-63.154	1.4793	10333	103.71	7.7482	0.20472	232.46	0.039509	39.849	0.038967	64.422	1.7021	-62518	248.28	-80.909	0.57285	90	0.001	23	0.99999	0.00027803	1.3901e-05	Brehmer2022	PAH
Anthracene	120-12-7	Rxi5SilMS	-47.124	3.4912	9324.4	245.25	5.499	0.48298	233.71	0.11112	39.299	0.087045	45.722	4.0157	-60923	590.21	-76.571	1.3602	90	0.001	23	0.99994	0.0021595	0.00010797	Brehmer2022	PAH
Fluoranthene	206-44-0	Rxi5SilMS	-69.934	1.535	11547	113.48	8.5825	0.21067	263.72	0.034515	41.535	0.054851	71.358	1.7516	-70093	313.84	-89.459	0.69942	90	0.001	23	0.99999	0.00019231	9.6155e-06	Brehmer2022	PAH
Pyrene	129-00-0	Rxi5SilMS	-64.946	2.3026	11280	171.92	7.8926	0.31552	270.11	0.045354	42.208	0.079746	65.622	2.6234	-69956	485.26	-87.538	1.0759	90	0.001	23	0.99999	0.00030915	1.5457e-05	Brehmer2022	PAH
Benz[a]anthracene	56-55-3	Rxi5SilMS	-73.52	2.7419	12796	215.1	8.9321	0.37289	300.58	0.064221	42.907	0.1242	74.265	3.1004	-79424	678.76	-99.233	1.4542	90	0.001	20	0.99999	0.00012987	7.6396e-06	Brehmer2022	PAH
Chrysene	218-01-9	Rxi5SilMS	-72.592	2.564	12736	201.51	8.8062	0.34862	301.63	0.062345	43.047	0.11891	73.219	2.8986	-79305	638.51	-98.729	1.366	90	0.001	20	0.99999	0.00011352	6.6774e-06	Brehmer2022	PAH
[truncated: 202 more rows]

## Sheet: Measurements
This table includes only our own measured data. No data from literature included.
[truncated: 500 more rows]
